# Supplementary material for: Alanine Enhances Aminoglycosides-Induced ROS Production as Revealed by Proteomic Analysis
Source: Front Microbiol. 2018 Jan 30;9:29. doi: 10.3389/fmicb.2018.00029 (PMC5797687; doi:10.3389/fmicb.2018.00029)
Supplement: TABLE S1 — Proteomic data summary for EIB202 treated with or without alanine. [file Table_1.xlsx]

## Sheet: total proteins
N	Unused	Total	%Cov	%Cov(50)	%Cov(95)	Accession	Name	Species	Peptides(95%)	115:113	PVal 115:113	EF 115:113	LowerCI 115:113	UpperCI 115:113	116:114	PVal 116:114	EF 116:114	LowerCI 116:114	UpperCI 116:114	average
504	21.38	21.53	72.92	66.15	63.54	tr|D0Z7U6|D0Z7U6_EDWTE	Superoxide dismutase OS=Edwardsiella tarda (strain EIB202) GN=sodB PE=3 SV=1	EDWTE	56	4.09261	0.164043	1.49969	2.72898	4.83059	0.824138	0.312439	1.14815	0.717794	0.946237	2.45837
167	40.14	40.29	88.5	88.5	84.5	tr|D0ZE70|D0ZE70_EDWTE	Alkyl hydroperoxide reductase, small subunit OS=Edwardsiella tarda (strain EIB202) GN=ahpC PE=4 SV=1	EDWTE	165	1.48594	0.0194422	1.14815	1.2942	1.85353	0.809096	0.157784	1.0666	0.737904	0.862979	1.14752
904	12.66	12.73	45.67	37.5	37.5	tr|D0ZB04|D0ZB04_EDWTE	Glutathione S-transferase OS=Edwardsiella tarda (strain EIB202) GN=ETAE_2403 PE=3 SV=1	EDWTE	16	1.51356	0.221926	1.39316	1.08643	1.92309	0.390841	0.179402	1.90546	0.299226	0.744732	0.952201
893	12.96	13.08	53.14	53.14	53.14	tr|D0ZA04|D0ZA04_EDWTE	Superoxide dismutase [Cu-Zn] OS=Edwardsiella tarda (strain EIB202) GN=sodC PE=3 SV=1	Cu-Zn	26	1.31826	0.431493	1.31826	1	1.78649	0.630957	0.590289	1.43219	0.383707	0.903649	0.974607
554	19.68	19.7	60.13	60.13	60.13	tr|D0ZEY5|D0ZEY5_EDWTE	Thioredoxin-dependent thiol peroxidase OS=Edwardsiella tarda (strain EIB202) GN=bcp PE=4 SV=1	EDWTE	21	1.19124	0.311661	1.19124	1	1.47231	0.57544	0.0850511	1.27057	0.483059	0.731139	0.883341
672	16.54	17.62	48.77	42.86	40.89	tr|D0ZF79|D0ZF79_EDWTE	Glutathione S-transferase domain protein OS=Edwardsiella tarda (strain EIB202) GN=ETAE_3119 PE=4 SV=1	EDWTE	11	0.660694	0.804389	1.25892	0.539511	0.831764	0.405509	0.00379387	1.48594	0.267917	0.60256	0.533101
23	80.4	81.49	80.11	76.38	74.86	tr|D0ZDM9|D0ZDM9_EDWTE	Catalase-peroxidase OS=Edwardsiella tarda (strain EIB202) GN=katG PE=3 SV=1	EDWTE	155	1.08643	0.446207	1.07647	1.00925	1.1695	0.679204	0.0391057	1.15878	0.591562	0.787046	0.882815
1715	4	4	18.18	14.69	14.69	tr|D0ZC05|D0ZC05_EDWTE	Thioredoxin 2 OS=Edwardsiella tarda (strain EIB202) GN=trxC PE=4 SV=1	EDWTE	4	0.559758	0.614594	1.39316	0.394457	0.77983	1.23595	0.848336	1.35519	0.912011	1.69044	0.897853
752	15.27	15.42	63.73	63.73	63.73	tr|Q4G4E8|Q4G4E8_EDWTA	Putative uncharacterized protein OS=Edwardsiella tarda PE=4 SV=1	EDWTA	39	11.1686	0.00299499	4.28548	2.60615	26.0615	1.25893	0.350331	1.21339	1.03753	1.61436	6.21378
2093	1.66	1.97	6.897	2.463	1.675	tr|D0ZDX2|D0ZDX2_EDWTE	Chondroitin sulfate ABC lyase OS=Edwardsiella tarda (strain EIB202) GN=ETAE_2918 PE=3 SV=1	EDWTE	2	4.40555	0.162988	2.0893	2.10863	9.28966	0.0110662	0.0601266	2.29087	0.01	0.0253513	2.20831
1722	4	4	26.67	26.67	26.67	tr|D0ZCU2|D0ZCU2_EDWTE	Putative flavodoxin OS=Edwardsiella tarda (strain EIB202) GN=ETAE_0728 PE=4 SV=1	EDWTE	2	3.94457	0.496626	3.63078	1.08643	35.3183	2.05116	0.90913	2.24905	0.912011	4.87528	2.99787
1372	6.52	6.57	21.04	19.09	16.5	tr|D0ZBD7|D0ZBD7_EDWTE	Lipid A biosynthesis lauroyltransferase OS=Edwardsiella tarda (strain EIB202) GN=htrB PE=3 SV=1	EDWTE	4	6.19441	0.0449603	3.87258	1.59956	25.8226	0.744732	0.497981	1.59956	0.428549	1.19124	3.46957
1199	8.2	8.34	91.8	73.77	73.77	tr|M0QAU5|M0QAU5_EDWTA	Carbon storage regulator homolog OS=Edwardsiella tarda ATCC 15947 = NBRC 105688 GN=csrA PE=3 SV=1	EDWTA	13	3.7325	0.0802669	2.26987	1.64437	5.97035	0.887156	0.650634	1.2942	0.666807	1.14815	2.30983
1871	2.01	6.39	15.09	4.947	3.244	tr|M0QAQ7|M0QAQ7_EDWTA	Nuclease SbcCD subunit C OS=Edwardsiella tarda ATCC 15947 = NBRC 105688 GN=sbcC PE=3 SV=1	EDWTA	4	2.18776	0.248089	1.87068	1.1695	9.72747	0.0625173	0.046991	10.1859	0.0131826	0.636796	1.12514
2210	0.13	0.14	11.11	4.233	0	tr|M0Q632|M0Q632_EDWTA	Uncharacterized protein OS=Edwardsiella tarda ATCC 15947 = NBRC 105688 GN=ET1_08_00960 PE=4 SV=1	EDWTA	1	3.46737	0.665182	3.10456	1.11686	10.4713	0.322107	0.349109	2.93765	0.0218776	0.946237	1.89474
861	13.67	16.42	36.98	36.98	36.98	tr|D0ZD08|D0ZD08_EDWTE	Protein GrpE OS=Edwardsiella tarda (strain EIB202) GN=grpE PE=3 SV=1	EDWTE	17	2.93765	0.0353961	1.80302	1.6293	5.54626	0.505825	0.281948	1.44544	0.369828	0.731139	1.72174
966	12	12	44.62	38.17	38.17	tr|D0ZCW0|D0ZCW0_EDWTE	Chaperone protein skp OS=Edwardsiella tarda (strain EIB202) GN=ompH PE=3 SV=1	EDWTE	19	2.70396	0.561975	1.52757	1.77011	3.16228	1.00925	0.85427	1.15878	0.870964	1.15878	1.85661
1735	3.87	4.04	7.486	3.551	2.111	tr|A0A0H3DRP0|A0A0H3DRP0_EDWTF	Multidrug resistance protein MdtB OS=Edwardsiella tarda (strain FL6-60) GN=mdtB PE=3 SV=1	EDWTF	2	6.19441	0.196792	2.37684	2.60615	13.8038	0.679204	0.930228	2.35505	0.18197	1.59956	3.43681
1687	4	4	31.97	18.37	18.37	tr|A0A0H3DTF7|A0A0H3DTF7_EDWTF	Acetyltransferase OS=Edwardsiella tarda (strain FL6-60) GN=ETAF_1595 PE=4 SV=1	EDWTF	2	0.724436	0.781915	3.04789	0.185353	2.208	0.801678	0.802511	2.67917	0.296483	2.14783	0.763057
1995	2	2	7.576	6.061	6.061	tr|M0QBH5|M0QBH5_EDWTA	Sec-independent protein translocase protein TatC OS=Edwardsiella tarda ATCC 15947 = NBRC 105688 GN=tatC PE=3 SV=1	EDWTA	1	7.51623	0.225523	3.43558	2.18776	59.7035	0.794328	0.717663	4.44631	0.172187	3.53183	4.15528
135	44.69	46.37	53.04	50.16	50	tr|D0ZCM6|D0ZCM6_EDWTE	Acetyltransferase component of pyruvate dehydrogenase complex OS=Edwardsiella tarda (strain EIB202) GN=aceF PE=3 SV=1	EDWTE	58	2.18776	0.216365	1.39316	1.57036	2.65461	0.608135	0.859549	1.2942	0.510505	0.787046	1.39795
463	22.41	22.58	93.44	93.44	93.44	tr|A0A0H3DP29|A0A0H3DP29_EDWTF	50S ribosomal protein L7/L12 OS=Edwardsiella tarda (strain FL6-60) GN=rplL PE=3 SV=1	EDWTF	42	2.75423	0.0157581	1.35519	2.03236	4.01791	0.586138	0.417118	1.18032	0.505825	0.691831	1.67018
1826	2.22	2.28	7.647	6.176	6.176	tr|D0ZHC0|D0ZHC0_EDWTE	N-acetyl-gamma-glutamyl-phosphate reductase OS=Edwardsiella tarda (strain EIB202) GN=argC PE=3 SV=1	EDWTE	2	2.60615	0.0374521	6.66807	0.390841	9.81748	0.613762	0.228118	3.37287	0.237684	2.07014	1.60996
89	53.4	54.43	78.55	78.25	78.25	tr|G9BXQ9|G9BXQ9_9ENTR	Glyceraldehyde-3-phosphate dehydrogenase OS=Edwardsiella anguillarum ET080813 GN=gapA PE=3 SV=1	9ENTR	217	3.10456	0.000583728	1.33045	2.33346	4.09261	0.636796	0.197678	1.14815	0.591562	0.731139	1.87068
2247	0.07	0.09	5.391	2.18	0.5451	tr|D0ZDR7|D0ZDR7_EDWTE	Uncharacterized protein OS=Edwardsiella tarda (strain EIB202) GN=ETAE_2863 PE=4 SV=1	EDWTE	2	1.55597	0.19583	4.52898	0.343558	7.17794	0.188799	0.0437786	4.44631	0.042462	0.83946	0.872383
1176	8.76	8.86	67.2	57.6	52	tr|D0ZFM4|D0ZFM4_EDWTE	UPF0265 protein ETAE_1213 OS=Edwardsiella tarda (strain EIB202) GN=ETAE_1213 PE=3 SV=1	EDWTE	15	3.04789	0.575234	1.48594	2.05116	4.01791	0.972747	0.517105	1.21339	0.711214	1.18032	2.01032
433	23.6	24.08	83.92	78.39	68.34	tr|D0ZFW2|D0ZFW2_EDWTE	50S ribosomal protein L3 OS=Edwardsiella tarda (strain EIB202) GN=rplC PE=3 SV=1	EDWTE	28	1.55597	0.455891	2.10863	0.737904	3.25087	1.61436	0.430992	2.10863	0.765597	3.37287	1.58516
402	25.11	25.14	72.66	72.66	72.66	tr|D0ZBF9|D0ZBF9_EDWTE	Putative cytochrome OS=Edwardsiella tarda (strain EIB202) GN=ETAE_0490 PE=4 SV=1	EDWTE	75	2.0893	0.179112	1.59956	1.30617	3.53183	0.879023	0.695321	1.18032	0.737904	1.03753	1.48416
1150	9.44	9.69	77.89	77.89	70.53	tr|Q93F44|Q93F44_EDWTA	Putative uncharacterized protein OS=Edwardsiella tarda PE=4 SV=1	EDWTA	100	2.39883	0.770516	1.41906	1.69044	3.19154	0.37325	0.177915	1.24738	0.322107	0.465586	1.38604
1954	2	2.01	12.14	2.381	2.381	tr|M0Q471|M0Q471_EDWTA	Glutamyl-tRNA reductase OS=Edwardsiella tarda ATCC 15947 = NBRC 105688 GN=hemA PE=3 SV=1	EDWTA	1	2.77971	0.230865	2.0893	1.33045	5.80764	0.630957	0.457847	2.10863	0.301995	1.33045	1.70534
894	12.93	13.32	69.39	69.39	56.12	tr|M0Q7Y6|M0Q7Y6_EDWTA	Integration host factor subunit alpha OS=Edwardsiella tarda ATCC 15947 = NBRC 105688 GN=ihfA PE=3 SV=1	EDWTA	24	2.24905	0.288713	1.69044	1.33045	3.37287	0.30479	0.0284333	2.05116	0.194089	0.625173	1.27692
154	41.84	43.94	62.29	62.29	61.17	tr|D0ZEE4|D0ZEE4_EDWTE	Fructose-bisphosphate aldolase OS=Edwardsiella tarda (strain EIB202) GN=fbaA PE=3 SV=1	EDWTE	58	2.72898	0.00589074	1.55597	1.75388	4.01791	0.824138	0.295015	1.15878	0.679204	0.954993	1.77656
2004	2	2	16.84	9.694	7.143	tr|D0ZF12|D0ZF12_EDWTE	Putative mutT/NUDIX family protein OS=Edwardsiella tarda (strain EIB202) GN=ETAE_1121 PE=4 SV=1	EDWTE	1	2.99226	0.216207	2.0893	1.43219	6.30957	0.990832	0.994762	2.0893	0.474242	2.07014	1.99155
165	40.43	40.44	76.53	73.71	72.77	tr|D0ZAJ4|D0ZAJ4_EDWTE	Uncharacterized protein OS=Edwardsiella tarda (strain EIB202) GN=ETAE_0306 PE=4 SV=1	EDWTE	173	1.92309	0.0180077	1.27057	1.51356	2.39883	0.642688	0.166019	1.20226	0.570164	0.772681	1.28289
631	17.74	17.82	70.14	68.06	68.06	tr|M0QBZ8|M0QBZ8_EDWTA	50S ribosomal protein L15 OS=Edwardsiella tarda ATCC 15947 = NBRC 105688 GN=rplO PE=3 SV=1	EDWTA	35	3.25087	0.00199581	1.69044	1.92309	4.36516	0.816582	0.932574	1.14815	0.724436	0.937562	2.03373
66	58.96	58.96	64.67	63.11	60.44	tr|D0Z8W0|D0Z8W0_EDWTE	Zinc metalloproteinase aureolysin OS=Edwardsiella tarda (strain EIB202) GN=ETAE_2022 PE=4 SV=1	EDWTE	93	0.461318	0.0016019	1.23595	0.359749	0.570164	0.119124	6.70218e-05	1.95884	0.0758578	0.233346	0.290221
1091	10.01	10.07	34.01	25.07	23.92	tr|D0ZFL8|D0ZFL8_EDWTE	Sialic acid synthase OS=Edwardsiella tarda (strain EIB202) GN=neuB PE=4 SV=1	EDWTE	7	2.18776	0.751643	1.80302	1.21339	4.09261	0.937562	0.594197	1.36773	0.685488	1.28233	1.56266
422	24.03	24.07	81.01	78.48	78.48	tr|D0ZB65|D0ZB65_EDWTE	Transcription elongation factor GreA OS=Edwardsiella tarda (strain EIB202) GN=greA PE=3 SV=1	EDWTE	16	1.35519	0.808237	1.28233	1.05682	1.64437	0.519996	0.00196055	1.41906	0.325087	0.737904	0.937592
885	13.15	13.28	55.56	55.56	55.56	tr|D0ZGW8|D0ZGW8_EDWTE	Protein-export protein SecB OS=Edwardsiella tarda (strain EIB202) GN=secB PE=3 SV=1	EDWTE	20	2.03236	0.625686	1.38038	1.47231	2.55859	0.824138	0.643548	1.19124	0.691831	0.981748	1.42825
1273	8	8	73.1	73.1	73.1	tr|D0ZGL1|D0ZGL1_EDWTE	Universal stress protein OS=Edwardsiella tarda (strain EIB202) GN=uspA3 PE=3 SV=1	EDWTE	8	1.31826	0.871333	1.49969	0.879022	1.90546	0.366438	0.493338	1.94089	0.203236	0.711214	0.842347
1720	4	4	8.203	8.203	8.203	tr|D0ZGZ6|D0ZGZ6_EDWTE	Carboxy-S-adenosyl-L-methionine synthase OS=Edwardsiella tarda (strain EIB202) GN=yecO PE=3 SV=1	EDWTE	2	1.02802	0.941513	2.0893	0.49204	2.14783	0.879023	0.815048	2.0893	0.420727	1.83654	0.953519
749	15.31	15.7	52.48	52.48	52.48	tr|D0ZB97|D0ZB97_EDWTE	Uncharacterized protein OS=Edwardsiella tarda (strain EIB202) GN=ETAE_0428 PE=4 SV=1	EDWTE	31	2.31206	0.0945384	1.59956	1.44544	4.09261	0.570164	0.84893	1.35519	0.37325	0.772681	1.44111
873	13.43	13.73	60.68	57.26	57.26	tr|D0ZFU7|D0ZFU7_EDWTE	50S ribosomal protein L18 OS=Edwardsiella tarda (strain EIB202) GN=rplR PE=3 SV=1	EDWTE	18	2.48886	0.199383	1.80302	1.38038	4.57088	0.912011	0.875039	1.1695	0.751623	1.0666	1.70043
1930	2	2.22	8.865	7.447	7.447	tr|D0ZFP8|D0ZFP8_EDWTE	Isochorismatase family protein OS=Edwardsiella tarda (strain EIB202) GN=ETAE_1237 PE=4 SV=1	EDWTE	2	1.44544	0.514579	2.10863	0.685488	3.01995	0.340408	0.223688	2.10863	0.16293	0.717794	0.892924
1164	9.09	9.21	38	36	32	tr|A0A0E0Z0F3|A0A0E0Z0F3_9ENTR	Uncharacterized protein OS=Edwardsiella piscicida C07-087 GN=ETAC_10390 PE=4 SV=1	9ENTR	11	0.654636	0.342341	1.38038	0.363078	0.903649	0.847227	0.850467	1.27057	0.636796	1.07647	0.750932
1716	4	4	12.68	12.68	10.87	tr|D0ZB45|D0ZB45_EDWTE	Penicillin-insensitive murein endopeptidase OS=Edwardsiella tarda (strain EIB202) GN=mepA PE=3 SV=1	EDWTE	3	1.6293	0.644854	2.03236	0.801678	4.44631	1.14815	0.878246	1.83654	0.625173	2.48886	1.38872
1511	5.82	6.01	35.9	35.9	30.77	tr|D0ZEC7|D0ZEC7_EDWTE	Putative phosphatase OS=Edwardsiella tarda (strain EIB202) GN=ychN PE=4 SV=1	EDWTE	9	1.90546	0.733951	1.61436	1.18032	3.31131	0.946237	0.492754	1.31826	0.711214	1.24738	1.42585
29	75.1	75.07	51.4	48.28	46.41	tr|D0ZCS5|D0ZCS5_EDWTE	Protease III OS=Edwardsiella tarda (strain EIB202) GN=ptrA PE=3 SV=1	EDWTE	46	2.70396	0.00745066	1.5417	1.75388	3.19154	0.990832	0.395295	1.1272	0.862979	1.11686	1.8474
102	51.75	52.36	82.85	82.85	82.85	tr|D0ZFX3|D0ZFX3_EDWTE	Peptidyl-prolyl cis-trans isomerase OS=Edwardsiella tarda (strain EIB202) GN=fkpA PE=3 SV=1	EDWTE	94	1.72187	0.168171	1.25892	1.36773	2.05116	0.685488	0.0505559	1.1695	0.580764	0.801678	1.20368
1008	11.38	11.51	24.16	23.14	21.85	tr|D0ZGX9|D0ZGX9_EDWTE	ABC-type uncharacterized transport system, periplasmic component OS=Edwardsiella tarda (strain EIB202) GN=ETAE_1414 PE=4 SV=1	EDWTE	9	1.97697	0.914294	2.14783	0.92045	5.54626	0.356451	0.163075	2.58226	0.11695	0.92045	1.16671
217	35.65	35.67	87.5	85.16	85.16	tr|D0ZBS6|D0ZBS6_EDWTE	Molybdate transporter periplasmic protein OS=Edwardsiella tarda (strain EIB202) GN=modA2 PE=4 SV=1	EDWTE	52	1.49969	0.205002	1.25892	1.19124	1.78649	0.711214	0.244016	1.18032	0.636796	0.83946	1.10545
2063	2	2	6.731	6.731	6.731	tr|D0ZFL7|D0ZFL7_EDWTE	Sialic acid synthase OS=Edwardsiella tarda (strain EIB202) GN=neuD PE=4 SV=1	EDWTE	2	1.23595	0.927224	1.8197	0.679204	2.85759	0.685488	0.863817	1.99526	0.325087	1.36773	0.960718
1156	9.21	9.32	66.22	66.22	66.22	tr|D0Z8Y2|D0Z8Y2_EDWTE	Uncharacterized protein OS=Edwardsiella tarda (strain EIB202) GN=ETAE_2046 PE=4 SV=1	EDWTE	7	1.70608	0.523289	1.58489	1.07647	2.42103	1.0666	0.723772	1.24738	0.855067	1.40605	1.38634
2069	2	2	4.681	4.681	4.681	tr|D0ZC51|D0ZC51_EDWTE	Ribosomal large subunit pseudouridine synthase A OS=Edwardsiella tarda (strain EIB202) GN=rluA PE=4 SV=1	EDWTE	1	1.30617	0.606741	2.0893	0.625173	2.72898	0.654636	0.478404	2.0893	0.310456	1.36773	0.980404
1084	10.02	10.02	24.15	16.1	16.1	tr|D0ZH80|D0ZH80_EDWTE	Oligopeptide transporter ATP-binding component OS=Edwardsiella tarda (strain EIB202) GN=oppD PE=3 SV=1	EDWTE	5	2.58226	0.212559	2.208	1.1695	7.31139	1.33045	0.856075	1.57036	0.847227	2.96483	1.95636
452	22.83	22.91	86.26	86.26	86.26	tr|D0ZAQ4|D0ZAQ4_EDWTE	30S ribosomal protein S6 OS=Edwardsiella tarda (strain EIB202) GN=rpsF PE=3 SV=1	EDWTE	32	2.46604	0.0459517	1.38038	1.78649	3.16228	1.15878	0.58349	1.13763	1.01859	1.31826	1.81241
2088	1.76	2.01	29.29	28.57	25.71	tr|D0ZB72|D0ZB72_EDWTE	Ribosome maturation factor RimP OS=Edwardsiella tarda (strain EIB202) GN=rimP PE=3 SV=1	EDWTE	3	1.85353	0.538511	2.29087	0.809096	6.91831	0.636796	0.819188	2.0893	0.21677	1.33045	1.24516
1457	6	6.01	30.57	14.51	14.51	tr|D0ZFK1|D0ZFK1_EDWTE	Deoxycytidine triphosphate deaminase OS=Edwardsiella tarda (strain EIB202) GN=dcd PE=3 SV=1	EDWTE	3	1.7378	0.00285425	1.45881	1.19124	2.60615	0.660693	0.848746	1.45881	0.49204	0.963829	1.19925
368	26.1	26.11	44.5	39.95	39.95	tr|D0ZGP2|D0ZGP2_EDWTE	Endo-1,4-D-glucanase OS=Edwardsiella tarda (strain EIB202) GN=ETAE_3382 PE=4 SV=1	EDWTE	22	1.10662	0.515774	1.18032	0.937562	1.34276	0.534564	0.055752	1.38038	0.340408	0.737904	0.820594
1753	3.62	10.42	37.64	24.72	18.82	tr|A0A0E0Z1J4|A0A0E0Z1J4_9ENTR	Cobalt import ATP-binding protein CbiO OS=Edwardsiella piscicida C07-087 GN=cbiO PE=3 SV=1	9ENTR	5	3.53183	0.296471	2.88403	1.22462	15.5597	1.00925	0.771193	2.33346	0.432514	2.26986	2.27054
564	19.37	19.41	88.89	81.11	81.11	tr|D0Z9U0|D0Z9U0_EDWTE	Transcriptional regulator HU subunit alpha OS=Edwardsiella tarda (strain EIB202) GN=hupA PE=3 SV=1	EDWTE	65	1.80302	0.0483441	1.15878	1.55597	2.22844	0.57544	0.0699422	1.07647	0.534564	0.619441	1.18923
2021	2	2	14.53	11.11	11.11	tr|D0ZFQ7|D0ZFQ7_EDWTE	Uncharacterized protein OS=Edwardsiella tarda (strain EIB202) GN=ETAE_1246 PE=4 SV=1	EDWTE	1	1.04713	0.597521	4.61318	0.226986	4.65586	0.265461	0.289222	2.39883	0.0226986	0.636796	0.656295
424	24.01	24.02	70.93	70.93	64.54	tr|D0ZGY1|D0ZGY1_EDWTE	D-isomer specific 2-hydroxyacid dehydrogenase NAD-binding protein OS=Edwardsiella tarda (strain EIB202) GN=ETAE_1416 PE=4 SV=1	EDWTE	24	0.737904	0.940176	1.25892	0.559758	0.928966	0.203236	0.153705	2.85759	0.119124	0.580764	0.47057
459	22.55	22.59	77.67	72.82	72.82	tr|M0QC17|M0QC17_EDWTA	30S ribosomal protein S10 OS=Edwardsiella tarda ATCC 15947 = NBRC 105688 GN=rpsJ PE=3 SV=1	EDWTA	32	1.87068	0.213254	1.38038	1.35519	2.42103	0.660693	0.487302	1.25893	0.57544	0.831764	1.26569
1476	6	6	32	26.4	26.4	tr|D0ZHJ6|D0ZHJ6_EDWTE	Transcriptional repressor protein OS=Edwardsiella tarda (strain EIB202) GN=trfB PE=4 SV=1	EDWTE	4	1.64437	0.952793	1.51356	1.08643	2.53513	0.597035	0.583779	1.48594	0.363078	0.887156	1.1207
1098	10	10.92	29.87	29.87	29.87	tr|M0Q898|M0Q898_EDWTA	Ferric uptake regulation protein OS=Edwardsiella tarda ATCC 15947 = NBRC 105688 GN=fur PE=3 SV=1	EDWTA	10	1.87068	0.551193	1.65959	1.1272	6.25173	1.07647	0.998015	1.34276	0.801678	1.41906	1.47357
501	21.53	21.64	56.62	46.69	40.73	tr|D0ZB14|D0ZB14_EDWTE	Acetyl-coenzyme A carboxylase carboxyl transferase subunit beta OS=Edwardsiella tarda (strain EIB202) GN=accD PE=3 SV=1	EDWTE	20	1.87068	0.0933595	1.48594	1.25892	2.80543	0.642688	0.32791	1.22462	0.501187	0.787046	1.25668
1425	6.03	6.04	19.74	17.8	15.86	tr|A0A0E0YWB1|A0A0E0YWB1_9ENTR	Homoserine kinase OS=Edwardsiella piscicida C07-087 GN=thrB PE=3 SV=1	9ENTR	5	0.847227	0.963787	1.39316	0.597035	1.18032	0.619441	0.817812	1.59956	0.420727	0.990832	0.733334
292	29.77	29.81	76.47	75.21	75.21	tr|D0ZC81|D0ZC81_EDWTE	Succinate dehydrogenase iron-sulfur subunit OS=Edwardsiella tarda (strain EIB202) GN=sdhB PE=3 SV=1	EDWTE	53	2.42103	0.0019465	1.23595	1.95885	2.65461	1.24738	0.697559	1.11686	1.11686	1.45881	1.83421
747	15.39	15.47	42.24	39.13	33.23	tr|D0ZEE0|D0ZEE0_EDWTE	Ferrochelatase OS=Edwardsiella tarda (strain EIB202) GN=hemH PE=3 SV=1	EDWTE	11	1.7378	0.440829	1.72187	1.00925	3.56451	1.15878	0.863058	1.27057	0.912011	1.65959	1.44829
968	12	12	54.26	37.77	37.77	tr|D0ZAR4|D0ZAR4_EDWTE	Peptide methionine sulfoxide reductase MsrA OS=Edwardsiella tarda (strain EIB202) GN=msrA PE=3 SV=1	EDWTE	10	1.14815	0.397945	1.31826	0.870964	1.69044	0.60256	0.253055	1.43219	0.440555	0.862979	0.875357
199	36.7	38.73	63.79	62.35	62.35	tr|D0ZD92|D0ZD92_EDWTE	Serine hydroxymethyltransferase OS=Edwardsiella tarda (strain EIB202) GN=glyA PE=3 SV=1	EDWTE	56	2.77971	0.0434999	1.64437	1.69044	3.22107	0.912011	0.667409	1.10662	0.77983	1.00925	1.84586
1324	7.36	7.49	23.9	21.12	19.52	tr|D0ZG22|D0ZG22_EDWTE	Putative DEOR-type transcriptional regulator OS=Edwardsiella tarda (strain EIB202) GN=yjfQ PE=4 SV=1	EDWTE	6	2.91072	0.344719	2.208	1.31826	8.70964	1.19124	0.877582	1.55597	0.765597	1.95884	2.05098
1726	4	4	29.36	29.36	29.36	tr|D0Z7J5|D0Z7J5_EDWTE	Uncharacterized protein OS=Edwardsiella tarda (strain EIB202) GN=ETAE_1573 PE=4 SV=1	EDWTE	4	0.267917	0.072332	1.69044	0.149969	0.452898	0.496592	0.199262	1.6293	0.275423	0.809096	0.382255
1848	2.07	2.08	38.78	30.61	30.61	tr|D0ZD22|D0ZD22_EDWTE	Uncharacterized protein OS=Edwardsiella tarda (strain EIB202) GN=ETAE_2751 PE=4 SV=1	EDWTE	2	1.7378	0.689327	1.97697	0.879022	4.57088	0.862979	0.619641	1.59956	0.496592	1.38038	1.30039
1843	2.11	2.12	43.3	31.96	31.96	tr|A0A0E0YZL6|A0A0E0YZL6_9ENTR	Uncharacterized protein OS=Edwardsiella piscicida C07-087 GN=ETAC_08890 PE=4 SV=1	9ENTR	26	2.91072	0.557941	2.88403	1.00925	8.3946	2.07014	0.186637	2.26986	0.912011	5.01187	2.49043
1521	5.66	5.8	33.54	20.89	20.89	tr|M0Q821|M0Q821_EDWTA	Transcription elongation factor GreB OS=Edwardsiella tarda ATCC 15947 = NBRC 105688 GN=greB PE=3 SV=1	EDWTA	4	1.52757	0.570571	1.85353	0.824138	5.10505	0.660693	0.730065	1.95884	0.255859	1.2942	1.09413
311	28.91	29	59.15	59.15	51.41	tr|D0ZCX9|D0ZCX9_EDWTE	Putative thioredoxin OS=Edwardsiella tarda (strain EIB202) GN=ETAE_2706 PE=4 SV=1	EDWTE	27	0.92045	0.757103	1.1272	0.816582	1.03753	0.515229	0.0689064	1.31826	0.390841	0.679204	0.717839
122	47.14	48.26	45.57	38.7	35.83	tr|D0ZG37|D0ZG37_EDWTE	Alpha-1,4 glucan phosphorylase OS=Edwardsiella tarda (strain EIB202) GN=ETAE_3304 PE=3 SV=1	EDWTE	35	1.02802	0.915821	1.13763	0.903649	1.14815	0.580764	0.0327631	1.31826	0.469894	0.765597	0.80439
371	26.06	26.07	58.87	55.85	55.85	tr|D0ZC14|D0ZC14_EDWTE	UPF0246 protein ETAE_0568 OS=Edwardsiella tarda (strain EIB202) GN=ETAE_0568 PE=3 SV=1	EDWTE	21	1.43219	0.211254	1.2942	1.10662	1.75388	0.444631	0.27023	1.58489	0.301995	0.704693	0.93841
1053	10.29	10.31	55.06	49.44	49.44	tr|D0ZHE4|D0ZHE4_EDWTE	Uncharacterized protein OS=Edwardsiella tarda (strain EIB202) GN=ETAE_3506 PE=4 SV=1	EDWTE	6	1.34276	0.291088	1.39316	0.963829	1.77011	0.879023	0.930082	1.27057	0.691831	1.11686	1.11089
1024	10.92	10.99	38.6	38.6	38.6	tr|D0Z7U9|D0Z7U9_EDWTE	Glutaredoxin OS=Edwardsiella tarda (strain EIB202) GN=ETAE_1679 PE=3 SV=1	EDWTE	15	1.75388	0.117111	1.48594	1.18032	2.88403	0.887156	0.855552	1.20226	0.737904	1.0666	1.32052
1953	2	2.01	15.06	3.977	3.977	tr|Q4G4B7|Q4G4B7_EDWTA	EsaU OS=Edwardsiella tarda GN=esaU PE=4 SV=1	EDWTA	1	2.58226	0.495661	3.0761	0.83946	9.2045	1.58489	0.499282	2.18776	0.724436	5.49541	2.08358
112	48.9	49.01	49.69	44.86	42.37	tr|D0ZBY8|D0ZBY8_EDWTE	Lytic murein transglycosylase OS=Edwardsiella tarda (strain EIB202) GN=slt PE=4 SV=1	EDWTE	31	1.33045	0.772089	1.35519	0.981748	1.70608	0.895365	0.974019	1.18032	0.698232	1.05682	1.11291
134	44.74	44.75	75.45	75.45	70.8	tr|D0ZEE5|D0ZEE5_EDWTE	Phosphoglycerate kinase OS=Edwardsiella tarda (strain EIB202) GN=pgk PE=3 SV=1	EDWTE	76	1.35519	0.30627	1.15878	1.1695	1.5417	0.465586	0.00200052	1.24738	0.394457	0.580764	0.910388
2066	2	2	13.16	13.16	13.16	tr|D0ZEK8|D0ZEK8_EDWTE	Uncharacterized protein OS=Edwardsiella tarda (strain EIB202) GN=ETAE_3020 PE=4 SV=1	EDWTE	1	2.91072	0.996708	5.24808	0.554626	13.5519	1.65959	0.98265	5.01187	0.331131	10.5682	2.28515
488	22	22	62.74	50	50	tr|D0ZEV3|D0ZEV3_EDWTE	Thiol:disulfide interchange protein OS=Edwardsiella tarda (strain EIB202) GN=dsbA2 PE=3 SV=1	EDWTE	25	2.01372	0.0095199	1.44544	1.39316	3.01995	1.09648	0.437016	1.13763	0.963829	1.25893	1.5551
2043	2	2	8.529	5.588	5.588	tr|D0ZFZ2|D0ZFZ2_EDWTE	Cell division protein DamX OS=Edwardsiella tarda (strain EIB202) GN=damX PE=3 SV=1	EDWTE	1	2.88403	0.224409	2.10863	1.36773	6.0256	0.912011	0.868609	2.0893	0.436516	1.90546	1.89802
1672	4	4.01	31.74	26.35	14.97	tr|A0A0E0YZU0|A0A0E0YZU0_9ENTR	3-isopropylmalate dehydratase small subunit OS=Edwardsiella piscicida C07-087 GN=leuD PE=3 SV=1	9ENTR	3	1.39316	0.933483	1.65959	0.83946	2.70396	0.758578	0.879736	1.61436	0.436516	1.22462	1.07587
61	60.6	60.69	63.21	58.03	57.19	tr|D0ZAY4|D0ZAY4_EDWTE	NADH-quinone oxidoreductase subunit C/D OS=Edwardsiella tarda (strain EIB202) GN=nuoC PE=3 SV=1	EDWTE	64	1.49969	0.0162595	1.25892	1.19124	1.72187	0.60256	0.00667879	1.22462	0.452898	0.737904	1.05112
1365	6.62	6.86	40.77	29.23	27.31	tr|D0ZD99|D0ZD99_EDWTE	Endonuclease/exonuclease/phosphatase OS=Edwardsiella tarda (strain EIB202) GN=ETAE_2828 PE=4 SV=1	EDWTE	5	1.69044	0.447585	1.88799	0.895365	3.04789	1.43219	0.122955	1.7378	0.824138	2.60615	1.56131
756	15.16	15.25	47.14	43.33	42.38	tr|M0Q833|M0Q833_EDWTA	cAMP receptor protein OS=Edwardsiella tarda ATCC 15947 = NBRC 105688 GN=crp PE=4 SV=1	EDWTA	33	1.57036	0.509611	1.38038	1.13763	2.58226	0.47863	0.197187	1.61436	0.280543	0.772681	1.0245
1894	2	40.94	49.79	46.23	46.23	tr|M0QCK3|M0QCK3_EDWTA	Aspartate ammonia-lyase OS=Edwardsiella tarda ATCC 15947 = NBRC 105688 GN=aspA PE=3 SV=1	EDWTA	60	1.5417	0.464494	2.10863	0.731139	3.22107	0.903649	0.8559	2.0893	0.432514	1.88799	1.22267
546	20	20	84.11	84.11	73.51	tr|D0ZEV2|D0ZEV2_EDWTE	Inhibitor of vertebrate lysozyme OS=Edwardsiella tarda (strain EIB202) GN=ETAE_1061 PE=4 SV=1	EDWTE	23	1.24738	0.0886324	1.30617	0.954993	1.43219	1.0666	0.968073	1.1272	0.946237	1.19124	1.15699
1879	2.01	2.01	15.38	12.59	9.79	tr|D0ZF70|D0ZF70_EDWTE	Regulator of ribonuclease activity B OS=Edwardsiella tarda (strain EIB202) GN=rraB PE=3 SV=1	EDWTE	4	1.47231	0.879168	1.49969	0.981748	2.29087	0.469894	0.726758	1.8197	0.267917	0.855067	0.971103
385	25.77	25.84	76.02	73.1	73.1	tr|Q6EE21|Q6EE21_EDWTA	EvpA OS=Edwardsiella tarda GN=evpA PE=4 SV=1	EDWTA	31	0.346737	0.140377	1.44544	0.185353	0.501187	0.242103	0.668304	1.61436	0.164437	0.390841	0.29442
2095	1.66	1.8	5.665	1.724	1.724	tr|D0Z8M0|D0Z8M0_EDWTE	Uncharacterized protein OS=Edwardsiella tarda (strain EIB202) GN=ETAE_1932 PE=4 SV=1	EDWTE	1	1.03753	0.924094	2.0893	0.496592	2.1677	0.912011	0.871772	2.0893	0.436516	1.90546	0.974769
58	61.91	64.63	59.43	54.51	50.82	tr|D0Z8M9|D0Z8M9_EDWTE	Glycoside hydrolase family 2, sugar binding protein OS=Edwardsiella tarda (strain EIB202) GN=ETAE_1941 PE=3 SV=1	EDWTE	48	1.40605	0.148173	1.27057	1.10662	2.05116	0.717794	0.197858	1.25893	0.630957	0.903649	1.06192
1970	2	2.01	8.429	6.13	6.13	tr|D0Z8T3|D0Z8T3_EDWTE	Cobalt-precorrin-6x reductase OS=Edwardsiella tarda (strain EIB202) GN=cbiJ PE=4 SV=1	EDWTE	1	1.95885	0.293478	5.86138	0.334195	11.4815	0.299226	0.143697	13.6773	0.0334195	4.09261	1.12904
1012	11.29	11.52	46.58	46.58	46.58	tr|D0Z901|D0Z901_EDWTE	tRNA (guanosine(18)-2'-O)-methyltransferase OS=Edwardsiella tarda (strain EIB202) GN=spoU PE=3 SV=1	EDWTE	8	1.19124	0.61829	1.43219	0.831764	1.77011	0.744732	0.591277	1.51356	0.510505	1.1272	0.967987
267	31.5	32.21	66.25	51.12	51.12	tr|A0A0E0Z123|A0A0E0Z123_9ENTR	Beta-ketoacyl synthase, C-terminal domain protein OS=Edwardsiella piscicida C07-087 GN=ETAC_11465 PE=3 SV=1	9ENTR	50	1.94089	0.328579	1.34276	1.44544	2.26987	0.691831	0.542663	1.20226	0.534564	0.831764	1.31636
700	16.06	16.07	72.39	70.9	70.15	tr|D0ZBB8|D0ZBB8_EDWTE	Uncharacterized protein OS=Edwardsiella tarda (strain EIB202) GN=ETAE_0449 PE=4 SV=1	EDWTE	72	1.1272	0.475843	1.08643	1.03753	1.22462	0.625173	0.0424301	1.15878	0.549541	0.724436	0.876185
911	12.39	13.25	27.84	27.84	27.84	tr|D0ZBS3|D0ZBS3_EDWTE	Putative hydrolase OS=Edwardsiella tarda (strain EIB202) GN=ETAE_2556 PE=4 SV=1	EDWTE	8	1.70608	0.433659	1.69044	1.00925	2.83139	1.15878	0.436912	1.45881	0.794328	1.72187	1.43243
1496	6	6	35.44	35.44	35.44	tr|D0ZER7|D0ZER7_EDWTE	Uncharacterized protein OS=Edwardsiella tarda (strain EIB202) GN=ETAE_3079 PE=4 SV=1	EDWTE	5	1.70608	0.283038	1.45881	1.1695	3.53183	0.515229	0.47238	1.78649	0.275423	0.92045	1.11066
1912	2	8.01	72.22	55.56	55.56	tr|M0QAP5|M0QAP5_EDWTA	DNA-binding protein HU-beta OS=Edwardsiella tarda ATCC 15947 = NBRC 105688 GN=hupB PE=3 SV=1	EDWTA	11	0.772681	0.637762	2.0893	0.366438	1.61436	0.744732	0.595686	2.0893	0.353183	1.55597	0.758706
1370	6.55	6.65	46.77	30.85	25.87	tr|D0ZAZ3|D0ZAZ3_EDWTE	5'-deoxynucleotidase ETAE_2392 OS=Edwardsiella tarda (strain EIB202) GN=ETAE_2392 PE=3 SV=1	EDWTE	4	0.92045	0.952988	2.31206	0.346737	2.12814	0.679204	0.662133	2.24905	0.265461	1.52757	0.799827
1834	2.15	2.16	26.35	23.35	15.57	tr|D0ZB87|D0ZB87_EDWTE	Putative acetyltransferase OS=Edwardsiella tarda (strain EIB202) GN=ETAE_0418 PE=4 SV=1	EDWTE	2	1.19124	0.782488	1.41906	0.83946	1.77011	0.465586	0.751785	1.65959	0.288403	0.772681	0.828414
773	14.71	14.77	61.67	57.5	54.17	tr|D0ZDS4|D0ZDS4_EDWTE	Acid stress chaperone HdeB OS=Edwardsiella tarda (strain EIB202) GN=hdeB PE=3 SV=1	EDWTE	24	1.43219	0.892826	1.38038	1.03753	2.55859	0.954993	0.719088	1.20226	0.765597	1.14815	1.19359
474	22.06	22.09	52.91	50.58	50.58	tr|D0ZFS5|D0ZFS5_EDWTE	3-hydroxydecanoyl-[acyl-carrier-protein] dehydratase OS=Edwardsiella tarda (strain EIB202) GN=fabA PE=3 SV=1	EDWTE	30	1.8197	0.115541	1.40605	1.2942	2.80543	0.928966	0.954339	1.13763	0.816582	1.05682	1.37433
580	18.72	18.79	72.03	69.49	57.63	tr|D0ZFU3|D0ZFU3_EDWTE	30S ribosomal protein S13 OS=Edwardsiella tarda (strain EIB202) GN=rpsM PE=3 SV=1	EDWTE	33	2.12814	0.0178864	1.43219	1.48594	3.10456	0.717794	0.706654	1.21339	0.597035	0.870964	1.42297
1656	4	4.16	22.3	13.51	13.51	tr|M0Q8P7|M0Q8P7_EDWTA	Ribosomal-protein-alanine acetyltransferase RimI OS=Edwardsiella tarda ATCC 15947 = NBRC 105688 GN=rimI PE=4 SV=1	EDWTA	3	1.70608	0.395424	2.0893	0.816582	3.59749	0.015417	0.0605529	2.42103	0.01	0.037325	0.860749
384	25.79	26.74	59.71	54.29	45.71	tr|D0ZA42|D0ZA42_EDWTE	L-allo-threonine aldolase, PLP-dependent OS=Edwardsiella tarda (strain EIB202) GN=ltaA PE=4 SV=1	EDWTE	15	1.33045	0.503784	1.34276	0.990832	1.78649	1.11686	0.285064	1.22462	0.912011	1.39316	1.22366
593	18.19	18.23	49.18	47.54	38.52	tr|D0ZAM5|D0ZAM5_EDWTE	Succinate dehydrogenase iron-sulfur subunit OS=Edwardsiella tarda (strain EIB202) GN=frdB PE=3 SV=1	EDWTE	28	2.12814	0.290036	1.41906	1.49969	2.80543	0.824138	0.539869	1.18032	0.698232	0.972747	1.47614
1179	8.7	8.78	25.39	24.35	24.35	tr|D0ZAU4|D0ZAU4_EDWTE	Flavodoxin/nitric oxide synthase OS=Edwardsiella tarda (strain EIB202) GN=ETAE_2343 PE=4 SV=1	EDWTE	11	1.34276	0.842838	1.31826	1.01859	2.29087	0.698232	0.723353	1.34276	0.387258	0.937562	1.0205
838	14	14.43	50.3	47.34	47.34	tr|D0ZF21|D0ZF21_EDWTE	Glucose-specific PTS system component OS=Edwardsiella tarda (strain EIB202) GN=crr PE=4 SV=1	EDWTE	23	1.05682	0.243799	1.15878	0.912011	1.22462	0.685488	0.134596	1.20226	0.60256	0.824138	0.871153
1113	10	10	40.78	40.78	37.38	tr|M0Q929|M0Q929_EDWTA	Peptidyl-prolyl cis-trans isomerase OS=Edwardsiella tarda ATCC 15947 = NBRC 105688 GN=fklB PE=3 SV=1	EDWTA	14	0.972747	0.754471	1.19124	0.77983	1.15878	0.440555	0.502947	1.59956	0.293765	0.704693	0.706651
396	25.48	27.56	81.93	80.72	80.72	tr|A0A0H3DYD3|A0A0H3DYD3_EDWTF	30S ribosomal protein S5 OS=Edwardsiella tarda (strain FL6-60) GN=rpsE PE=3 SV=1	EDWTF	52	1.6293	0.0512427	1.33045	1.22462	2.0893	0.887156	0.709765	1.10662	0.801678	0.981748	1.25823
823	14.02	14.46	84.15	76.83	59.76	tr|D0ZGW9|D0ZGW9_EDWTE	Glutaredoxin 3 OS=Edwardsiella tarda (strain EIB202) GN=grxC PE=4 SV=1	EDWTE	18	1.65959	0.399674	1.35519	1.22462	3.10456	0.870964	0.675761	1.15878	0.724436	1.00925	1.26528
977	11.95	12.11	53.08	53.08	39.81	tr|D0Z7I7|D0Z7I7_EDWTE	Riboflavin synthase alpha chain OS=Edwardsiella tarda (strain EIB202) GN=ribC PE=4 SV=1	EDWTE	16	1.57036	0.545621	1.48594	1.05682	2.55859	0.724436	0.340552	1.30617	0.559758	0.946237	1.1474
278	30.49	30.5	61.97	61.97	58.69	tr|D0ZBW3|D0ZBW3_EDWTE	Stringent starvation protein A OS=Edwardsiella tarda (strain EIB202) GN=sspA PE=3 SV=1	EDWTE	33	1.25892	0.398757	1.15878	1.08643	1.58489	0.679204	0.975141	1.27057	0.505825	0.862979	0.969064
1787	2.91	3.05	21.82	11.4	11.4	tr|D0ZC61|D0ZC61_EDWTE	ABC-type Fe3+-hydroxamate transport system, periplasmic component OS=Edwardsiella tarda (strain EIB202) GN=ETAE_0615 PE=4 SV=1	EDWTE	3	1.6293	0.0619065	1.83654	0.887156	3.10456	0.505825	0.05342	1.47231	0.322107	0.744732	1.06756
692	16.12	16.19	45.49	39.93	33.33	tr|D0ZEB9|D0ZEB9_EDWTE	Acyl-CoA thioesterase II OS=Edwardsiella tarda (strain EIB202) GN=tesB PE=4 SV=1	EDWTE	9	1.48594	0.889748	1.5417	0.963829	2.31206	0.990832	0.506581	1.33045	0.737904	1.31826	1.23838
2080	1.89	2	7.333	3	3	tr|D0ZGW1|D0ZGW1_EDWTE	Ferrous iron efflux protein F OS=Edwardsiella tarda (strain EIB202) GN=fieF PE=3 SV=1	EDWTE	1	0.83946	0.716184	20.1372	0.047863	16.9044	0.691831	0.461132	21.677	0.042462	14.9968	0.765646
758	15.08	15.26	51.17	51.17	51.17	tr|D0ZH17|D0ZH17_EDWTE	Keto-hydroxyglutarate-aldolase/keto-deoxy-phosphogluconate aldolase OS=Edwardsiella tarda (strain EIB202) GN=eda PE=4 SV=1	EDWTE	15	1.43219	0.352209	1.33045	1.07647	1.88799	0.534564	0.402877	1.48594	0.390841	0.794328	0.983376
1615	4.05	4.09	24.69	20.37	11.11	tr|D0ZHN6|D0ZHN6_EDWTE	Uncharacterized protein OS=Edwardsiella tarda (strain EIB202) GN=ETAE_p018 PE=4 SV=1	EDWTE	3	1.40605	0.804457	1.30617	1.07647	1.95885	0.758578	0.755537	1.27057	0.549541	0.963829	1.08231
1596	4.12	4.22	45.83	45.83	31.25	tr|M0QBN7|M0QBN7_EDWTA	Putative sigma-54 modulation protein OS=Edwardsiella tarda ATCC 15947 = NBRC 105688 GN=ET1_24_00070 PE=4 SV=1	EDWTA	4	1.94089	0.119082	1.6293	1.19124	3.90841	0.972747	0.875506	1.30617	0.744732	1.27057	1.45682
856	13.84	13.96	26.41	18.23	17.38	tr|D0ZCJ7|D0ZCJ7_EDWTE	Peptidoglycan synthetase/penicillin-binding protein 2 OS=Edwardsiella tarda (strain EIB202) GN=ftsI PE=4 SV=1	EDWTE	8	2.10863	0.179633	1.59956	1.31826	3.59749	1.23595	0.707116	1.31826	0.937562	1.58489	1.67229
104	51.26	51.57	72.66	70.09	63.85	tr|D0ZCY5|D0ZCY5_EDWTE	CTP synthase OS=Edwardsiella tarda (strain EIB202) GN=pyrG PE=3 SV=1	EDWTE	55	2.05116	0.11638	1.47231	1.39316	2.85759	0.731139	0.739893	1.1272	0.666807	0.824138	1.39115
339	27.47	31.69	40.91	35.71	34.09	tr|D0ZD82|D0ZD82_EDWTE	Chaperone protein HscA OS=Edwardsiella tarda (strain EIB202) GN=hscA PE=3 SV=1	EDWTE	19	1.67494	0.370479	1.40605	1.19124	2.51189	0.946237	0.647638	1.30617	0.731139	1.23595	1.31059
465	22.24	22.41	58.31	57.1	54.98	tr|D0ZEK2|D0ZEK2_EDWTE	Uncharacterized protein OS=Edwardsiella tarda (strain EIB202) GN=ETAE_3014 PE=4 SV=1	EDWTE	24	1.41906	0.0165611	1.31826	1.07647	1.95885	0.83946	0.816965	1.1695	0.731139	0.981748	1.12926
1579	4.4	6.58	82.02	67.42	64.04	tr|M0Q9E5|M0Q9E5_EDWTA	30S ribosomal protein S15 OS=Edwardsiella tarda ATCC 15947 = NBRC 105688 GN=rpsO PE=3 SV=1	EDWTA	6	1.88799	0.313253	1.65959	1.13763	3.04789	1.05682	0.231091	1.20226	0.879023	1.27057	1.4724
132	44.91	44.91	55.74	54.83	48.63	tr|D0Z9W1|D0Z9W1_EDWTE	Glucose-6-phosphate isomerase OS=Edwardsiella tarda (strain EIB202) GN=pgi PE=3 SV=1	EDWTE	51	1.75388	0.140287	1.30617	1.34276	2.05116	0.660693	0.487382	1.19124	0.564937	0.787046	1.20729
349	26.96	27	41.99	38.11	37.62	tr|D0Z8E8|D0Z8E8_EDWTE	Peptidase T OS=Edwardsiella tarda (strain EIB202) GN=pepT PE=3 SV=1	EDWTE	18	1.35519	0.476181	1.2942	1.04713	1.72187	0.636796	0.264583	1.33045	0.524807	0.847227	0.995992
425	24.01	24.01	76.51	69.13	68.46	tr|D0ZAQ6|D0ZAQ6_EDWTE	50S ribosomal protein L9 OS=Edwardsiella tarda (strain EIB202) GN=rplI PE=3 SV=1	EDWTE	61	1.35519	0.270934	1.18032	1.14815	1.59956	0.570164	0.164708	1.20226	0.496592	0.685488	0.962677
1359	6.71	6.81	16.57	13.02	13.02	tr|D0ZCR5|D0ZCR5_EDWTE	Putative aminopeptidase OS=Edwardsiella tarda (strain EIB202) GN=ETAE_0699 PE=4 SV=1	EDWTE	6	0.946237	0.688199	1.30617	0.691831	1.23595	0.855067	0.85723	1.2942	0.549541	1.10662	0.900652
21	82.18	82.12	92.38	92.38	88.22	tr|D0ZCY4|D0ZCY4_EDWTE	Enolase OS=Edwardsiella tarda (strain EIB202) GN=eno PE=3 SV=1	EDWTE	197	1.6293	0.000464977	1.1695	1.39316	2.01372	0.625173	0.00785954	1.10662	0.570164	0.691831	1.12723
373	26.02	26.03	91.34	90.94	74.8	tr|D0ZGV9|D0ZGV9_EDWTE	Triosephosphate isomerase OS=Edwardsiella tarda (strain EIB202) GN=tpiA PE=3 SV=1	EDWTE	47	1.13763	0.447601	1.09648	1.03753	1.24738	0.564937	0.0375095	1.27057	0.448745	0.717794	0.851282
1621	4.04	4.13	30.43	30.43	19.57	tr|D4FAW2|D4FAW2_EDWTA	50S ribosomal protein L34 OS=Edwardsiella tarda ATCC 23685 GN=rpmH PE=3 SV=1	EDWTA	2	1.59956	0.486272	1.39316	1.14815	2.39883	0.870964	0.54691	1.30617	0.648634	1.13763	1.23526
1786	2.91	4.2	36.28	27.43	27.43	tr|A0A0E0Z5I6|A0A0E0Z5I6_9ENTR	Probable hydrogenase nickel incorporation protein HypA OS=Edwardsiella piscicida C07-087 GN=hypA PE=3 SV=1	9ENTR	4	1.61436	0.427838	2.0893	0.772681	3.40408	0.895365	0.84014	2.0893	0.428549	1.87068	1.25486
1473	6	6	17.11	13.69	13.69	tr|D0ZB12|D0ZB12_EDWTE	Cell division protein DedD OS=Edwardsiella tarda (strain EIB202) GN=dedD PE=3 SV=1	EDWTE	5	1.58489	0.751453	1.64437	0.963829	5.19996	0.963829	0.816353	1.36773	0.717794	1.31826	1.27436
2134	0.85	3.65	17.01	9.091	6.158	tr|D0ZGK3|D0ZGK3_EDWTE	Putative lysophospholipase OS=Edwardsiella tarda (strain EIB202) GN=ETAE_3343 PE=4 SV=1	EDWTE	3	0.270396	0.307813	3.63078	0.092045	0.981748	0.554626	0.572177	2.75423	0.165959	1.52757	0.412511
1825	2.23	2.25	26.98	20	6.977	tr|D0ZHP1|D0ZHP1_EDWTE	Plasmid stablization protein ParA, resolvase OS=Edwardsiella tarda (strain EIB202) GN=parA PE=4 SV=1	EDWTE	2	1.41906	0.469352	2.10863	0.672977	3.25087	0.359749	0.0771204	2.46604	0.133045	0.887156	0.889403
2015	2	2	32.63	24.21	17.89	tr|M0Q9R0|M0Q9R0_EDWTA	Ascorbate-specific phosphotransferase system enzyme IIB component OS=Edwardsiella tarda ATCC 15947 = NBRC 105688 GN=ulaB PE=4 SV=1	EDWTA	1	1.40605	0.792882	1.75388	0.801678	3.49945	0.912011	0.96891	1.38038	0.630957	1.25893	1.15903
617	18	18.01	33.54	28.53	28.53	tr|D0Z8I1|D0Z8I1_EDWTE	Response regulator receiver modulated diguanylate cyclase OS=Edwardsiella tarda (strain EIB202) GN=ETAE_1913 PE=4 SV=1	EDWTE	12	1.04713	0.464051	1.34276	0.77983	1.45881	0.847227	0.419136	1.25893	0.60256	1.0666	0.947178
118	47.67	47.73	66.42	65.45	61.8	tr|D0ZA86|D0ZA86_EDWTE	D-alanyl-D-alanine carboxypeptidase OS=Edwardsiella tarda (strain EIB202) GN=dacC PE=3 SV=1	EDWTE	37	2.18776	0.0206803	1.61436	1.35519	3.13329	1.28233	0.194323	1.15878	1.10662	1.44544	1.73505
516	20.96	21.02	71.78	71.78	71.78	tr|D0ZH85|D0ZH85_EDWTE	Ferritin Dps family protein OS=Edwardsiella tarda (strain EIB202) GN=ETAE_1520 PE=3 SV=1	EDWTE	28	2.03236	0.0492931	1.1695	1.7378	2.65461	0.751623	0.685681	1.13763	0.654636	0.855067	1.39199
1067	10.15	10.83	66.04	62.26	59.43	tr|D4F0J2|D4F0J2_EDWTA	10 kDa chaperonin OS=Edwardsiella tarda ATCC 23685 GN=groS PE=3 SV=1	EDWTA	43	1.27057	0.470315	1.11686	1.13763	1.39316	0.642688	0.801053	1.14815	0.57544	0.737904	0.956631
1252	8	8.98	33.79	28.31	25.57	tr|E2GIP3|E2GIP3_EDWTA	QseB OS=Edwardsiella tarda PE=4 SV=1	EDWTA	6	2.33346	0.146546	2.12814	1.09648	13.0617	1.65959	0.160761	1.69044	0.981748	3.66438	1.99652
1902	2	20.53	39.75	30.37	24.44	tr|M0Q804|M0Q804_EDWTA	Dihydrolipoyllysine-residue succinyltransferase component of 2-oxoglutarate dehydrogenase complex OS=Edwardsiella tarda ATCC 15947 = NBRC 105688 GN=sucB PE=3 SV=1	EDWTA	24	0.758578	0.621063	2.0893	0.363078	1.58489	0.679204	0.514669	2.10863	0.325087	1.43219	0.718891
722	16	16	85.22	84.35	84.35	tr|Q4G4C7|Q4G4C7_EDWTA	EscC OS=Edwardsiella tarda GN=escC PE=4 SV=1	EDWTA	16	1.33045	0.92276	1.30617	1.01859	1.78649	0.895365	0.95916	1.25893	0.698232	1.1272	1.11291
1131	9.83	10.1	25.85	23.58	19.89	tr|A0A146JMP2|A0A146JMP2_EDWTA	Uncharacterized protein OS=Edwardsiella tarda PE=4 SV=1	EDWTA	7	0.564937	0.5711	1.8197	0.255859	1.02802	0.474242	0.584261	1.78649	0.224905	0.847227	0.519589
55	62.45	62.95	76.74	74.82	71.46	tr|D0Z8Y6|D0Z8Y6_EDWTE	Isocitrate dehydrogenase [NADP] OS=Edwardsiella tarda (strain EIB202) GN=ETAE_2050 PE=3 SV=1	NADP	94	1.44544	0.00747282	1.15878	1.24738	1.77011	0.524807	0.00452165	1.20226	0.413047	0.630957	0.985124
1195	8.25	8.39	19.61	11.76	8.235	tr|D0ZE27|D0ZE27_EDWTE	Putative formate acetyltransferase 2 OS=Edwardsiella tarda (strain EIB202) GN=pflD PE=4 SV=1	EDWTE	4	0.267917	0.614147	3.19154	0.143219	0.855067	0.272898	0.505937	2.96483	0.0870964	0.809096	0.270407
2078	1.89	2.01	6.364	6.364	6.364	tr|M0Q4D4|M0Q4D4_EDWTA	UPF0263 protein ET1_04_00150 OS=Edwardsiella tarda ATCC 15947 = NBRC 105688 GN=ET1_04_00150 PE=3 SV=1	EDWTA	1	1.23595	0.616996	3.98107	0.310456	4.92039	0.794328	0.651721	2.44343	0.325087	1.94089	1.01514
908	12.49	12.54	52.36	52.36	44.5	tr|M0Q814|M0Q814_EDWTA	Fe/S biogenesis protein NfuA OS=Edwardsiella tarda ATCC 15947 = NBRC 105688 GN=nfuA PE=3 SV=1	EDWTA	19	2.12814	0.057384	1.64437	1.2942	4.83059	1.09648	0.873127	1.19124	0.92045	1.2942	1.61231
232	34.09	34.14	72.82	67.48	65.05	tr|M0QCJ5|M0QCJ5_EDWTA	30S ribosomal protein S4 OS=Edwardsiella tarda ATCC 15947 = NBRC 105688 GN=rpsD PE=3 SV=1	EDWTA	53	1.58489	0.103011	1.20226	1.31826	1.92309	0.444631	0.148204	1.1695	0.390841	0.519996	1.01476
7	107.12	107.02	84.25	83.31	81.57	tr|D0ZC22|D0ZC22_EDWTE	Chaperone protein DnaK OS=Edwardsiella tarda (strain EIB202) GN=dnaK PE=2 SV=1	EDWTE	161	1.13763	0.992759	1.09648	1.03753	1.22462	0.591562	0.00266229	1.1695	0.487529	0.691831	0.864594
446	23.12	26.48	43.52	34.18	32.48	tr|D0ZC93|D0ZC93_EDWTE	Deoxyribodipyrimidine photo-lyase OS=Edwardsiella tarda (strain EIB202) GN=ETAE_2597 PE=3 SV=1	EDWTE	17	0.847227	0.346918	1.27057	0.630957	1.07647	0.672977	0.640544	1.28233	0.515229	0.862979	0.760102
274	31.02	34.45	40.07	35.85	34.38	tr|D0ZH77|D0ZH77_EDWTE	Periplasmic oligopeptide-binding protein OS=Edwardsiella tarda (strain EIB202) GN=oppA PE=4 SV=1	EDWTE	26	1.31826	0.9992	1.39316	0.946237	1.64437	0.809096	0.285168	1.25893	0.591562	1.01859	1.06368
2159	0.44	17.82	56.18	48.21	48.21	tr|D4F9X8|D4F9X8_EDWTA	Uridine phosphorylase (Fragment) OS=Edwardsiella tarda ATCC 23685 GN=udp PE=3 SV=1	EDWTA	32	2.24905	0.282867	2.0893	1.07647	4.74242	0.990832	0.994608	2.0893	0.474242	2.07014	1.61994
302	29.4	29.46	59.58	54.59	54.59	tr|A0A0E0Z6N6|A0A0E0Z6N6_9ENTR	Signal recognition particle receptor FtsY OS=Edwardsiella piscicida C07-087 GN=ftsY PE=3 SV=1	9ENTR	18	1.30617	0.257852	1.25892	1.03753	1.78649	0.625173	0.0838157	1.39316	0.483059	0.870964	0.965672
30	74.83	74.85	67.6	63.4	58.1	tr|D0Z883|D0Z883_EDWTE	Threonine--tRNA ligase OS=Edwardsiella tarda (strain EIB202) GN=thrS PE=3 SV=1	EDWTE	84	2.05116	0.0275696	1.25892	1.6293	2.63027	0.981748	0.614099	1.08643	0.895365	1.0666	1.51645
137	44.51	46.12	52.93	49.37	49.37	tr|D0ZAJ9|D0ZAJ9_EDWTE	Aspartate ammonia-lyase OS=Edwardsiella tarda (strain EIB202) GN=aspA PE=3 SV=1	EDWTE	58	1.09648	0.456438	1.85353	0.591562	2.03236	0.895365	0.606273	1.52757	0.580764	1.36773	0.995921
381	25.95	26.02	81.36	79.66	79.66	tr|D0ZFU8|D0ZFU8_EDWTE	50S ribosomal protein L6 OS=Edwardsiella tarda (strain EIB202) GN=rplF PE=3 SV=1	EDWTE	67	1.51356	0.142866	1.1695	1.2942	1.67494	0.83946	0.631722	1.09648	0.737904	0.92045	1.17651
190	37.62	37.59	64.18	61.69	58.21	tr|D0ZFW1|D0ZFW1_EDWTE	50S ribosomal protein L4 OS=Edwardsiella tarda (strain EIB202) GN=rplD PE=3 SV=1	EDWTE	52	1.57036	0.195306	1.27057	1.23595	1.77011	0.737904	0.737317	1.19124	0.660693	0.879023	1.15413
18	89.77	89.98	81.77	80.2	77.78	tr|D0ZFW5|D0ZFW5_EDWTE	Elongation factor G OS=Edwardsiella tarda (strain EIB202) GN=fusA PE=3 SV=1	EDWTE	218	1.58489	0.0794367	1.14815	1.38038	1.87068	0.539511	0.00104946	1.18032	0.483059	0.636796	1.0622
751	15.27	15.78	72.34	56.38	56.38	tr|M0QBF7|M0QBF7_EDWTA	Integration host factor subunit beta OS=Edwardsiella tarda ATCC 15947 = NBRC 105688 GN=ihfB PE=3 SV=1	EDWTA	20	1.23595	0.196534	1.22462	1.00925	1.45881	0.972747	0.524553	1.15878	0.824138	1.1272	1.10435
837	14	15.25	83.13	83.13	83.13	tr|D0Z7H3|D0Z7H3_EDWTE	Uncharacterized protein OS=Edwardsiella tarda (strain EIB202) GN=ETAE_1551 PE=4 SV=1	EDWTE	26	1.31826	0.803969	1.25892	1.04713	1.58489	0.660693	0.875487	1.27057	0.501187	0.83946	0.989475
230	34.19	34.25	65.99	65.49	63.73	tr|D0Z8E4|D0Z8E4_EDWTE	Enoyl-[acyl-carrier-protein] reductase [NADH] OS=Edwardsiella tarda (strain EIB202) GN=fabV PE=3 SV=1	EDWTE	48	2.05116	0.0223477	1.59956	1.28233	3.76704	1.00925	0.910488	1.13763	0.887156	1.14815	1.53021
1194	8.27	10.54	47.6	47.6	41.83	tr|D0ZE02|D0ZE02_EDWTE	5-formyltetrahydrofolate cyclo-ligase OS=Edwardsiella tarda (strain EIB202) GN=ETAE_2948 PE=3 SV=1	EDWTE	7	1.65959	0.577586	1.85353	0.895365	3.40408	0.887156	0.969005	1.55597	0.510505	1.38038	1.27337
619	18	18	46.2	44.57	44.57	tr|D0ZEF8|D0ZEF8_EDWTE	UPF0307 protein ETAE_2970 OS=Edwardsiella tarda (strain EIB202) GN=ETAE_2970 PE=3 SV=1	EDWTE	18	0.794328	0.292599	1.21339	0.60256	0.963829	0.597035	0.0505281	1.31826	0.383707	0.787046	0.695682
218	35.58	36.3	63.14	62.16	53.33	tr|D1KJJ6|D1KJJ6_EDWTA	Putative peptidase OS=Edwardsiella tarda GN=eta21 PE=4 SV=1	EDWTA	29	0.57544	0.306332	1.55597	0.428549	0.895365	0.92045	0.546312	1.1695	0.77983	1.07647	0.747945
196	36.89	36.9	65.61	61.85	57.23	tr|Q848V3|Q848V3_EDWTA	Phosphate-binding protein PstS OS=Edwardsiella tarda GN=pstS PE=3 SV=1	EDWTA	45	1.45881	0.150567	1.21339	1.20226	1.6293	0.937562	0.568371	1.09648	0.855067	1.02802	1.19819
201	36.55	37.67	37.12	27.31	25.07	tr|D0Z852|D0Z852_EDWTE	FAD linked oxidase domain protein OS=Edwardsiella tarda (strain EIB202) GN=ETAE_1784 PE=4 SV=1	EDWTE	22	1.31826	0.649151	1.36773	0.963829	1.65959	0.824138	0.897132	1.24738	0.679204	1.02802	1.0712
1125	9.94	10.18	48.34	29.41	23.53	tr|D0ZCC0|D0ZCC0_EDWTE	2-octaprenyl-3-methyl-6-methoxy-1,4-benzoquinol hydroxylase OS=Edwardsiella tarda (strain EIB202) GN=ubiF PE=4 SV=1	EDWTE	7	1.19124	0.778092	1.57036	0.758578	2.31206	0.487529	0.208714	1.83654	0.183654	0.895365	0.839385
1518	5.7	6.12	25	15.57	15.57	tr|D0ZFH3|D0ZFH3_EDWTE	Uncharacterized protein OS=Edwardsiella tarda (strain EIB202) GN=ETAE_1160 PE=4 SV=1	EDWTE	4	0.831764	0.578112	2.10863	0.226986	1.75388	1.70608	0.254674	1.47231	1.15878	2.96483	1.26892
74	56.39	58.43	50.68	47.69	43.61	tr|D0ZG40|D0ZG40_EDWTE	1,4-alpha-glucan branching enzyme GlgB OS=Edwardsiella tarda (strain EIB202) GN=glgB PE=3 SV=1	EDWTE	59	1.52757	0.570952	1.38038	1.10662	2.03236	0.751623	0.633779	1.21339	0.597035	0.912011	1.13959
145	43.43	44.85	51.02	48.31	48.31	tr|D0ZGU7|D0ZGU7_EDWTE	ATP-dependent protease ATPase subunit HslU OS=Edwardsiella tarda (strain EIB202) GN=hslU PE=3 SV=1	EDWTE	68	0.972747	0.961447	1.08643	0.887156	1.05682	0.337287	0.0112801	1.36773	0.277971	0.461318	0.655017
2140	0.74	0.85	7.5	4.167	2.778	tr|M0Q7I6|M0Q7I6_EDWTA	Phospho-N-acetylmuramoyl-pentapeptide-transferase OS=Edwardsiella tarda ATCC 15947 = NBRC 105688 GN=mraY PE=3 SV=1	EDWTA	2	2.31206	0.317335	6.25173	0.369828	14.5881	1.13763	0.443064	19.9526	0.0570164	20.1372	1.72485
1510	5.82	6.2	28.03	28.03	21.21	tr|M0Q9L1|M0Q9L1_EDWTA	Fumarate reductase subunit C OS=Edwardsiella tarda ATCC 15947 = NBRC 105688 GN=frdC PE=3 SV=1	EDWTA	5	2.42103	0.17829	1.90546	1.27057	5.86138	1.41906	0.68866	1.55597	0.912011	3.10456	1.92004
1893	2	48.56	51.85	39.33	36.76	tr|M0QAD7|M0QAD7_EDWTA	Chaperone protein HtpG OS=Edwardsiella tarda ATCC 15947 = NBRC 105688 GN=htpG PE=3 SV=1	EDWTA	60	1.87068	0.351016	2.0893	0.895365	3.94457	0.524807	0.350987	2.0893	0.248886	1.09648	1.19774
954	12	14	80.95	68.25	68.25	tr|M0QCK9|M0QCK9_EDWTA	50S ribosomal protein L29 OS=Edwardsiella tarda ATCC 15947 = NBRC 105688 GN=rpmC PE=3 SV=1	EDWTA	18	1.41906	0.284722	1.28233	1.10662	2.46604	0.672977	0.293508	1.39316	0.49204	0.937562	1.04602
583	18.56	18.64	75.65	72.17	71.3	tr|M0QDG6|M0QDG6_EDWTA	50S ribosomal protein L19 OS=Edwardsiella tarda ATCC 15947 = NBRC 105688 GN=rplS PE=3 SV=1	EDWTA	25	1.65959	0.489796	1.19124	1.39316	1.87068	0.758578	0.711767	1.14815	0.642688	0.870964	1.20908
211	36	36.59	67.92	58.73	52.59	tr|D0Z971|D0Z971_EDWTE	ATP-dependent RNA helicase RhlB OS=Edwardsiella tarda (strain EIB202) GN=rhlB PE=3 SV=1	EDWTE	29	1.51356	0.213794	1.28233	1.18032	1.90546	0.619441	0.226863	1.33045	0.524807	0.824138	1.0665
121	47.29	47.33	98.72	96.79	96.79	tr|D0ZB55|D0ZB55_EDWTE	Malate dehydrogenase OS=Edwardsiella tarda (strain EIB202) GN=mdh PE=3 SV=1	EDWTE	97	0.972747	0.829403	1.11686	0.895365	1.08643	0.30761	0.00445037	1.57036	0.210863	0.483059	0.640178
956	12	12.19	47.43	47.43	44	tr|D0ZCA5|D0ZCA5_EDWTE	Flavodoxin OS=Edwardsiella tarda (strain EIB202) GN=fldA1 PE=3 SV=1	EDWTE	8	1.41906	0.315773	1.36773	1.03753	2.33346	0.847227	0.985238	1.28233	0.630957	1.08643	1.13314
54	63.65	65.82	52.29	50.63	47.92	tr|D0ZDZ3|D0ZDZ3_EDWTE	Glycine dehydrogenase (decarboxylating) OS=Edwardsiella tarda (strain EIB202) GN=gcvP PE=3 SV=1	EDWTE	52	1.24738	0.15696	1.10662	1.1272	1.36773	0.580764	0.0234173	1.20226	0.47863	0.698232	0.914074
16	91.19	91.28	65.62	62.81	54.27	tr|D0ZH73|D0ZH73_EDWTE	Aldehyde-alcohol dehydrogenase OS=Edwardsiella tarda (strain EIB202) GN=adhE PE=3 SV=1	EDWTE	125	1.78649	0.0173828	1.27057	1.40605	2.01372	0.816582	0.317726	1.0666	0.772681	0.870964	1.30154
1744	3.79	4.03	46.08	42.16	24.51	tr|M0Q693|M0Q693_EDWTA	Putative Xre family transcriptional regulator OS=Edwardsiella tarda ATCC 15947 = NBRC 105688 GN=ET1_07_00760 PE=4 SV=1	EDWTA	3	3.0761	0.42827	2.67917	1.14815	48.7528	2.18776	0.645002	2.46604	0.887156	5.80764	2.63193
1466	6	6.01	41.11	41.11	41.11	tr|D0ZA62|D0ZA62_EDWTE	Glutaredoxin 1 OS=Edwardsiella tarda (strain EIB202) GN=grxA PE=4 SV=1	EDWTE	3	2.10863	0.226374	1.45881	1.44544	7.37904	0.597035	0.907846	1.65959	0.334195	0.990832	1.35283
521	20.85	20.9	38.99	38.99	38.99	tr|D0ZBW0|D0ZBW0_EDWTE	Cell division protein ZapE OS=Edwardsiella tarda (strain EIB202) GN=zapE PE=3 SV=1	EDWTE	14	1.21339	0.931463	1.33045	0.912011	1.59956	0.539511	0.136003	1.61436	0.325087	0.870964	0.87645
1170	8.98	9.1	30.09	28.32	28.32	tr|D0ZH28|D0ZH28_EDWTE	Probable septum site-determining protein MinC OS=Edwardsiella tarda (strain EIB202) GN=minC PE=3 SV=1	EDWTE	5	1.19124	0.74359	1.45881	0.816582	1.94089	0.855067	0.413358	1.39316	0.57544	1.19124	1.02315
1888	2.01	2.01	40	40	40	tr|M0QBR1|M0QBR1_EDWTA	50S ribosomal protein L31 OS=Edwardsiella tarda ATCC 15947 = NBRC 105688 GN=rpmE PE=3 SV=1	EDWTA	7	1.5417	0.590862	1.20226	1.28233	2.01372	1.14815	0.901955	1.28233	0.895365	1.49968	1.34493
1085	10.02	10.02	71.08	66.27	57.83	tr|D0Z7G0|D0Z7G0_EDWTE	Uncharacterized protein OS=Edwardsiella tarda (strain EIB202) GN=ETAE_1538 PE=4 SV=1	EDWTE	7	1.07647	0.786415	1.31826	0.816582	1.52757	0.937562	0.505592	1.30617	0.711214	1.22462	1.00701
2232	0.09	0.09	14.33	2.09	0	tr|D0Z808|D0Z808_EDWTE	Anaerobic sulfite reductase subunit C OS=Edwardsiella tarda (strain EIB202) GN=asrC PE=3 SV=1	EDWTE	0	1.1695	0.746282	2.0893	0.559758	2.44343	0.636796	0.461641	2.10863	0.30479	1.34276	0.903147
2027	2	2	12.16	5.49	5.49	tr|D0Z874|D0Z874_EDWTE	Vitamin B12 import ATP-binding protein BtuD OS=Edwardsiella tarda (strain EIB202) GN=btuD PE=3 SV=1	EDWTE	1	1.49969	0.480047	2.0893	0.717794	3.16228	1.01859	0.949681	2.0893	0.487529	2.12814	1.25914
1282	8	8	16.6	16.6	16.6	tr|D0Z8T4|D0Z8T4_EDWTE	Precorrin-3B C17-methyltransferase OS=Edwardsiella tarda (strain EIB202) GN=cbiH PE=4 SV=1	EDWTE	6	1.1272	0.71559	1.43219	0.787046	1.58489	0.92045	0.529948	1.2942	0.698232	1.19124	1.02382
779	14.62	14.67	55.02	53.59	51.2	tr|D0Z9U9|D0Z9U9_EDWTE	ADP-ribose pyrophosphatase NudF OS=Edwardsiella tarda (strain EIB202) GN=nudF PE=4 SV=1	EDWTE	13	0.787046	0.212283	1.28233	0.619441	1.00925	0.47863	0.605441	1.51356	0.390841	0.724436	0.632838
272	31.32	31.34	28.67	21.68	20.98	tr|D0ZC71|D0ZC71_EDWTE	Acetolactate synthase OS=Edwardsiella tarda (strain EIB202) GN=ilvI PE=3 SV=1	EDWTE	18	1.55597	0.879976	1.40605	1.10662	2.46604	0.363078	0.12583	2.12814	0.265461	0.772681	0.959522
741	15.55	15.65	32.79	26.48	23.01	tr|D0ZCS7|D0ZCS7_EDWTE	Amino-acid acetyltransferase OS=Edwardsiella tarda (strain EIB202) GN=argA PE=3 SV=1	EDWTE	15	1.28233	0.866501	1.48594	0.862979	1.78649	0.619441	0.969183	1.5417	0.413047	0.954993	0.950886
1600	4.11	4.12	34.82	30.36	30.36	tr|D0ZDB1|D0ZDB1_EDWTE	Rhodanese-related sulfurtransferase OS=Edwardsiella tarda (strain EIB202) GN=pspE PE=4 SV=1	EDWTE	3	1.30617	0.600218	2.0893	0.625173	2.72898	0.816582	0.741956	2.55859	0.316228	2.0893	1.06138
382	25.87	25.9	40.48	38.41	37.72	tr|D0ZDX9|D0ZDX9_EDWTE	Peptide chain release factor 2 OS=Edwardsiella tarda (strain EIB202) GN=prfB PE=3 SV=1	EDWTE	22	1.30617	0.533493	1.22462	1.0666	1.55597	0.704693	0.850388	1.20226	0.564937	0.847227	1.00543
1409	6.1	6.26	18.2	9.532	8.319	tr|D0ZDY1|D0ZDY1_EDWTE	SsDNA exonuclease RecJ OS=Edwardsiella tarda (strain EIB202) GN=recJ PE=4 SV=1	EDWTE	5	1.03753	0.781846	1.49969	0.691831	1.58489	1.01859	0.841987	1.44544	0.704693	1.47231	1.02806
1713	4	4	12.62	10.68	10.68	tr|D0ZE40|D0ZE40_EDWTE	ABC transporter ATP-binding protein OS=Edwardsiella tarda (strain EIB202) GN=ETAE_0926 PE=4 SV=1	EDWTE	2	1.33045	0.77737	3.7325	0.356451	5.01187	0.711214	0.625616	1.38038	0.515229	0.981748	1.02083
28	76.34	76.35	69.57	57.61	56.83	tr|D0ZH44|D0ZH44_EDWTE	Putative Ser protein kinase OS=Edwardsiella tarda (strain EIB202) GN=yeaG PE=4 SV=1	EDWTE	130	0.570164	0.0169344	1.24738	0.452898	0.711214	0.267917	6.74242e-05	1.67494	0.203236	0.448745	0.419041
1870	2.01	7.81	62.89	52.58	52.58	tr|D4F5A4|D4F5A4_EDWTA	Cold-shock DNA-binding domain protein OS=Edwardsiella tarda ATCC 23685 GN=EDWATA_01932 PE=4 SV=1	EDWTA	17	0.751623	0.195879	2.55859	0.293765	1.92309	0.711214	0.497015	4.44631	0.159956	3.16228	0.731418
604	18.06	18.07	43.73	38.13	36	tr|D0Z9D3|D0Z9D3_EDWTE	N-methyltryptophan oxidase OS=Edwardsiella tarda (strain EIB202) GN=solA PE=4 SV=1	EDWTE	13	1.41906	0.700876	1.35519	1.04713	1.83654	0.679204	0.528397	1.41906	0.515229	0.963829	1.04913
663	16.73	17.55	43.3	37.05	34.82	tr|D0ZAY5|D0ZAY5_EDWTE	NADH-quinone oxidoreductase subunit B OS=Edwardsiella tarda (strain EIB202) GN=nuoB PE=3 SV=1	EDWTE	18	1.77011	0.22733	1.44544	1.22462	3.31131	1.10662	0.78051	1.1695	0.946237	1.30617	1.43837
2005	2	2	19.17	15	7.5	tr|D0ZET8|D0ZET8_EDWTE	6-carboxy-5,6,7,8-tetrahydropterin synthase OS=Edwardsiella tarda (strain EIB202) GN=ygcM PE=3 SV=1	EDWTE	1	1.85353	0.413018	24.2103	0.0765597	26.546	1.23595	0.657605	2.0893	0.591562	2.60615	1.54474
341	27.37	27.4	51.08	44.4	44.4	tr|D0ZHL6|D0ZHL6_EDWTE	Putative DNA primase TraC3 OS=Edwardsiella tarda (strain EIB202) GN=ETAE_p051 PE=4 SV=1	EDWTE	23	1.18032	0.210782	1.23595	0.954993	1.47231	0.613762	0.221734	1.41906	0.328095	0.870964	0.897041
393	25.55	25.67	83.92	78.46	78.14	tr|D0ZDS0|D0ZDS0_EDWTE	Glutaminase OS=Edwardsiella tarda (strain EIB202) GN=ybaS PE=3 SV=1	EDWTE	43	0.887156	0.514327	1.13763	0.772681	1.00925	0.534564	0.048662	1.41906	0.376704	0.758578	0.71086
1620	4.04	4.27	14.16	11.33	6.1	tr|D0ZEJ9|D0ZEJ9_EDWTE	Alpha-galactosidases/6-phospho-beta-glucosidase OS=Edwardsiella tarda (strain EIB202) GN=ETAE_3011 PE=3 SV=1	EDWTE	5	1.07647	0.741247	1.35519	0.794328	1.49969	0.731139	0.328038	1.30617	0.539511	0.954993	0.903802
1509	5.85	6	20	20	17.78	tr|D0ZES9|D0ZES9_EDWTE	GumN family protein OS=Edwardsiella tarda (strain EIB202) GN=ETAE_1038 PE=4 SV=1	EDWTE	3	1.92309	0.56526	2.01372	0.954993	6.36796	0.990832	0.96377	1.77011	0.549541	1.75388	1.45696
1271	8	8	23.04	23.04	23.04	tr|M0Q6G1|M0Q6G1_EDWTA	Transcriptional regulatory protein RcsB OS=Edwardsiella tarda ATCC 15947 = NBRC 105688 GN=rcsB PE=3 SV=1	EDWTA	6	1.75388	0.379181	1.59956	1.09648	2.72898	1.1695	0.856412	1.36773	0.855067	1.59956	1.46169
1420	6.04	7.55	24.16	24.16	17.98	tr|D0ZCN6|D0ZCN6_EDWTE	Hypoxanthine-guanine phosphoribosyltransferase OS=Edwardsiella tarda (strain EIB202) GN=hpt PE=4 SV=1	EDWTE	4	0.879022	0.359054	1.52757	0.580764	1.34276	0.654636	0.457155	1.48594	0.310456	0.972747	0.766829
661	16.83	16.87	36.6	36.6	36.6	tr|D0ZD28|D0ZD28_EDWTE	Uncharacterized protein OS=Edwardsiella tarda (strain EIB202) GN=ETAE_2757 PE=4 SV=1	EDWTE	15	1.28233	0.461264	1.23595	1.03753	1.64437	0.963829	0.840272	1.21339	0.717794	1.1695	1.12308
2007	2	2	17.07	8.13	8.13	tr|D0ZDY5|D0ZDY5_EDWTE	Uncharacterized protein OS=Edwardsiella tarda (strain EIB202) GN=ETAE_2931 PE=4 SV=1	EDWTE	1	1.61436	0.310767	2.31206	0.698232	3.7325	0.912011	0.882816	2.60615	0.349945	2.37684	1.26318
1955	2	2.01	28.34	11.23	8.556	tr|D0ZGZ2|D0ZGZ2_EDWTE	Uncharacterized protein OS=Edwardsiella tarda (strain EIB202) GN=ETAE_1427 PE=4 SV=1	EDWTE	1	1.48594	0.485848	2.0893	0.711214	3.13329	0.529663	0.353666	2.0893	0.251189	1.10662	1.0078
528	20.49	20.56	47.24	38.61	34.77	tr|D0ZH39|D0ZH39_EDWTE	D-amino acid dehydrogenase OS=Edwardsiella tarda (strain EIB202) GN=dadA PE=3 SV=1	EDWTE	15	1.80302	0.0370611	1.52757	1.18032	2.83139	0.870964	0.852953	1.23595	0.630957	1.07647	1.33699
1451	6	6.05	18.15	14.85	12.54	tr|A0A0E0YZP7|A0A0E0YZP7_9ENTR	Transcriptional regulator, AraC family protein OS=Edwardsiella piscicida C07-087 GN=ETAC_01020 PE=4 SV=1	9ENTR	4	0.855067	0.71589	1.78649	0.469894	1.52757	0.758578	0.448571	1.78649	0.42462	1.35519	0.806822
820	14.03	14.03	37.21	32.09	32.09	tr|D0Z9L4|D0Z9L4_EDWTE	Metallo-beta-lactamase superfamily protein OS=Edwardsiella tarda (strain EIB202) GN=ETAE_2155 PE=4 SV=1	EDWTE	15	1.00925	0.911153	1.43219	0.704693	1.28233	0.505825	0.25359	1.58489	0.398107	0.801678	0.757539
923	12.25	12.32	25.22	20.75	18.07	tr|D0ZAV9|D0ZAV9_EDWTE	2-succinyl-5-enolpyruvyl-6-hydroxy-3-cyclohexene-1-carboxylate synthase OS=Edwardsiella tarda (strain EIB202) GN=menD PE=3 SV=1	EDWTE	9	0.831764	0.48398	1.30617	0.625173	1.08643	0.731139	0.651348	1.43219	0.529663	1.04713	0.781451
2008	2	2	13.73	6.275	4.706	tr|D0ZCB6|D0ZCB6_EDWTE	Uncharacterized protein OS=Edwardsiella tarda (strain EIB202) GN=ETAE_2620 PE=4 SV=1	EDWTE	1	1.57036	0.251668	5.70164	0.275423	8.95365	0.972747	0.945056	2.91072	0.334195	2.83139	1.27156
1035	10.72	11.93	74.04	64.42	64.42	tr|D0ZGV0|D0ZGV0_EDWTE	Cell division protein ZapB OS=Edwardsiella tarda (strain EIB202) GN=zapB PE=3 SV=1	EDWTE	21	1.47231	0.305598	1.30617	1.1272	2.26987	0.608135	0.328719	1.35519	0.448745	0.824138	1.04022
937	12.04	12.05	36.93	36.93	35.27	tr|M0QBW1|M0QBW1_EDWTA	Peptidase E OS=Edwardsiella tarda ATCC 15947 = NBRC 105688 GN=pepE PE=3 SV=1	EDWTA	13	1.44544	0.152238	1.2942	1.11686	1.88799	0.630957	0.593965	1.36773	0.416869	0.862979	1.0382
171	39.71	39.78	69.64	65.18	62.95	tr|D0ZF77|D0ZF77_EDWTE	Glycerophosphoryl diester phosphodiesterase OS=Edwardsiella tarda (strain EIB202) GN=ETAE_3117 PE=4 SV=1	EDWTE	58	1.5417	0.490191	1.25892	1.22462	2.03236	0.636796	0.657916	1.21339	0.483059	0.772681	1.08925
391	25.61	25.65	80.13	67.31	67.31	tr|D0ZFW6|D0ZFW6_EDWTE	30S ribosomal protein S7 OS=Edwardsiella tarda (strain EIB202) GN=rpsG PE=3 SV=1	EDWTE	39	2.12814	0.0645849	1.45881	1.45881	3.16228	0.717794	0.438072	1.1695	0.529663	0.83946	1.42297
467	22.17	22.17	100	97.8	94.51	tr|M0QBW0|M0QBW0_EDWTA	DNA-directed RNA polymerase subunit omega OS=Edwardsiella tarda ATCC 15947 = NBRC 105688 GN=rpoZ PE=3 SV=1	EDWTA	27	1.03753	0.426328	1.18032	0.879022	1.20226	0.787046	0.915784	1.20226	0.608135	0.946237	0.912287
6	107.86	108.05	71.1	70.02	68.58	tr|D0Z9N4|D0Z9N4_EDWTE	30S ribosomal protein S1 OS=Edwardsiella tarda (strain EIB202) GN=rpsA PE=3 SV=1	EDWTE	153	1.28233	0.0738472	1.0666	1.20226	1.36773	0.772681	0.0400841	1.04713	0.731139	0.809096	1.02751
922	12.27	12.42	37.9	24.2	19.86	tr|D0ZCP9|D0ZCP9_EDWTE	Uncharacterized protein OS=Edwardsiella tarda (strain EIB202) GN=ETAE_0683 PE=4 SV=1	EDWTE	8	0.937562	0.118592	1.31826	0.704693	1.23595	0.679204	0.705936	1.44544	0.398107	0.981748	0.808383
1445	6	6.98	38.55	34.73	26.72	tr|D0ZCW3|D0ZCW3_EDWTE	Acyl-[acyl-carrier-protein]--UDP-N-acetylglucosamine O-acyltransferase OS=Edwardsiella tarda (strain EIB202) GN=lpxA PE=3 SV=1	EDWTE	7	1.40605	0.482795	1.20226	1.1695	2.60615	0.895365	0.92916	1.15878	0.758578	1.03753	1.15071
160	41	41.01	58.02	54.95	54.07	tr|D0ZD42|D0ZD42_EDWTE	Serine endoprotease OS=Edwardsiella tarda (strain EIB202) GN=ETAE_2771 PE=4 SV=1	EDWTE	87	1.02802	0.919364	1.07647	0.954993	1.14815	0.591562	0.121035	1.30617	0.440555	0.772681	0.809789
1666	4	4.01	12.02	7.161	3.836	tr|D0ZEH8|D0ZEH8_EDWTE	Cyclopropane-fatty-acyl-phospholipid synthase OS=Edwardsiella tarda (strain EIB202) GN=ETAE_2990 PE=4 SV=1	EDWTE	2	1.94089	0.715155	2.65461	0.731139	7.58578	0.83946	0.739453	2.85759	0.251189	2.39883	1.39017
348	26.96	27.04	42.3	38.07	35.35	tr|D0ZHJ4|D0ZHJ4_EDWTE	Uncharacterized protein OS=Edwardsiella tarda (strain EIB202) GN=ETAE_p029 PE=4 SV=1	EDWTE	18	1.15878	0.51088	1.27057	0.912011	1.67494	0.887156	0.363234	1.19124	0.737904	1.05682	1.02297
497	21.61	21.65	58.08	55.56	55.56	tr|Q4G4C8|Q4G4C8_EDWTA	EseB OS=Edwardsiella tarda GN=eseB PE=4 SV=1	EDWTA	33	1.6293	0.0371216	1.22462	1.33045	2.05116	0.816582	0.787043	1.19124	0.698232	0.972747	1.22294
1122	10	10	34.04	34.04	34.04	tr|D0Z7Z7|D0Z7Z7_EDWTE	Universal stress protein A OS=Edwardsiella tarda (strain EIB202) GN=uspA1 PE=4 SV=1	EDWTE	11	1.01859	0.994516	1.1695	0.870964	1.23595	0.428549	0.129468	1.57036	0.212814	0.672977	0.72357
809	14.12	14.18	38.1	31.35	29.76	tr|D0Z812|D0Z812_EDWTE	Fumarate/nitrate reduction transcriptional regulator OS=Edwardsiella tarda (strain EIB202) GN=fnr PE=4 SV=1	EDWTE	9	0.937562	0.451427	1.39316	0.549541	1.30617	0.77983	0.740459	1.43219	0.496592	1.11686	0.858696
186	38.2	38.25	33.88	30.93	28.64	tr|D0ZBC3|D0ZBC3_EDWTE	RNA polymerase sigma factor RpoD OS=Edwardsiella tarda (strain EIB202) GN=rpoD PE=3 SV=1	EDWTE	45	1.39316	0.754393	1.22462	1.13763	1.57036	0.630957	0.716537	1.20226	0.554626	0.758578	1.01206
1580	4.4	4.43	25	25	25	tr|D0ZBG4|D0ZBG4_EDWTE	Sugar-specific enzyme IIA component of PTS OS=Edwardsiella tarda (strain EIB202) GN=ptsN PE=4 SV=1	EDWTE	5	0.895365	0.755644	12.1339	0.0737904	10.8643	0.794328	0.642558	2.0893	0.376704	1.65959	0.844847
44	68.03	68.03	46.16	43.02	42.21	tr|D0ZCD4|D0ZCD4_EDWTE	Leucine--tRNA ligase OS=Edwardsiella tarda (strain EIB202) GN=leuS PE=3 SV=1	EDWTE	73	1.69044	0.00962042	1.38038	1.22462	2.1677	1.05682	0.903264	1.08643	0.972747	1.14815	1.37363
787	14.39	16.99	71.3	71.3	65.74	tr|M0QBQ5|M0QBQ5_EDWTA	Thioredoxin OS=Edwardsiella tarda ATCC 15947 = NBRC 105688 GN=trxA PE=3 SV=1	EDWTA	38	1.09648	0.437669	1.1272	0.972747	1.24738	0.937562	0.632571	1.1272	0.83946	1.05682	1.01702
1301	7.65	7.79	39.81	39.81	30.33	tr|D0Z7F6|D0Z7F6_EDWTE	Anthranilate synthase component II OS=Edwardsiella tarda (strain EIB202) GN=trpG PE=4 SV=1	EDWTE	7	2.29087	0.0778548	1.92309	1.19124	7.24436	1.97697	0.542806	1.72187	1.14815	4.9204	2.13392
2176	0.29	0.3	13.78	3.526	3.526	tr|D0Z8X0|D0Z8X0_EDWTE	Putative hydroxymethylglutaryl-CoA lyase OS=Edwardsiella tarda (strain EIB202) GN=ETAE_2032 PE=4 SV=1	EDWTE	1	0.809096	0.691882	2.0893	0.383707	1.69044	0.416869	0.271296	2.10863	0.199526	0.879023	0.612983
789	14.32	14.35	77.78	77.78	73.74	tr|D0Z9Y3|D0Z9Y3_EDWTE	Citrate lyase acyl carrier protein OS=Edwardsiella tarda (strain EIB202) GN=citD PE=3 SV=1	EDWTE	10	1.02802	0.601392	1.24738	0.824138	1.2942	0.895365	0.241851	1.23595	0.691831	1.10662	0.96169
1546	5.07	7.34	34.21	27.89	27.37	tr|D0ZAA9|D0ZAA9_EDWTE	Elongation factor P-like protein OS=Edwardsiella tarda (strain EIB202) GN=ETAE_2288 PE=3 SV=1	EDWTE	5	1.24738	0.874347	1.30617	0.954993	2.10863	1.05682	0.954744	1.25893	0.83946	1.35519	1.1521
714	16	16.02	27.25	20	20	tr|D0ZB33|D0ZB33_EDWTE	Type VI secretion system protein EvpD OS=Edwardsiella tarda (strain EIB202) GN=evpD PE=4 SV=1	EDWTE	15	0.104713	0.000653262	2.88403	0.0452898	0.301995	0.118032	0.000124371	2.37684	0.037325	0.280543	0.111372
1355	6.8	6.94	17.06	16.33	7.804	tr|D0ZDE0|D0ZDE0_EDWTE	Uncharacterized protein OS=Edwardsiella tarda (strain EIB202) GN=ETAE_0800 PE=4 SV=1	EDWTE	4	1.28233	0.956727	1.51356	0.847227	2.0893	0.452898	0.560526	2.03236	0.199526	0.92045	0.867614
1224	8.02	8.38	37.5	21.28	21.28	tr|D0ZE43|D0ZE43_EDWTE	Putative rpiR-family transcriptional regulatory protein OS=Edwardsiella tarda (strain EIB202) GN=ETAE_0929 PE=4 SV=1	EDWTE	7	0.990832	0.826613	1.51356	0.648634	1.49969	0.448745	0.516125	1.99526	0.188799	0.895365	0.719789
335	27.71	28.58	47.37	40.65	39.38	tr|D0ZEU1|D0ZEU1_EDWTE	Putative NADH oxidase OS=Edwardsiella tarda (strain EIB202) GN=ETAE_1050 PE=4 SV=1	EDWTE	25	1.02802	0.912862	1.19124	0.862979	1.22462	1.03753	0.654851	1.18032	0.879023	1.23595	1.03277
1063	10.17	12.23	78.17	66.2	66.2	tr|D0ZGR3|D0ZGR3_EDWTE	Universal stress protein OS=Edwardsiella tarda (strain EIB202) GN=ETAE_3403 PE=3 SV=1	EDWTE	16	0.887156	0.989721	1.19124	0.737904	1.05682	0.244343	0.264667	2.26986	0.161436	0.554626	0.56575
119	47.45	48.21	82.67	82.67	78.42	tr|M0QBZ3|M0QBZ3_EDWTA	DNA-directed RNA polymerase subunit alpha OS=Edwardsiella tarda ATCC 15947 = NBRC 105688 GN=rpoA PE=3 SV=1	EDWTA	64	1.20226	0.772111	1.15878	1.03753	1.39316	0.666807	0.158246	1.22462	0.570164	0.816582	0.934535
1142	9.61	9.77	25.72	18.27	15.87	tr|Q8GNT8|Q8GNT8_EDWTA	Flagellin OS=Edwardsiella tarda PE=3 SV=1	EDWTA	6	1.10662	0.46922	1.67494	0.660694	1.8197	0.954993	0.998687	1.36773	0.679204	1.30617	1.03081
529	20.48	20.88	41.35	28.78	25.32	tr|A0A0H3DPF7|A0A0H3DPF7_EDWTF	N-acetylmuramoyl-L-alanine amidase OS=Edwardsiella tarda (strain FL6-60) GN=ETAF_0301 PE=4 SV=1	EDWTF	17	1.1272	0.76072	1.28233	0.879022	1.41906	0.990832	0.659892	1.22462	0.758578	1.21339	1.05901
616	18	18.01	82.73	78.42	67.63	tr|D0ZE90|D0ZE90_EDWTE	N utilization substance protein B homolog OS=Edwardsiella tarda (strain EIB202) GN=nusB PE=3 SV=1	EDWTE	12	1.07647	0.800324	1.19124	0.903649	1.28233	0.879023	0.43568	1.15878	0.758578	1.01859	0.977744
1160	9.12	10.02	62.22	41.11	41.11	tr|D0ZEA9|D0ZEA9_EDWTE	Transcriptional regulator HU subunit beta OS=Edwardsiella tarda (strain EIB202) GN=hupB PE=3 SV=1	EDWTE	19	1.49969	0.707986	1.34276	1.11686	2.24905	0.855067	0.798197	1.35519	0.625173	1.15878	1.17738
1021	11.03	11.87	50	49.21	49.21	tr|D0ZEZ8|D0ZEZ8_EDWTE	Arsenate reductase and related protein, glutaredoxin family OS=Edwardsiella tarda (strain EIB202) GN=ETAE_1107 PE=3 SV=1	EDWTE	14	1.11686	0.676235	1.23595	0.903649	1.35519	1.05682	0.413679	1.19124	0.887156	1.25893	1.08684
1764	3.48	3.62	18.09	12.77	11.35	tr|D0ZH64|D0ZH64_EDWTE	Formyltetrahydrofolate deformylase OS=Edwardsiella tarda (strain EIB202) GN=purU PE=3 SV=1	EDWTE	2	2.0893	0.547596	1.97697	1.05682	5.10505	1.57036	0.611829	1.52757	1.02802	4.05509	1.82983
867	13.55	13.69	47.83	47.83	47.83	tr|D0ZHE2|D0ZHE2_EDWTE	Thiol:disulfide interchange protein OS=Edwardsiella tarda (strain EIB202) GN=dsbA3 PE=3 SV=1	EDWTE	13	1.09648	0.407168	1.23595	0.887156	1.45881	0.737904	0.598766	1.31826	0.457088	0.972747	0.917191
2253	0.07	0.07	10.59	4.706	0	tr|M0Q4X3|M0Q4X3_EDWTA	Vitamin B12 import ATP-binding protein BtuD OS=Edwardsiella tarda ATCC 15947 = NBRC 105688 GN=btuD PE=3 SV=1	EDWTA	0	1.7378	0.378206	2.10863	0.824138	3.63078	0.990832	0.912425	9.28966	0.10666	9.2045	1.36432
976	11.96	12	52.71	48.84	48.84	tr|M0QC55|M0QC55_EDWTA	30S ribosomal protein S11 OS=Edwardsiella tarda ATCC 15947 = NBRC 105688 GN=rpsK PE=3 SV=1	EDWTA	20	1.38038	0.744782	1.23595	1.11686	2.03236	1	0.996064	1.13763	0.879023	1.14815	1.19019
2048	2	2	29.81	23.08	23.08	tr|D0ZBV4|D0ZBV4_EDWTE	Putative anti-sigma B factor antagonist OS=Edwardsiella tarda (strain EIB202) GN=ETAE_0508 PE=4 SV=1	EDWTE	1	1.13763	0.785062	2.0893	0.544503	2.37684	0.862979	0.786313	2.0893	0.413047	1.80302	1.0003
952	12.01	12.02	50.57	44.87	44.87	tr|D0ZCR4|D0ZCR4_EDWTE	Uncharacterized protein OS=Edwardsiella tarda (strain EIB202) GN=ETAE_0698 PE=4 SV=1	EDWTE	7	1.28233	0.830767	1.38038	0.928966	1.94089	0.903649	0.961213	1.35519	0.660693	1.22462	1.09299
1604	4.09	4.26	12.18	5.742	5.182	tr|D0ZDW4|D0ZDW4_EDWTE	Putative hydrogenlyase transcriptional activator OS=Edwardsiella tarda (strain EIB202) GN=hyfR PE=4 SV=1	EDWTE	3	1.1695	0.775029	2.14783	0.544503	2.51189	1.00925	0.986602	2.208	0.457088	2.22844	1.08938
1218	8.05	8.06	65.14	46.79	46.79	tr|D0ZED5|D0ZED5_EDWTE	Nucleoid-associated protein ETAE_1021 OS=Edwardsiella tarda (strain EIB202) GN=ETAE_1021 PE=3 SV=1	EDWTE	12	1.44544	0.397692	1.45881	0.990832	3.37287	1.23595	0.311498	1.47231	0.83946	1.95884	1.34069
1878	2.01	2.02	23.68	19.3	7.018	tr|D0ZF31|D0ZF31_EDWTE	Uncharacterized protein OS=Edwardsiella tarda (strain EIB202) GN=ETAE_1140 PE=4 SV=1	EDWTE	1	1.87068	0.352015	2.10863	0.887156	3.90841	0.260615	0.181269	2.0893	0.123595	0.544503	1.06565
708	16.01	17.61	43.87	39.68	39.68	tr|D0ZFD4|D0ZFD4_EDWTE	Carbamate kinase OS=Edwardsiella tarda (strain EIB202) GN=yqeA PE=3 SV=1	EDWTE	12	1.77011	0.229644	1.57036	1.1272	2.75423	0.903649	0.333307	1.22462	0.737904	1.10662	1.33688
561	19.4	20.37	44.64	37.91	36.66	tr|D0ZFE7|D0ZFE7_EDWTE	Aminotransferase OS=Edwardsiella tarda (strain EIB202) GN=ETAE_3187 PE=3 SV=1	EDWTE	15	1.0666	0.932465	1.20226	0.887156	1.36773	0.559758	0.120425	1.51356	0.272898	0.847227	0.813177
1369	6.56	6.6	46.43	46.43	46.43	tr|D0ZFV4|D0ZFV4_EDWTE	30S ribosomal protein S17 OS=Edwardsiella tarda (strain EIB202) GN=rpsQ PE=3 SV=1	EDWTE	23	1.25892	0.503033	1.27057	0.990832	2.22844	0.751623	0.592413	1.28233	0.554626	0.963829	1.00527
2061	2	2	5.31	5.31	5.31	tr|M0Q401|M0Q401_EDWTA	Uncharacterized protein OS=Edwardsiella tarda ATCC 15947 = NBRC 105688 GN=ET1_01_00070 PE=4 SV=1	EDWTA	1	0.772681	0.951399	1.80302	0.322107	1.39316	1.08643	0.933798	1.33045	0.816582	1.49968	0.929553
326	28.02	28.02	48.98	39.54	37.5	tr|A0A146JM04|A0A146JM04_EDWTA	Phosphoribosylglycinamide formyltransferase 2 OS=Edwardsiella tarda GN=purT PE=3 SV=1	EDWTA	22	1.15878	0.936864	1.1695	0.990832	1.39316	1.13763	0.134278	1.15878	0.981748	1.34276	1.1482
307	29.11	29.16	71.37	66.67	61.97	tr|D0Z9T0|D0Z9T0_EDWTE	50S ribosomal protein L1 OS=Edwardsiella tarda (strain EIB202) GN=rplA PE=3 SV=1	EDWTE	64	1.25892	0.818297	1.30617	0.963829	1.59956	0.416869	0.374762	1.51356	0.255859	0.630957	0.837897
754	15.22	15.36	50.88	48.67	46.02	tr|D0ZCZ5|D0ZCZ5_EDWTE	Ribonuclease 3 OS=Edwardsiella tarda (strain EIB202) GN=rnc PE=3 SV=1	EDWTE	15	1.2942	0.721912	1.28233	1.00925	1.75388	0.570164	0.888146	1.57036	0.263027	0.895365	0.93218
127	46.62	46.79	44.15	42.7	37.52	tr|D0ZF07|D0ZF07_EDWTE	Periplasmic nitrate reductase OS=Edwardsiella tarda (strain EIB202) GN=napA PE=3 SV=1	EDWTE	31	1.75388	0.0977507	1.43219	1.22462	2.05116	1.30617	0.145635	1.22462	1.0666	1.6293	1.53003
1114	10	10	25	22.41	16.95	tr|D0ZH56|D0ZH56_EDWTE	Selenide, water dikinase OS=Edwardsiella tarda (strain EIB202) GN=selD PE=3 SV=1	EDWTE	8	1.15878	0.87094	1.28233	0.903649	1.51356	0.855067	0.921036	1.2942	0.642688	1.10662	1.00692
1707	4	4	13.3	11.17	11.17	tr|M0QCJ4|M0QCJ4_EDWTA	Elongation factor P OS=Edwardsiella tarda ATCC 15947 = NBRC 105688 GN=efp PE=3 SV=1	EDWTA	3	1.40605	0.707413	1.31826	1.0666	2.31206	1	0.883624	1.28233	0.77983	1.25893	1.20302
945	12.02	12.04	39.47	36.84	36.18	tr|A0A0E0YWE9|A0A0E0YWE9_9ENTR	Transcriptional regulator MraZ OS=Edwardsiella piscicida C07-087 GN=mraZ PE=3 SV=1	9ENTR	6	1.48594	0.146314	1.36773	1.08643	3.7325	0.630957	0.574601	1.59956	0.356451	1.00925	1.05845
1	175.59	175.59	68.88	64.89	64.45	tr|A0A146JQ45|A0A146JQ45_EDWTA	DNA-directed RNA polymerase subunit beta OS=Edwardsiella tarda GN=rpoB PE=3 SV=1	EDWTA	188	1.38038	0.00195115	1.14815	1.20226	1.48594	0.698232	0.0360052	1.18032	0.625173	0.824138	1.03931
438	23.51	23.55	79.61	75.66	67.76	tr|D0Z882|D0Z882_EDWTE	Translation initiation factor IF-3 OS=Edwardsiella tarda (strain EIB202) GN=infC PE=3 SV=1	EDWTE	33	1.2942	0.301155	1.24738	1.03753	1.67494	0.801678	0.419824	1.18032	0.685488	0.946237	1.04794
64	59.49	59.52	77.45	75.74	73.19	tr|D0Z8B8|D0Z8B8_EDWTE	Pyruvate kinase OS=Edwardsiella tarda (strain EIB202) GN=pykF PE=3 SV=1	EDWTE	86	0.946237	0.564965	1.2942	0.724436	1.22462	0.570164	0.159744	1.40605	0.440555	0.801678	0.758201
456	22.75	22.81	85.63	85.63	85.03	tr|D0Z8C7|D0Z8C7_EDWTE	Probable thiol peroxidase OS=Edwardsiella tarda (strain EIB202) GN=tpx PE=3 SV=1	EDWTE	54	0.946237	0.599377	1.09648	0.862979	1.03753	0.448745	0.322106	1.39316	0.366438	0.625173	0.697491
180	38.94	40.95	39.49	31.05	29.22	tr|D0Z9X6|D0Z9X6_EDWTE	Glycerol-3-phosphate acyltransferase OS=Edwardsiella tarda (strain EIB202) GN=plsB PE=3 SV=1	EDWTE	25	0.954993	0.801002	1.14815	0.831764	1.09648	0.711214	0.18848	1.23595	0.469894	0.879023	0.833103
225	34.81	34.89	46.79	38.65	34.27	tr|D0ZAN8|D0ZAN8_EDWTE	DNA mismatch repair protein MutL OS=Edwardsiella tarda (strain EIB202) GN=mutL PE=3 SV=1	EDWTE	20	1	0.835489	1.1695	0.855067	1.18032	0.717794	0.198813	1.33045	0.524807	0.954993	0.858897
19	85.13	85.62	62.01	57.23	54.17	tr|D0ZAP8|D0ZAP8_EDWTE	Ribonuclease R OS=Edwardsiella tarda (strain EIB202) GN=rnr PE=3 SV=1	EDWTE	88	1.23595	0.551332	1.1272	1.09648	1.34276	0.544503	0.0543664	1.22462	0.457088	0.666807	0.890225
973	11.98	12.64	35.26	32.78	31.13	tr|D0ZC66|D0ZC66_EDWTE	3-isopropylmalate dehydrogenase OS=Edwardsiella tarda (strain EIB202) GN=leuB PE=3 SV=1	EDWTE	9	0.685488	0.530132	1.49969	0.474242	1.02802	0.554626	0.592429	1.40605	0.319154	0.77983	0.620057
1532	5.43	5.71	53.61	53.61	39.18	tr|D0ZCJ0|D0ZCJ0_EDWTE	Uncharacterized protein OS=Edwardsiella tarda (strain EIB202) GN=ETAE_2694 PE=4 SV=1	EDWTE	8	1.10662	0.77064	1.14815	0.963829	1.36773	0.765597	0.262201	1.19124	0.580764	0.912011	0.93611
1863	2.02	2.14	9.544	7.331	6.639	tr|D0ZE64|D0ZE64_EDWTE	Uncharacterized protein OS=Edwardsiella tarda (strain EIB202) GN=ETAE_0950 PE=4 SV=1	EDWTE	4	1.11686	0.747134	2.0893	0.534564	2.33346	1.0666	0.859768	2.0893	0.510505	2.22844	1.09173
676	16.38	18.35	68.35	68.35	68.35	tr|D0ZH30|D0ZH30_EDWTE	2-keto-4-pentenoate hydratase/2-oxohepta-3-ene-1,7-dioic acid hydratase (Catechol pathway) OS=Edwardsiella tarda (strain EIB202) GN=ETAE_1465 PE=4 SV=1	EDWTE	15	1.20226	0.951878	1.23595	0.972747	1.51356	0.903649	0.677783	1.22462	0.731139	1.10662	1.05296
555	19.64	19.68	53.8	38.28	34.98	tr|D0ZH68|D0ZH68_EDWTE	UTP--glucose-1-phosphate uridylyltransferase OS=Edwardsiella tarda (strain EIB202) GN=galU PE=3 SV=1	EDWTE	18	1.20226	0.0755329	1.23595	0.972747	1.49969	0.636796	0.420236	1.36773	0.416869	0.870964	0.91953
1058	10.23	10.3	70.54	50.89	50.89	tr|D0ZHA2|D0ZHA2_EDWTE	Uncharacterized protein OS=Edwardsiella tarda (strain EIB202) GN=ETAE_3464 PE=4 SV=1	EDWTE	9	1.07647	0.971938	1.2942	0.831764	1.75388	0.751623	0.351083	1.24738	0.524807	0.937562	0.914044
1901	2	20.95	63.25	58.55	53.85	tr|M0QFK4|M0QFK4_EDWTA	50S ribosomal protein L1 OS=Edwardsiella tarda ATCC 15947 = NBRC 105688 GN=rplA PE=3 SV=1	EDWTA	52	1.23595	0.615066	3.49945	0.353183	4.32514	0.862979	0.81622	1.38038	0.625173	1.19124	1.04946
284	30.11	30.68	53.48	48.66	47.06	tr|D0Z8C2|D0Z8C2_EDWTE	Uncharacterized protein OS=Edwardsiella tarda (strain EIB202) GN=ETAE_1854 PE=4 SV=1	EDWTE	33	1.28233	0.509443	1.18032	1.08643	1.8197	0.937562	0.698529	1.14815	0.809096	1.07647	1.10995
882	13.26	13.48	66.3	61.41	59.24	tr|D0ZC32|D0ZC32_EDWTE	Putative outer membrane protein OS=Edwardsiella tarda (strain EIB202) GN=ETAE_0586 PE=4 SV=1	EDWTE	51	0.679204	0.416557	1.24738	0.529663	0.847227	0.737904	0.209775	1.1695	0.648634	0.862979	0.708554
637	17.55	19.66	53.85	41.26	28.67	tr|D0ZCQ2|D0ZCQ2_EDWTE	Pantothenate synthetase OS=Edwardsiella tarda (strain EIB202) GN=panC PE=3 SV=1	EDWTE	14	0.704693	0.70453	1.27057	0.564937	0.895365	0.963829	0.348362	1.33045	0.711214	1.28233	0.834261
711	16.01	16.01	55.76	51.15	46.08	tr|D0ZE30|D0ZE30_EDWTE	Dihydropteridine reductase OS=Edwardsiella tarda (strain EIB202) GN=nfnB PE=4 SV=1	EDWTE	18	1.08643	0.99314	1.28233	0.847227	1.2942	0.564937	0.798523	1.5417	0.413047	0.870964	0.825682
650	17.16	17.21	60.22	52.69	52.69	tr|D0ZFE3|D0ZFE3_EDWTE	Single-stranded DNA-binding protein OS=Edwardsiella tarda (strain EIB202) GN=ETAE_3183 PE=3 SV=1	EDWTE	20	0.903649	0.951905	1.1695	0.765597	1.05682	0.524807	0.374262	1.43219	0.299226	0.751623	0.714228
592	18.23	18.62	47	45	35	tr|D0ZFL1|D0ZFL1_EDWTE	UTP-glucose-1-phosphate uridylyltransferase OS=Edwardsiella tarda (strain EIB202) GN=galF PE=4 SV=1	EDWTE	18	0.862979	0.10429	1.21339	0.711214	1.04713	0.60256	0.386445	1.39316	0.461318	0.83946	0.732769
437	23.56	23.87	80	72.73	72.73	tr|D0ZFV8|D0ZFV8_EDWTE	50S ribosomal protein L22 OS=Edwardsiella tarda (strain EIB202) GN=rplV PE=3 SV=1	EDWTE	40	1.39316	0.0518664	1.14815	1.21339	1.69044	0.544503	0.00994379	1.34276	0.37325	0.731139	0.96883
1662	4	4.03	13.57	12.67	10.86	tr|M0Q952|M0Q952_EDWTA	Ribonuclease T OS=Edwardsiella tarda ATCC 15947 = NBRC 105688 GN=rnt PE=3 SV=1	EDWTA	3	0.731139	0.505643	1.87068	0.436516	1.36773	1.01859	0.284073	1.6293	0.625173	1.77011	0.874865
1386	6.32	6.36	33.69	29.95	29.95	tr|C4NTK5|C4NTK5_AERHY	EvpP OS=Aeromonas hydrophila GN=evpP PE=4 SV=1	AERHY	8	0.654636	0.415808	1.40605	0.121339	0.92045	0.496592	0.215396	1.52757	0.178649	0.758578	0.575614
633	17.7	18.51	53.5	53.5	53.5	tr|D0ZAF7|D0ZAF7_EDWTE	Uncharacterized protein OS=Edwardsiella tarda (strain EIB202) GN=ETAE_0269 PE=4 SV=1	EDWTE	13	1.92309	0.0969838	1.44544	1.33045	3.40408	1.23595	0.623939	1.25893	0.981748	1.5417	1.57952
87	53.61	55.3	51.18	47.37	41.45	tr|D0ZAT9|D0ZAT9_EDWTE	Ribonucleoside-diphosphate reductase OS=Edwardsiella tarda (strain EIB202) GN=nrdA PE=3 SV=1	EDWTE	59	0.937562	0.706052	1.10662	0.801678	1.03753	0.711214	0.214689	1.21339	0.642688	0.862979	0.824388
963	12	12	32.66	26.61	26.61	tr|D0ZEH0|D0ZEH0_EDWTE	Probable uridine phosphorylase OS=Edwardsiella tarda (strain EIB202) GN=ETAE_2982 PE=3 SV=1	EDWTE	9	1.22462	0.745136	1.40605	0.870964	1.75388	0.801678	0.56831	1.35519	0.554626	1.08643	1.01315
2112	1.24	1.38	5.82	2.91	1.852	tr|D0ZEI1|D0ZEI1_EDWTE	Cytochrome BD-II oxidase subunit II OS=Edwardsiella tarda (strain EIB202) GN=appB PE=4 SV=1	EDWTE	1	1.39316	0.62352	2.12814	0.654636	2.93765	0.990832	0.784295	3.34195	0.296483	3.31131	1.19199
472	22.06	23.29	58.18	56.82	56.82	tr|D0ZFG8|D0ZFG8_EDWTE	GTP cyclohydrolase 1 OS=Edwardsiella tarda (strain EIB202) GN=folE PE=3 SV=1	EDWTE	19	1.0666	0.93615	1.20226	0.887156	1.6293	0.469894	0.19132	1.6293	0.214783	0.765597	0.768245
110	49.28	49.29	86.31	86.31	86.31	tr|D0ZGL7|D0ZGL7_EDWTE	Carbohydrate uptake (CUT2 family) ABC transporter, periplasmic carbohydrate-binding protein ABC-type sugar transport system, periplasmic component OS=Edwardsiella tarda (strain EIB202) GN=ETAE_3357 PE=4 SV=1	EDWTE	53	1.31826	0.133408	1.19124	1.10662	1.65959	0.855067	0.637337	1.14815	0.724436	0.981748	1.08666
1971	2	2	14.43	3.351	2.062	tr|D0ZGT8|D0ZGT8_EDWTE	Putative integrase OS=Edwardsiella tarda (strain EIB202) GN=ETAE_3428 PE=3 SV=1	EDWTE	1	1.40605	0.532425	2.0893	0.672977	2.93765	1.0666	0.884886	2.0893	0.510505	2.22844	1.23632
50	65.76	65.77	83.7	82.83	78.7	tr|D0ZHH1|D0ZHH1_EDWTE	ATP synthase subunit beta OS=Edwardsiella tarda (strain EIB202) GN=atpD PE=3 SV=1	EDWTE	140	1.41906	0.071792	1.13763	1.24738	1.69044	0.679204	0.240803	1.10662	0.625173	0.751623	1.04913
1154	9.25	9.41	58.06	58.06	38.71	tr|D0ZHL5|D0ZHL5_EDWTE	Uncharacterized protein OS=Edwardsiella tarda (strain EIB202) GN=ETAE_p050 PE=4 SV=1	EDWTE	6	0.77983	0.422535	1.33045	0.359749	1.03753	0.751623	0.647204	1.45881	0.413047	1.09648	0.765727
2164	0.4	0.42	3.158	3.158	3.158	tr|M0QEC0|M0QEC0_EDWTA	Putative formate transporter FocA OS=Edwardsiella tarda ATCC 15947 = NBRC 105688 GN=focA PE=4 SV=1	EDWTA	1	0.83946	0.749515	2.0893	0.401791	1.75388	1.1695	0.745504	2.0893	0.559758	2.44343	1.00448
1550	4.98	5.32	27.93	20.67	20.67	tr|A0A0E0Z2P4|A0A0E0Z2P4_9ENTR	Nucleoprotein/polynucleotide-associated enzyme OS=Edwardsiella piscicida C07-087 GN=ETAC_06470 PE=4 SV=1	9ENTR	3	0.483059	0.473247	1.77011	0.127057	0.855067	0.816582	0.911028	1.58489	0.465586	1.2942	0.649821
436	23.56	25.25	65.61	57.92	55.2	tr|D0Z8D5|D0Z8D5_EDWTE	Phage shock protein A (IM30), suppress sigma 54-dependent transcription OS=Edwardsiella tarda (strain EIB202) GN=pspA PE=4 SV=1	EDWTE	30	0.963829	0.573031	1.11686	0.855067	1.07647	0.855067	0.334464	1.1272	0.751623	0.963829	0.909448
1376	6.45	6.59	33.33	25.68	20.77	tr|D0Z8S6|D0Z8S6_EDWTE	Adenosylcobinamide kinase/adenosylcobinamide-phosphate guanylyltransferase OS=Edwardsiella tarda (strain EIB202) GN=cobU PE=4 SV=1	EDWTE	4	0.465586	0.223748	1.97697	0.255859	0.92045	0.60256	0.303433	1.72187	0.337287	1.03753	0.534073
970	12	12	40.31	40.31	40.31	tr|D0Z9E5|D0Z9E5_EDWTE	GTP cyclohydrolase-2 OS=Edwardsiella tarda (strain EIB202) GN=ribA PE=3 SV=1	EDWTE	8	1.88799	0.527726	1.95885	0.963829	4.57088	0.613762	0.700702	1.83654	0.340408	1.1272	1.25088
668	16.63	16.78	47.9	43.41	38.62	tr|D0ZAR9|D0ZAR9_EDWTE	Fructose-1,6-bisphosphatase class 1 OS=Edwardsiella tarda (strain EIB202) GN=fbp PE=3 SV=1	EDWTE	17	1.57036	0.483116	1.38038	1.13763	2.58226	0.862979	0.884424	1.22462	0.704693	1.05682	1.21667
398	25.42	26.59	59.4	57.05	55.37	tr|D0ZB06|D0ZB06_EDWTE	Uncharacterized protein OS=Edwardsiella tarda (strain EIB202) GN=ETAE_2405 PE=4 SV=1	EDWTE	29	2.208	0.0454459	1.49969	1.47231	3.31131	1.90546	0.169714	1.33045	1.43219	2.48886	2.05673
1963	2	2.01	8.123	4.482	4.482	tr|D0ZB62|D0ZB62_EDWTE	Sensor protein BasS/PmrB OS=Edwardsiella tarda (strain EIB202) GN=basS PE=4 SV=1	EDWTE	2	0.597035	0.421018	2.10863	0.285759	1.25892	0.903649	0.848634	2.0893	0.432514	1.88799	0.750342
656	17.04	17.18	76.44	70.11	70.11	tr|D0ZD33|D0ZD33_EDWTE	DNA-binding ferritin-like protein (Oxidative damage protectant) OS=Edwardsiella tarda (strain EIB202) GN=dps PE=3 SV=1	EDWTE	57	0.954993	0.654497	1.1272	0.83946	1.07647	0.77983	0.201977	1.13763	0.685488	0.887156	0.867411
1379	6.43	7.19	28.74	20.09	13.32	tr|D0ZDW5|D0ZDW5_EDWTE	Diaminopimelate decarboxylase OS=Edwardsiella tarda (strain EIB202) GN=lysA PE=3 SV=1	EDWTE	4	1.28233	0.414572	1.75388	0.731139	2.39883	1.02802	0.508618	2.1677	0.474242	1.8197	1.15517
492	21.87	22.57	49.5	45.54	42.57	tr|D0ZEW5|D0ZEW5_EDWTE	Recombination-associated protein RdgC OS=Edwardsiella tarda (strain EIB202) GN=rdgC2 PE=3 SV=1	EDWTE	15	0.954993	0.554934	1.1695	0.816582	1.11686	0.946237	0.70004	1.18032	0.758578	1.11686	0.950615
1488	6	6	46.75	46.75	42.21	tr|D0ZFA5|D0ZFA5_EDWTE	Acetyl-CoA carboxylase biotin carboxyl carrier protein subunit OS=Edwardsiella tarda (strain EIB202) GN=accB PE=4 SV=1	EDWTE	10	1.14815	0.886311	1.31826	0.870964	2.208	1.02802	0.671871	1.44544	0.711214	1.34276	1.08809
162	40.65	41.35	84.75	81.69	80.34	tr|D0ZHF1|D0ZHF1_EDWTE	D-ribose periplasmic binding protein OS=Edwardsiella tarda (strain EIB202) GN=rbsB PE=4 SV=1	EDWTE	69	0.794328	0.923687	1.11686	0.724436	0.887156	0.711214	0.00278531	1.11686	0.60256	0.794328	0.752771
1548	5.02	5.17	41.94	37.1	32.26	tr|D4F6U2|D4F6U2_EDWTA	Acyl carrier protein OS=Edwardsiella tarda ATCC 23685 GN=acpP PE=3 SV=1	EDWTA	14	2.01372	0.589959	1.44544	1.39316	3.28095	0.30479	0.893801	1.51356	0.192309	0.461318	1.15926
330	27.94	27.98	63.24	60.96	51.6	tr|D0Z826|D0Z826_EDWTE	Glucose-1-phosphatase/inositol phosphatase OS=Edwardsiella tarda (strain EIB202) GN=ETAE_1758 PE=4 SV=1	EDWTE	34	1.25892	0.166302	1.21339	1.03753	1.52757	0.679204	0.180815	1.35519	0.49204	0.92045	0.969064
1326	7.33	7.54	26.48	13.11	12.08	tr|D0Z9E2|D0Z9E2_EDWTE	Lipopolysaccharide assembly protein B OS=Edwardsiella tarda (strain EIB202) GN=lapB PE=3 SV=1	EDWTE	5	0.937562	0.660804	1.45881	0.625173	1.36773	1.41906	0.678838	1.45881	0.972747	2.58226	1.17831
84	53.98	54.03	72.56	71.16	71.16	tr|D0ZA17|D0ZA17_EDWTE	Serine--tRNA ligase OS=Edwardsiella tarda (strain EIB202) GN=serS PE=3 SV=1	EDWTE	65	1.61436	0.12595	1.21339	1.33045	1.83654	0.879023	0.30573	1.10662	0.794328	0.972747	1.24669
113	48.83	48.84	90.85	88.96	81.39	tr|D0ZC16|D0ZC16_EDWTE	Transaldolase OS=Edwardsiella tarda (strain EIB202) GN=talB PE=3 SV=1	EDWTE	77	1.09648	0.353878	1.09648	1	1.21339	0.564937	0.103941	1.33045	0.501187	0.751623	0.830707
41	69.26	69.27	50.51	45.83	45.03	tr|D0ZDR3|D0ZDR3_EDWTE	Alanine--tRNA ligase OS=Edwardsiella tarda (strain EIB202) GN=alaS PE=3 SV=1	EDWTE	64	1.80302	0.0211281	1.35519	1.33045	2.0893	0.895365	0.72601	1.11686	0.77983	1	1.34919
1152	9.41	10.73	55.91	44.88	42.52	tr|D0ZHN3|D0ZHN3_EDWTE	Uncharacterized protein OS=Edwardsiella tarda (strain EIB202) GN=ETAE_p015 PE=4 SV=1	EDWTE	11	1.67494	0.151507	1.52757	1.09648	3.22107	0.60256	0.313482	1.61436	0.376704	0.972747	1.13875
2032	2	2	6.878	4.233	4.233	tr|M0Q6S8|M0Q6S8_EDWTA	Uncharacterized protein OS=Edwardsiella tarda ATCC 15947 = NBRC 105688 GN=ET1_10_00190 PE=4 SV=1	EDWTA	1	1.88799	0.557244	4.40555	0.428549	10.8643	1.03753	0.916057	3.46737	0.299226	3.59749	1.46276
2110	1.32	3.63	9.438	7.028	6.024	tr|M0Q870|M0Q870_EDWTA	Phosphate transporter OS=Edwardsiella tarda ATCC 15947 = NBRC 105688 GN=pitA PE=3 SV=1	EDWTA	3	2.12814	0.301565	2.10863	1.00925	4.44631	2.31206	0.276648	2.10863	1.09648	4.83059	2.2201
475	22.05	22.99	53.37	50.44	50.44	tr|D0Z958|D0Z958_EDWTE	L-threonine 3-dehydrogenase OS=Edwardsiella tarda (strain EIB202) GN=tdh PE=3 SV=1	EDWTE	21	1.80302	0.123726	1.36773	1.31826	2.67917	1.21339	0.502269	1.21339	1	1.77011	1.5082
31	74.7	74.81	68.35	66.26	66.26	tr|D0ZF22|D0ZF22_EDWTE	Phosphoenolpyruvate-protein phosphotransferase OS=Edwardsiella tarda (strain EIB202) GN=ptsI PE=3 SV=1	EDWTE	82	0.954993	0.294251	1.1272	0.870964	1.07647	0.554626	0.000505306	1.30617	0.436516	0.724436	0.754809
1019	11.06	11.26	58.74	58.74	58.74	tr|D0ZGU9|D0ZGU9_EDWTE	4-hydroxy-4-methyl-2-oxoglutarate aldolase OS=Edwardsiella tarda (strain EIB202) GN=menG PE=3 SV=1	EDWTE	16	2.35505	0.0881383	1.7378	1.35519	3.69828	1.85353	0.334111	1.45881	1.27057	3.16228	2.10429
2037	2	2	6.849	4.795	4.795	tr|D0ZHC8|D0ZHC8_EDWTE	UPF0761 membrane protein ETAE_3490 OS=Edwardsiella tarda (strain EIB202) GN=rbn PE=3 SV=1	EDWTE	2	2.1677	0.295062	2.0893	1.03753	4.57088	0.772681	0.644073	2.10863	0.369828	1.6293	1.47019
133	44.77	44.87	49.48	41.99	41.99	tr|A0A0E0YXI5|A0A0E0YXI5_9ENTR	D-lactate dehydrogenase OS=Edwardsiella piscicida C07-087 GN=ETAC_04995 PE=4 SV=1	9ENTR	35	1.25892	0.202321	1.18032	1.0666	1.64437	1.40605	0.409625	1.22462	1.14815	1.65959	1.33249
1368	6.56	7	29.67	24.4	22.49	tr|D0Z7W6|D0Z7W6_EDWTE	Electron transport complex subunit G OS=Edwardsiella tarda (strain EIB202) GN=rnfG PE=3 SV=1	EDWTE	4	2.67917	0.109479	2.75423	0.972747	10.8643	1.6293	0.248719	2.26986	0.717794	5.44503	2.15423
775	14.67	14.74	44.48	35.96	34.07	tr|D0Z890|D0Z890_EDWTE	Phosphofructokinase OS=Edwardsiella tarda (strain EIB202) GN=pfkB PE=3 SV=1	EDWTE	18	0.744732	0.771088	1.27057	0.613762	0.946237	0.744732	0.128227	1.24738	0.57544	0.928966	0.744732
1571	4.57	4.63	21.09	11.72	7.031	tr|D0Z8A4|D0Z8A4_EDWTE	Cyclopropane fatty acyl phospholipid synthase OS=Edwardsiella tarda (strain EIB202) GN=cfa PE=4 SV=1	EDWTE	3	0.895365	0.851857	2.33346	0.380189	2.0893	0.288403	0.314148	3.10456	0.0691831	0.895365	0.591884
1648	4	5.36	18.9	11.68	11.68	tr|D0ZBW6|D0ZBW6_EDWTE	N-acetylmannosamine kinase OS=Edwardsiella tarda (strain EIB202) GN=nanK PE=3 SV=1	EDWTE	4	1.02802	0.894645	1.47231	0.698232	1.5417	0.648634	0.272882	1.5417	0.349945	1	0.838325
1228	8.02	8.03	72.97	72.97	72.97	tr|D0ZD81|D0ZD81_EDWTE	[2FE-2S] ferredoxin, electron carrer protein OS=Edwardsiella tarda (strain EIB202) GN=fdx2 PE=4 SV=1	EDWTE	6	1.08643	0.267969	1.34276	0.809096	1.44544	1.02802	0.88229	1.36773	0.751623	1.38038	1.05722
839	14	14.39	53.88	49.77	46.12	tr|D0ZE04|D0ZE04_EDWTE	Ribose-5-phosphate isomerase A OS=Edwardsiella tarda (strain EIB202) GN=rpiA PE=3 SV=1	EDWTE	29	1.23595	0.206637	1.21339	1.01859	1.52757	0.937562	0.11895	1.20226	0.77983	1.1272	1.08675
1172	8.84	10.16	64.08	64.08	48.59	tr|D0ZE56|D0ZE56_EDWTE	Putative molybdenum-pterin-binding protein OS=Edwardsiella tarda (strain EIB202) GN=ETAE_0942 PE=4 SV=1	EDWTE	9	1.25892	0.431794	1.36773	0.92045	1.88799	0.887156	0.779057	1.31826	0.648634	1.1695	1.07304
1880	2.01	2.01	9.731	5.383	2.277	tr|D0ZE61|D0ZE61_EDWTE	Putative divalent cation transport protein OS=Edwardsiella tarda (strain EIB202) GN=mgtE PE=4 SV=1	EDWTE	1	0.672977	0.13534	2.72898	0.246604	1.83654	0.110662	0.0372963	5.39511	0.0167494	0.597035	0.39182
188	38.05	38.42	63.22	45.11	43.84	tr|D0ZES5|D0ZES5_EDWTE	Putative UDP-sugar hydrolase OS=Edwardsiella tarda (strain EIB202) GN=ETAE_1034 PE=3 SV=1	EDWTE	42	1.52757	0.164814	1.36773	1.11686	1.94089	0.758578	0.178094	1.20226	0.654636	0.912011	1.14307
505	21.3	21.34	53.59	50.65	50.65	tr|D0ZF53|D0ZF53_EDWTE	ErfK/YbiS/YcfS/YnhG family protein OS=Edwardsiella tarda (strain EIB202) GN=ETAE_3093 PE=4 SV=1	EDWTE	20	1.03753	0.915454	1.1695	0.887156	1.27057	0.586138	0.593938	1.52757	0.42462	0.895365	0.811833
338	27.51	27.59	54.33	47.77	47.77	tr|D0ZG80|D0ZG80_EDWTE	UDP-4-amino-4-deoxy-L-arabinose--oxoglutarate aminotransferase OS=Edwardsiella tarda (strain EIB202) GN=arnB PE=3 SV=1	EDWTE	39	2.07014	0.0347576	1.48594	1.39316	2.93765	0.912011	0.420877	1.31826	0.77983	1.20226	1.49108
1962	2	2.01	13.88	5.263	5.263	tr|D0ZGB7|D0ZGB7_EDWTE	Two-component response regulator, hexose phosphate transport system regulatory protein OS=Edwardsiella tarda (strain EIB202) GN=uhpA PE=4 SV=1	EDWTE	1	1.11686	0.82617	2.0893	0.534564	2.33346	0.724436	0.483384	2.0893	0.343558	1.51356	0.920649
1999	2	2	11.96	6.522	6.522	tr|M0Q6H8|M0Q6H8_EDWTA	Thiol--disulfide interchange protein DsbE OS=Edwardsiella tarda ATCC 15947 = NBRC 105688 GN=dsbE PE=4 SV=1	EDWTA	1	1.55597	0.696531	4.44631	0.349945	7.11213	0.197697	0.365582	5.64937	0.0401791	1.11686	0.876831
1966	2	2.01	14.43	9.278	9.278	tr|M0Q906|M0Q906_EDWTA	Putative RNA-binding protein OS=Edwardsiella tarda ATCC 15947 = NBRC 105688 GN=ET1_14_01270 PE=4 SV=1	EDWTA	1	1.72187	0.392843	2.0893	0.824138	3.59749	1.35519	0.572341	2.0893	0.648634	2.83139	1.53853
1140	9.64	9.77	82.57	82.57	82.57	tr|M0QAA8|M0QAA8_EDWTA	Cell division protein ZapA OS=Edwardsiella tarda ATCC 15947 = NBRC 105688 GN=zapA PE=3 SV=1	EDWTA	11	1.44544	0.76923	1.36773	1.05682	3.66438	1.31826	0.773965	1.2942	1.01859	1.80302	1.38185
142	43.87	45.86	65.86	64.44	63.03	tr|Q6EE20|Q6EE20_EDWTA	EvpB OS=Edwardsiella tarda GN=evpB PE=4 SV=1	EDWTA	42	0.366438	0.00483876	1.8197	0.183654	0.666807	0.265461	0.000127707	1.95884	0.155597	0.519996	0.315949
200	36.64	38.22	48.9	44.85	44.3	tr|D0Z9L6|D0Z9L6_EDWTE	Uncharacterized protein OS=Edwardsiella tarda (strain EIB202) GN=ETAE_2157 PE=4 SV=1	EDWTE	28	1.18032	0.961118	1.18032	1	1.39316	0.758578	0.51976	1.21339	0.648634	0.92045	0.969449
35	71.35	71.58	44.32	40.31	40.07	tr|D0ZA08|D0ZA08_EDWTE	Nitrate reductase alpha subunit OS=Edwardsiella tarda (strain EIB202) GN=narG PE=3 SV=1	EDWTE	59	1.1695	0.572274	1.1272	1.03753	1.31826	0.608135	0.259156	1.33045	0.510505	0.809096	0.888817
899	12.79	12.86	43.21	29.63	29.63	tr|D0ZAG7|D0ZAG7_EDWTE	Ribosomal RNA small subunit methyltransferase E OS=Edwardsiella tarda (strain EIB202) GN=ETAE_0279 PE=3 SV=1	EDWTE	9	1.15878	0.378439	1.30617	0.887156	1.75388	0.60256	0.103943	1.45881	0.296483	0.879023	0.880668
1701	4	4	13.82	9.091	9.091	tr|D0ZB16|D0ZB16_EDWTE	tRNA pseudouridine synthase A OS=Edwardsiella tarda (strain EIB202) GN=truA PE=3 SV=1	EDWTE	2	1.05682	0.435074	1.61436	0.654636	1.78649	0.903649	0.621992	1.65959	0.49204	1.49968	0.980234
1541	5.21	5.34	29.87	29.87	29.87	tr|D0ZBH5|D0ZBH5_EDWTE	Heme exporter protein D OS=Edwardsiella tarda (strain EIB202) GN=ccmD PE=4 SV=1	EDWTE	3	6.0256	0.0348486	3.43558	1.75388	26.546	1.35519	0.180544	2.77971	0.487529	3.87258	3.69039
1866	2.02	2.02	25	25	10.71	tr|D0ZBV5|D0ZBV5_EDWTE	Uncharacterized protein OS=Edwardsiella tarda (strain EIB202) GN=ETAE_0509 PE=3 SV=1	EDWTE	2	1.13763	0.806216	1.45881	0.77983	2.35505	1.05682	0.861656	1.48594	0.711214	1.75388	1.09722
1985	2	2	9.115	4.021	2.949	tr|D0ZFK9|D0ZFK9_EDWTE	Glycosyltransferase OS=Edwardsiella tarda (strain EIB202) GN=ETAE_1198 PE=4 SV=1	EDWTE	1	0.937562	0.280633	1.57036	0.334195	1.47231	1.00925	0.829377	1.57036	0.642688	1.59956	0.973407
294	29.75	29.77	76.54	76.54	74.86	tr|D0ZFV1|D0ZFV1_EDWTE	50S ribosomal protein L5 OS=Edwardsiella tarda (strain EIB202) GN=rplE PE=3 SV=1	EDWTE	52	1.61436	0.0454126	1.2942	1.24738	2.0893	0.685488	0.554456	1.23595	0.619441	0.847227	1.14992
887	13.12	13.21	86.96	86.96	86.96	tr|M0Q7E7|M0Q7E7_EDWTA	Cold shock-like protein CspC OS=Edwardsiella tarda ATCC 15947 = NBRC 105688 GN=cspC PE=4 SV=1	EDWTA	58	1.08643	0.307224	1.08643	1	1.20226	0.737904	0.957651	1.14815	0.636796	0.847227	0.912165
948	12.02	12.02	44.55	34.65	30.2	tr|M0QEX0|M0QEX0_EDWTA	LexA repressor OS=Edwardsiella tarda ATCC 15947 = NBRC 105688 GN=lexA PE=3 SV=1	EDWTA	8	1.30617	0.480368	1.45881	0.895365	2.58226	0.990832	0.246832	1.30617	0.751623	1.2942	1.1485
2238	0.08	0.1	7.849	1.559	0	tr|A0A0H3DS90|A0A0H3DS90_EDWTF	Uncharacterized protein OS=Edwardsiella tarda (strain FL6-60) GN=ETAF_0768 PE=4 SV=1	EDWTF	0	0.642688	0.202299	1.40605	0.448745	0.903649	0.630957	0.199855	2.46604	0.251189	1.55597	0.636823
552	19.79	19.86	56.56	55.33	50	tr|D0Z9F8|D0Z9F8_EDWTE	3-ketoacyl-(Acyl-carrier-protein) reductase OS=Edwardsiella tarda (strain EIB202) GN=fabG2 PE=4 SV=1	EDWTE	23	1.33045	0.590627	1.2942	1.02802	2.12814	0.794328	0.764594	1.21339	0.648634	0.963829	1.06239
1315	7.49	7.61	15.05	11.55	9.485	tr|D0Z9X8|D0Z9X8_EDWTE	Citrate carrier/transporter OS=Edwardsiella tarda (strain EIB202) GN=ybdS PE=4 SV=1	EDWTE	4	1.94089	0.309159	1.52757	1.27057	5.91562	1.13763	0.725071	1.27057	0.895365	1.70608	1.53926
999	11.62	11.7	55.85	55.85	55.85	tr|D0ZFY3|D0ZFY3_EDWTE	Peptidyl-prolyl cis-trans isomerase OS=Edwardsiella tarda (strain EIB202) GN=ppiA PE=3 SV=1	EDWTE	15	0.862979	0.707182	1.31826	0.483059	1.13763	1.05682	0.299648	1.28233	0.824138	1.36773	0.959898
1037	10.67	14.19	43.1	34.48	31.03	tr|D0ZGW3|D0ZGW3_EDWTE	Response regulators consisting of a CheY-like receiver domain and a winged-helix DNA-binding domain OS=Edwardsiella tarda (strain EIB202) GN=ETAE_3453 PE=4 SV=1	EDWTE	8	1.03753	0.964155	1.28233	0.809096	1.30617	0.679204	0.541482	1.34276	0.331131	0.912011	0.858366
984	11.82	11.92	51.46	51.46	51.46	tr|M0Q949|M0Q949_EDWTA	RNA-binding protein Hfq OS=Edwardsiella tarda ATCC 15947 = NBRC 105688 GN=hfq PE=3 SV=1	EDWTA	17	1.67494	0.357696	1.27057	1.31826	2.29087	0.855067	0.810823	1.23595	0.685488	1.05682	1.265
1231	8.01	10.01	86.11	83.33	83.33	tr|M0QAV1|M0QAV1_EDWTA	Translation initiation factor IF-1 OS=Edwardsiella tarda ATCC 15947 = NBRC 105688 GN=infA PE=3 SV=1	EDWTA	10	2.05116	0.355096	1.6293	1.25892	4.96592	1.15878	0.568001	1.2942	0.895365	1.55597	1.60497
2198	0.15	0.31	3.784	3.784	3.784	tr|M0QB62|M0QB62_EDWTA	Rod shape-determining protein MrdB OS=Edwardsiella tarda ATCC 15947 = NBRC 105688 GN=mrdB PE=3 SV=1	EDWTA	2	1.72187	0.391596	2.0893	0.824138	3.63078	0.47863	0.315341	2.10863	0.229087	1.00925	1.10025
1351	6.86	7.15	89.77	78.41	78.41	tr|Q0VHG0|Q0VHG0_EDWTA	EsaH OS=Edwardsiella tarda GN=esaH PE=4 SV=1	EDWTA	9	1.8197	0.152901	1.23595	1.47231	2.58226	1.5417	0.229122	1.34276	1.14815	2.18776	1.6807
840	14	14.15	28.72	20.96	20.96	tr|A0A0E0Z3B4|A0A0E0Z3B4_9ENTR	Glycogen synthase OS=Edwardsiella piscicida C07-087 GN=glgA PE=3 SV=1	9ENTR	12	1.48594	0.281913	1.47231	1.00925	2.42103	1.05682	0.431102	1.39316	0.758578	1.55597	1.27138
1356	6.78	7.43	26.94	26.94	26.94	tr|D0Z7J2|D0Z7J2_EDWTE	HAD-superfamily hydrolase, subfamily IA, variant 3 OS=Edwardsiella tarda (strain EIB202) GN=ETAE_1570 PE=4 SV=1	EDWTE	9	1.51356	0.508008	1.59956	0.946237	2.85759	0.809096	0.327832	1.47231	0.483059	1.19124	1.16133
1725	4	4	29.33	29.33	29.33	tr|D0Z8D4|D0Z8D4_EDWTE	Phage shock protein B OS=Edwardsiella tarda (strain EIB202) GN=pspB PE=4 SV=1	EDWTE	2	1.94089	0.323552	1.75388	1.10662	9.81748	0.544503	0.911221	2.03236	0.0787046	1.10662	1.24269
567	19.24	19.34	50.2	47.83	47.04	tr|D0Z9M6|D0Z9M6_EDWTE	3-deoxy-manno-octulosonate cytidylyltransferase OS=Edwardsiella tarda (strain EIB202) GN=kdsB PE=3 SV=1	EDWTE	21	0.954993	0.87708	1.24738	0.77983	1.19124	0.679204	0.113686	1.33045	0.420727	0.903649	0.817098
1281	8	8	52.81	52.81	52.81	tr|D0Z9Q7|D0Z9Q7_EDWTE	Sec-independent protein translocase protein TatA OS=Edwardsiella tarda (strain EIB202) GN=tatA PE=3 SV=1	EDWTE	10	4.44631	0.173451	2.29087	1.94089	8.24138	2.22844	0.311796	1.55597	1.43219	4.96592	3.33737
900	12.75	12.81	45.07	45.07	45.07	tr|D0Z9S9|D0Z9S9_EDWTE	50S ribosomal protein L11 OS=Edwardsiella tarda (strain EIB202) GN=rplK PE=3 SV=1	EDWTE	28	0.972747	0.430537	1.1272	0.847227	1.09648	0.801678	0.994312	1.1272	0.711214	0.903649	0.887213
1602	4.1	4.11	30.93	17.01	17.01	tr|D0ZAZ1|D0ZAZ1_EDWTE	Uncharacterized protein OS=Edwardsiella tarda (strain EIB202) GN=ETAE_2390 PE=4 SV=1	EDWTE	3	1.05682	0.976119	4.44631	0.237684	4.69894	0.751623	0.540095	2.10863	0.359749	1.58489	0.90422
639	17.51	17.55	63.38	61.27	61.27	tr|D0ZBW1|D0ZBW1_EDWTE	50S ribosomal protein L13 OS=Edwardsiella tarda (strain EIB202) GN=rplM PE=3 SV=1	EDWTE	42	1.39316	0.218783	1.18032	1.18032	1.58489	0.731139	0.443338	1.19124	0.654636	0.870964	1.06215
187	38.09	38.09	48.94	45.66	45.66	tr|D0ZDQ9|D0ZDQ9_EDWTE	Glutamate--cysteine ligase OS=Edwardsiella tarda (strain EIB202) GN=gshA PE=3 SV=1	EDWTE	29	1.10662	0.394663	1.1272	0.981748	1.47231	0.816582	0.469857	1.1695	0.613762	0.954993	0.961603
1057	10.26	10.29	67.69	62.31	57.69	tr|D0ZFU9|D0ZFU9_EDWTE	30S ribosomal protein S8 OS=Edwardsiella tarda (strain EIB202) GN=rpsH PE=3 SV=1	EDWTE	24	1.36773	0.484226	1.25892	1.08643	1.77011	0.666807	0.780116	1.31826	0.474242	0.879023	1.01727
432	23.6	25.34	40.52	29.51	29.51	tr|D0ZFY5|D0ZFY5_EDWTE	Cytosine deaminase OS=Edwardsiella tarda (strain EIB202) GN=codA PE=4 SV=1	EDWTE	17	1.75388	0.227577	1.40605	1.24738	2.12814	1.00925	0.566387	1.24738	0.809096	1.36773	1.38157
833	14.01	14.02	88.81	80.42	80.42	tr|D0ZH32|D0ZH32_EDWTE	Putative filament protein OS=Edwardsiella tarda (strain EIB202) GN=ETAE_1467 PE=3 SV=1	EDWTE	20	0.855067	0.641795	1.20226	0.591562	1.02802	0.591562	0.0916513	1.41906	0.380189	0.83946	0.723314
2033	2	2	5.08	5.08	3.743	tr|M0Q6B7|M0Q6B7_EDWTA	NiFe-hydrogenase 2 small subunit OS=Edwardsiella tarda ATCC 15947 = NBRC 105688 GN=hybO PE=4 SV=1	EDWTA	1	1.33045	0.71423	5.34564	0.248886	7.72681	1.65959	0.505451	2.10863	0.787046	3.53183	1.49502
603	18.06	18.07	39.5	27.85	27.85	tr|Q0VHH8|Q0VHH8_EDWTA	EsaN OS=Edwardsiella tarda GN=esaN PE=4 SV=1	EDWTA	14	1.55597	0.0312103	1.40605	1.10662	2.01372	1.78649	0.00931581	1.51356	1.18032	2.80543	1.67123
804	14.14	15.98	76.17	53.74	53.74	tr|Q0VHI7|Q0VHI7_EDWTA	EsrB OS=Edwardsiella tarda GN=esrB PE=4 SV=1	EDWTA	11	1.52757	0.482573	1.38038	1.10662	3.01995	1.08643	0.829826	1.28233	0.847227	1.39316	1.307
1223	8.02	8.44	31.74	26.96	26.96	tr|Q4G4D9|Q4G4D9_EDWTA	EsrC OS=Edwardsiella tarda GN=esrC PE=4 SV=1	EDWTA	11	0.912011	0.657001	1.1695	0.794328	1.0666	0.855067	0.690376	1.1272	0.744732	0.963829	0.883539
1110	10	10.01	50.57	44.83	44.83	tr|A0A0H3DRL4|A0A0H3DRL4_EDWTF	30S ribosomal protein S20 OS=Edwardsiella tarda (strain FL6-60) GN=rpsT PE=3 SV=1	EDWTF	24	1.31826	0.688328	1.25892	1.04713	1.75388	0.954993	0.871638	1.15878	0.824138	1.10662	1.13662
46	66.42	69.14	51.25	47.27	46.01	tr|D0ZAT7|D0ZAT7_EDWTE	DNA gyrase subunit A OS=Edwardsiella tarda (strain EIB202) GN=gyrA PE=3 SV=1	EDWTE	51	1.47231	0.00867192	1.2942	1.13763	2.03236	0.972747	0.983654	1.10662	0.879023	1.07647	1.22253
125	46.64	46.76	64.65	55.35	53.54	tr|D0ZB73|D0ZB73_EDWTE	Transcription termination/antitermination protein NusA OS=Edwardsiella tarda (strain EIB202) GN=nusA PE=3 SV=1	EDWTE	46	1.21339	0.0461865	1.14815	1.05682	1.45881	0.630957	0.586134	1.28233	0.544503	0.809096	0.922173
847	14	14	28.23	24.62	24.62	tr|D0ZBE9|D0ZBE9_EDWTE	Putative esterase of the alpha-beta hydrolase superfamily OS=Edwardsiella tarda (strain EIB202) GN=ETAE_0480 PE=4 SV=1	EDWTE	7	0.963829	0.924874	1.43219	0.679204	1.38038	1.03753	0.795514	1.38038	0.751623	1.47231	1.00068
902	12.68	14.44	50.7	50.7	50.7	tr|D0ZCN2|D0ZCN2_EDWTE	Uncharacterized protein OS=Edwardsiella tarda (strain EIB202) GN=ETAE_0666 PE=4 SV=1	EDWTE	12	1.14815	0.677371	1.27057	0.903649	1.7378	0.831764	0.0821521	1.28233	0.519996	1.0666	0.989959
1747	3.76	3.98	20	20	16.43	tr|D0ZDH0|D0ZDH0_EDWTE	Putative thioesterase OS=Edwardsiella tarda (strain EIB202) GN=ETAE_0830 PE=4 SV=1	EDWTE	3	0.731139	0.584772	1.2942	0.328095	0.946237	1.01859	0.787135	1.49968	0.679204	1.57036	0.874865
1560	4.82	7.16	27.53	16.36	14.03	tr|D0ZE46|D0ZE46_EDWTE	Uncharacterized protein OS=Edwardsiella tarda (strain EIB202) GN=ETAE_0932 PE=4 SV=1	EDWTE	5	1.10662	0.840229	1.45881	0.758578	1.59956	1.07647	0.636413	1.35519	0.794328	1.45881	1.09154
1027	10.88	12.04	32.83	18.57	18.57	tr|D0ZF80|D0ZF80_EDWTE	L-seryl-tRNA(Sec) selenium transferase OS=Edwardsiella tarda (strain EIB202) GN=selA PE=3 SV=1	EDWTE	11	1.04713	0.857436	1.35519	0.772681	1.64437	0.724436	0.759975	1.43219	0.47863	1.03753	0.885783
919	12.32	12.35	31.27	30.62	30.62	tr|D0ZHB4|D0ZHB4_EDWTE	Transcriptional regulator, LysR family OS=Edwardsiella tarda (strain EIB202) GN=ETAE_3476 PE=4 SV=1	EDWTE	11	0.928966	0.57094	1.2942	0.744732	1.20226	0.383707	0.419306	1.78649	0.218776	0.685488	0.656337
1383	6.36	7.7	29.37	27.51	24.54	tr|D0Z895|D0Z895_EDWTE	Hydrolase, alpha/beta fold family OS=Edwardsiella tarda (strain EIB202) GN=ETAE_1827 PE=4 SV=1	EDWTE	5	2.29087	0.249368	2.208	1.03753	4.61318	1.07647	0.759813	1.48594	0.724436	2.22844	1.68367
1552	4.95	5.07	30.87	28.19	19.46	tr|D0Z8R8|D0Z8R8_EDWTE	Uncharacterized protein OS=Edwardsiella tarda (strain EIB202) GN=ETAE_1980 PE=4 SV=1	EDWTE	3	1.22462	0.663575	1.34276	0.912011	1.64437	0.981748	0.98113	1.61436	0.608135	1.58489	1.10318
1294	7.82	7.92	79.17	73.96	73.96	tr|D0Z9G9|D0Z9G9_EDWTE	Uncharacterized protein OS=Edwardsiella tarda (strain EIB202) GN=ETAE_2110 PE=4 SV=1	EDWTE	6	1.10662	0.569004	1.44544	0.765597	1.61436	0.277971	0.191307	2.65461	0.170608	0.737904	0.692298
324	28.1	28.11	83.2	81.25	74.22	tr|D0ZA52|D0ZA52_EDWTE	Cationic amino acid ABC transporter, periplasmic binding protein OS=Edwardsiella tarda (strain EIB202) GN=ETAE_2231 PE=3 SV=1	EDWTE	36	0.487529	0.196561	1.57036	0.328095	0.765597	0.597035	0.492806	1.34276	0.376704	0.801678	0.542282
1146	9.52	9.66	40.75	36.25	36.25	tr|D0ZAV0|D0ZAV0_EDWTE	CinA-like protein OS=Edwardsiella tarda (strain EIB202) GN=ETAE_2349 PE=3 SV=1	EDWTE	10	0.903649	0.854002	1.51356	0.549541	1.36773	0.457088	0.876172	2.1677	0.246604	0.990832	0.680369
234	34.03	35.15	66.67	54.67	54.67	tr|D0ZB18|D0ZB18_EDWTE	Erythronate-4-phosphate dehydrogenase OS=Edwardsiella tarda (strain EIB202) GN=pdxB PE=3 SV=1	EDWTE	22	0.862979	0.638479	1.18032	0.731139	1.01859	0.524807	0.144833	1.57036	0.366438	0.824138	0.693893
889	13.04	13.17	51.74	47.76	44.28	tr|D0ZDG9|D0ZDG9_EDWTE	Outer-membrane lipoprotein carrier protein OS=Edwardsiella tarda (strain EIB202) GN=ETAE_0829 PE=3 SV=1	EDWTE	8	0.92045	0.893963	1.31826	0.691831	1.21339	0.855067	0.568478	1.31826	0.636796	1.1272	0.887758
622	17.93	18	39.07	36.89	33.61	tr|D0ZE13|D0ZE13_EDWTE	Glycerol dehydrogenase OS=Edwardsiella tarda (strain EIB202) GN=gldA PE=4 SV=1	EDWTE	20	0.801678	0.572903	1.2942	0.57544	1.03753	0.824138	0.57508	1.27057	0.642688	1.04713	0.812908
2022	2	2	6.176	2.647	2.647	tr|D0ZEH7|D0ZEH7_EDWTE	Uncharacterized protein OS=Edwardsiella tarda (strain EIB202) GN=ETAE_2989 PE=4 SV=1	EDWTE	1	0.990832	0.940314	6.19441	0.159956	6.13762	0.685488	0.387867	19.4089	0.0469894	13.3045	0.83816
1677	4	4	25.47	13.11	13.11	tr|D0ZEU9|D0ZEU9_EDWTE	Hydroxyethylthiazole kinase OS=Edwardsiella tarda (strain EIB202) GN=thiM PE=3 SV=1	EDWTE	2	1.14815	0.769716	2.0893	0.549541	2.39883	1.67494	0.406066	2.0893	0.801678	3.53183	1.41155
803	14.14	16.18	30.43	28.43	23.75	tr|D0ZG83|D0ZG83_EDWTE	Probable 4-deoxy-4-formamido-L-arabinose-phosphoundecaprenol deformylase ArnD OS=Edwardsiella tarda (strain EIB202) GN=arnD PE=3 SV=1	EDWTE	8	1.11686	0.959088	1.28233	0.870964	1.94089	0.711214	0.424768	1.41906	0.30479	1.00925	0.914038
2117	1.14	2	8.824	8.824	8.824	tr|D0ZGP8|D0ZGP8_EDWTE	Uncharacterized protein OS=Edwardsiella tarda (strain EIB202) GN=ETAE_3388 PE=4 SV=1	EDWTE	1	1.04713	0.968557	1.49969	0.698232	1.57036	0.679204	0.553343	2.14783	0.316228	1.45881	0.863166
468	22.14	22.19	74.85	74.85	74.85	tr|Q6EE19|Q6EE19_EDWTA	EvpC OS=Edwardsiella tarda GN=evpC PE=1 SV=1	EDWTA	75	0.0794328	0.00739531	3.22107	0.0529663	0.255859	0.0731139	0.00198251	2.93765	0.0501187	0.214783	0.0762734
1166	9.06	9.84	14.79	10.19	6.015	tr|A0A0E0Z133|A0A0E0Z133_9ENTR	RecBCD enzyme subunit RecB OS=Edwardsiella piscicida C07-087 GN=recB PE=3 SV=1	9ENTR	8	0.539511	0.0512122	1.75388	0.270396	0.946237	0.383707	0.0879171	2.07014	0.0981748	0.794328	0.461609
877	13.37	13.47	61.29	61.29	61.29	tr|A0A0H3DT44|A0A0H3DT44_EDWTF	DNA gyrase inhibitor OS=Edwardsiella tarda (strain FL6-60) GN=sbmC PE=3 SV=1	EDWTF	9	1.08643	0.531565	1.28233	0.847227	1.44544	0.92045	0.830815	1.24738	0.737904	1.14815	1.00344
730	15.81	15.94	23.55	17.18	15.02	tr|D0Z7S2|D0Z7S2_EDWTE	Paraquat-inducible protein B OS=Edwardsiella tarda (strain EIB202) GN=ETAE_1650 PE=4 SV=1	EDWTE	10	0.608135	0.265654	1.57036	0.310456	0.954993	0.524807	0.542141	1.78649	0.190546	0.937562	0.566471
1358	6.72	6.96	20.72	15.46	15.46	tr|D0Z7U1|D0Z7U1_EDWTE	Transcriptional regulator, LysR family OS=Edwardsiella tarda (strain EIB202) GN=ETAE_1671 PE=4 SV=1	EDWTE	6	0.794328	0.744823	1.59956	0.398107	1.27057	0.636796	0.355927	1.6293	0.218776	1.03753	0.715562
333	27.8	27.82	47.16	47.16	47.16	tr|D0Z8F4|D0Z8F4_EDWTE	Putrescine-binding periplasmic protein OS=Edwardsiella tarda (strain EIB202) GN=potD PE=3 SV=1	EDWTE	19	1.41906	0.212992	1.2942	1.09648	2.44343	1.04713	0.983488	1.18032	0.887156	1.34276	1.23309
1371	6.53	9.61	41.67	33.75	26.67	tr|D0Z9E1|D0Z9E1_EDWTE	Orotidine 5'-phosphate decarboxylase OS=Edwardsiella tarda (strain EIB202) GN=pyrF PE=3 SV=1	EDWTE	9	1.11686	0.75176	1.65959	0.672977	1.85353	0.711214	0.407213	1.59956	0.394457	1.13763	0.914038
451	22.92	23.02	28.66	22.62	18.89	tr|D0ZBX5|D0ZBX5_EDWTE	Aerobic respiration control sensor protein OS=Edwardsiella tarda (strain EIB202) GN=arcB PE=4 SV=1	EDWTE	13	1.31826	0.930364	1.2942	1.01859	1.69044	0.591562	0.0417072	1.39316	0.461318	0.824138	0.954909
231	34.15	34.16	59.54	51.49	49.89	tr|D0ZC48|D0ZC48_EDWTE	Chaperone SurA OS=Edwardsiella tarda (strain EIB202) GN=surA PE=3 SV=1	EDWTE	38	1.18032	0.222571	1.1695	1.00925	1.52757	0.847227	0.941487	1.1272	0.744732	0.954993	1.01377
442	23.25	23.27	48.62	48.62	48.62	tr|D0ZC77|D0ZC77_EDWTE	Succinate--CoA ligase [ADP-forming] subunit alpha OS=Edwardsiella tarda (strain EIB202) GN=sucD PE=3 SV=1	ADP-forming	30	3.04789	0.0410682	1.80302	1.69044	4.87529	2.42103	0.0255434	1.64437	1.47231	3.49945	2.73446
1323	7.37	7.48	80.56	70.37	54.63	tr|D0ZEA3|D0ZEA3_EDWTE	Transcriptional regulator BolA OS=Edwardsiella tarda (strain EIB202) GN=bolA PE=3 SV=1	EDWTE	6	0.912011	0.764221	1.28233	0.724436	1.1695	0.654636	0.640402	1.31826	0.452898	0.862979	0.783323
874	13.43	13.55	30.18	29.57	29.57	tr|D0ZEG5|D0ZEG5_EDWTE	Putative dicarboxylate-binding periplasmic protein OS=Edwardsiella tarda (strain EIB202) GN=ETAE_2977 PE=4 SV=1	EDWTE	13	1.09648	0.565991	1.27057	0.862979	1.45881	1.09648	0.246879	1.23595	0.887156	1.43219	1.09648
865	13.58	13.69	60.4	50.5	42.57	tr|D0ZFV0|D0ZFV0_EDWTE	30S ribosomal protein S14 OS=Edwardsiella tarda (strain EIB202) GN=rpsN PE=3 SV=1	EDWTE	11	1.41906	0.130166	1.1695	1.21339	1.69044	0.724436	0.995439	1.24738	0.630957	0.903649	1.07175
2143	0.72	0.82	3.885	2.863	2.863	tr|D0ZGE8|D0ZGE8_EDWTE	Anaerobic C4-dicarboxylate transporter OS=Edwardsiella tarda (strain EIB202) GN=ETAE_1361 PE=4 SV=1	EDWTE	1	1.01859	0.947709	2.0893	0.487529	2.14783	1.35519	0.574818	2.10863	0.642688	2.83139	1.18689
642	17.39	17.53	58.79	54.95	54.95	tr|D0ZH54|D0ZH54_EDWTE	Uncharacterized protein OS=Edwardsiella tarda (strain EIB202) GN=ETAE_1489 PE=4 SV=1	EDWTE	19	0.887156	0.493093	1.27057	0.654636	1.1272	0.704693	0.181989	1.27057	0.496592	0.895365	0.795925
1820	2.29	2.38	15.57	10.73	9.343	tr|D0ZH87|D0ZH87_EDWTE	Protein TonB OS=Edwardsiella tarda (strain EIB202) GN=tonB PE=3 SV=1	EDWTE	2	0.685488	0.615105	1.99526	0.296483	1.36773	0.990832	0.787996	3.66438	0.270396	3.63078	0.83816
387	25.69	25.82	43.33	29.76	26.04	tr|D0ZHD6|D0ZHD6_EDWTE	Coproporphyrinogen-III oxidase OS=Edwardsiella tarda (strain EIB202) GN=hemN2 PE=3 SV=1	EDWTE	17	1.36773	0.374376	1.27057	1.07647	2.26987	0.654636	0.28872	1.34276	0.534564	0.879023	1.01118
53	64.02	64.02	68.62	65.89	64.13	tr|D0ZHG9|D0ZHG9_EDWTE	ATP synthase subunit alpha OS=Edwardsiella tarda (strain EIB202) GN=atpA PE=3 SV=1	EDWTE	122	1.38038	0.0622891	1.14815	1.20226	1.55597	0.787046	0.545008	1.0666	0.724436	0.83946	1.08371
48	66.13	66.15	56.47	51.91	51.91	tr|A0A0E0Z1K0|A0A0E0Z1K0_9ENTR	Carboxy-terminal protease OS=Edwardsiella piscicida C07-087 GN=ETAC_07560 PE=3 SV=1	9ENTR	58	0.946237	0.478705	1.15878	0.870964	1.09648	0.751623	0.175341	1.15878	0.672977	0.870964	0.84893
14	92.03	92.2	61.99	58.8	57.4	tr|A0A146JL00|A0A146JL00_EDWTA	Lon protease OS=Edwardsiella tarda GN=lon PE=2 SV=1	EDWTA	81	0.912011	0.184335	1.08643	0.816582	0.990832	0.737904	0.803916	1.14815	0.660693	0.847227	0.824958
92	52.91	53.32	51.84	44.48	42.64	tr|A0A146JPP4|A0A146JPP4_EDWTA	Phosphoenolpyruvate carboxylase OS=Edwardsiella tarda GN=ppc PE=3 SV=1	EDWTA	43	0.937562	0.708931	1.13763	0.831764	1.0666	0.630957	0.182165	1.21339	0.554626	0.765597	0.78426
1844	2.1	4.86	10.14	5.068	4.678	tr|D0Z8B6|D0Z8B6_EDWTE	Cobyric acid synthase OS=Edwardsiella tarda (strain EIB202) GN=cbiP1 PE=3 SV=1	EDWTE	4	0.870964	0.562462	2.1677	0.401791	1.88799	0.679204	0.169147	1.77011	0.383707	1.20226	0.775084
26	78.43	78.53	67.92	67.78	63.28	tr|D0Z8K3|D0Z8K3_EDWTE	Glycine--tRNA ligase beta subunit OS=Edwardsiella tarda (strain EIB202) GN=glyS PE=3 SV=1	EDWTE	59	1.36773	0.0496747	1.18032	1.15878	1.52757	0.787046	0.720963	1.1695	0.698232	0.92045	1.07739
502	21.53	21.57	62.5	62.5	62.5	tr|D0ZAR8|D0ZAR8_EDWTE	Inorganic pyrophosphatase OS=Edwardsiella tarda (strain EIB202) GN=ppa PE=3 SV=1	EDWTE	43	0.744732	0.929791	1.23595	0.613762	0.92045	0.405509	0.292019	1.55597	0.239883	0.630957	0.57512
1569	4.62	4.71	28.83	28.83	28.83	tr|D0ZB71|D0ZB71_EDWTE	Preprotein translocase subunit SecG OS=Edwardsiella tarda (strain EIB202) GN=secG PE=4 SV=1	EDWTE	3	0.711214	0.915711	1.7378	0.316228	1.23595	0.340408	0.664363	1.64437	0.203236	0.559758	0.525811
227	34.44	34.46	66.67	66.67	66.67	tr|D0ZBF5|D0ZBF5_EDWTE	Deoxyribose-phosphate aldolase OS=Edwardsiella tarda (strain EIB202) GN=deoC PE=3 SV=1	EDWTE	39	1.05682	0.101429	1.09648	0.963829	1.15878	0.648634	0.670606	1.27057	0.57544	0.824138	0.852726
2239	0.08	0.09	16.04	10.69	0	tr|D0ZBR2|D0ZBR2_EDWTE	tRNA-dihydrouridine(16) synthase OS=Edwardsiella tarda (strain EIB202) GN=dusC PE=3 SV=1	EDWTE	0	0.801678	0.675081	5.86138	0.136773	4.69894	0.809096	0.687134	4.28549	0.188799	3.46737	0.805387
1347	6.95	7.08	31.5	19.69	16.14	tr|D0ZCM4|D0ZCM4_EDWTE	Pyruvate dehydrogenase complex repressor OS=Edwardsiella tarda (strain EIB202) GN=pdhR PE=4 SV=1	EDWTE	4	1.28233	0.859493	1.44544	0.887156	1.90546	0.981748	0.68376	1.27057	0.772681	1.24738	1.13204
290	29.91	30.45	90.63	84.38	74.22	tr|D0ZCU3|D0ZCU3_EDWTE	UPF0325 protein ETAE_0729 OS=Edwardsiella tarda (strain EIB202) GN=ETAE_0729 PE=3 SV=1	EDWTE	33	0.879022	0.991679	1.1272	0.724436	0.990832	0.801678	0.144744	1.15878	0.648634	0.928966	0.84035
3	121.47	121.92	74.56	71.41	70.48	tr|D0ZDN3|D0ZDN3_EDWTE	Chaperone protein ClpB OS=Edwardsiella tarda (strain EIB202) GN=clpB PE=3 SV=1	EDWTE	161	0.855067	0.422303	1.05682	0.816582	0.903649	0.529663	0.000243104	1.22462	0.465586	0.648634	0.692365
10	104.03	104.05	87.52	85.54	84.75	tr|D0ZDX8|D0ZDX8_EDWTE	Lysine--tRNA ligase OS=Edwardsiella tarda (strain EIB202) GN=lysS PE=3 SV=1	EDWTE	192	1.31826	0.0226613	1.0666	1.23595	1.40605	0.831764	0.5462	1.0666	0.77983	0.887156	1.07501
1779	3.07	3.36	16.35	16.35	16.35	tr|D0ZE51|D0ZE51_EDWTE	Uncharacterized protein OS=Edwardsiella tarda (strain EIB202) GN=ETAE_0937 PE=4 SV=1	EDWTE	3	1.22462	0.595826	1.30617	0.937562	1.58489	0.711214	0.47649	1.59956	0.440555	1.13763	0.967915
1268	8	8	27.41	27.41	27.41	tr|D0ZE97|D0ZE97_EDWTE	4-methyl-5(Beta-hydroxyethyl)-thiazole monophosphate biosynthesis enzyme OS=Edwardsiella tarda (strain EIB202) GN=thiJ PE=4 SV=1	EDWTE	6	1	0.73035	1.44544	0.691831	1.77011	0.608135	0.386441	1.5417	0.272898	0.937562	0.804067
924	12.25	12.31	36.15	32.39	32.39	tr|D0ZFJ9|D0ZFJ9_EDWTE	Uridine kinase OS=Edwardsiella tarda (strain EIB202) GN=udk PE=3 SV=1	EDWTE	11	1.01859	0.957132	1.30617	0.77983	1.35519	0.824138	0.510087	1.24738	0.57544	1.02802	0.921365
1487	6	6	48.8	39.2	39.2	tr|D0ZFR1|D0ZFR1_EDWTE	UPF0757 protein YmgG OS=Edwardsiella tarda (strain EIB202) GN=ymgG PE=3 SV=1	EDWTE	4	1.19124	0.992648	1.5417	0.772681	1.99526	0.794328	0.809322	1.55597	0.452898	1.23595	0.992785
2156	0.46	6.98	15.02	4.552	4.552	tr|M0Q844|M0Q844_EDWTA	Glycogen debranching enzyme OS=Edwardsiella tarda ATCC 15947 = NBRC 105688 GN=glgX PE=3 SV=1	EDWTA	7	1.20226	0.705423	2.0893	0.57544	2.51189	1.36773	0.557867	2.0893	0.654636	2.88403	1.285
1256	8	8.07	64.71	64.71	50.59	tr|M0QAX5|M0QAX5_EDWTA	Phosphocarrier protein HPr OS=Edwardsiella tarda ATCC 15947 = NBRC 105688 GN=ptsH PE=4 SV=1	EDWTA	11	0.83946	0.958887	1.25892	0.660694	1.05682	0.954993	0.961196	1.28233	0.758578	1.22462	0.897226
1262	8	8.01	45.03	34.5	34.5	tr|D0Z8G5|D0Z8G5_EDWTE	Periplasmic stress adaptor protein OS=Edwardsiella tarda (strain EIB202) GN=cpxP1 PE=4 SV=1	EDWTE	10	0.724436	0.376642	1.2942	0.420727	0.937562	0.744732	0.763322	1.27057	0.401791	0.946237	0.734584
1061	10.2	10.81	38.37	38.37	27.33	tr|D0ZD36|D0ZD36_EDWTE	Transcriptional regulator OS=Edwardsiella tarda (strain EIB202) GN=marR PE=4 SV=1	EDWTE	9	1.28233	0.786879	1.24738	1.02802	2.03236	0.831764	0.736142	1.23595	0.648634	1.02802	1.05705
477	22.04	24.06	82.21	77.3	77.3	tr|D0ZE99|D0ZE99_EDWTE	UPF0234 protein ETAE_0985 OS=Edwardsiella tarda (strain EIB202) GN=ETAE_0985 PE=3 SV=1	EDWTE	29	1.09648	0.9105	1.1272	0.972747	1.25892	0.862979	0.803288	1.18032	0.724436	1.01859	0.979728
958	12	12.02	46.93	36.31	36.31	tr|D0ZED1|D0ZED1_EDWTE	Primosomal replication priB and priC OS=Edwardsiella tarda (strain EIB202) GN=ETAE_1017 PE=4 SV=1	EDWTE	6	0.679204	0.380383	1.55597	0.30479	1.05682	0.831764	0.400096	1.36773	0.591562	1.13763	0.755484
1438	6.01	6.01	24.01	17.93	17.93	tr|D0ZF16|D0ZF16_EDWTE	Oxygen-dependent coproporphyrinogen-III oxidase OS=Edwardsiella tarda (strain EIB202) GN=hemF PE=3 SV=1	EDWTE	4	0.862979	0.511504	1.43219	0.586138	1.23595	0.912011	0.74674	1.48594	0.469894	1.35519	0.887495
1919	2	4	18.71	11.51	11.51	tr|D0ZG66|D0ZG66_EDWTE	CoA-binding domain protein OS=Edwardsiella tarda (strain EIB202) GN=ETAE_1277 PE=4 SV=1	EDWTE	2	1.27057	0.642533	1.87068	0.679204	2.83139	0.363078	0.612908	2.03236	0.185353	0.737904	0.816826
1785	2.93	3.06	56.14	47.37	24.56	tr|A0A0H3DRU4|A0A0H3DRU4_EDWTF	Ribosome modulation factor OS=Edwardsiella tarda (strain FL6-60) GN=rmf PE=3 SV=1	EDWTF	3	0.937562	0.875453	1.28233	0.724436	1.20226	0.698232	0.644945	1.35519	0.465586	0.946237	0.817897
229	34.26	34.36	78.5	74.14	74.14	tr|D0Z7I1|D0Z7I1_EDWTE	PTS system, mannose-specific IIAB component OS=Edwardsiella tarda (strain EIB202) GN=manX PE=4 SV=1	EDWTE	61	0.744732	0.701445	1.14815	0.666807	0.855067	0.49204	0.0454717	1.40605	0.42462	0.691831	0.618386
269	31.43	31.44	66.14	66.14	66.14	tr|D0Z814|D0Z814_EDWTE	Universal stress protein OS=Edwardsiella tarda (strain EIB202) GN=uspE PE=4 SV=1	EDWTE	39	1.1695	0.481284	1.18032	0.990832	1.36773	1	0.321213	1.11686	0.895365	1.11686	1.08475
80	54.94	54.96	71.17	68.43	68.43	tr|D0Z9H3|D0Z9H3_EDWTE	Hydro-lyase, Fe-S type, tartrate/fumarate subfamily, beta subunit OS=Edwardsiella tarda (strain EIB202) GN=ETAE_2114 PE=4 SV=1	EDWTE	44	1.75388	0.0310655	1.34276	1.30617	1.97697	0.847227	0.222328	1.10662	0.751623	0.937562	1.30055
322	28.15	28.52	39.52	38.71	36.09	tr|D0ZA43|D0ZA43_EDWTE	NAD-dependent epimerase/dehydratase OS=Edwardsiella tarda (strain EIB202) GN=ETAE_2222 PE=4 SV=1	EDWTE	18	0.630957	0.706742	1.39316	0.436516	0.879022	0.691831	0.373148	1.35519	0.534564	0.937562	0.661394
483	22	22.15	44.44	43.12	43.12	tr|D0ZAC4|D0ZAC4_EDWTE	Fructose-specific PTS IIA/HPr component OS=Edwardsiella tarda (strain EIB202) GN=fruB PE=4 SV=1	EDWTE	18	0.801678	0.520608	1.36773	0.630957	1.09648	0.586138	0.297465	1.48594	0.474242	0.870964	0.693908
20	83.83	84.13	64.71	58.49	57.49	tr|D0ZB74|D0ZB74_EDWTE	Translation initiation factor IF-2 OS=Edwardsiella tarda (strain EIB202) GN=infB PE=3 SV=1	EDWTE	76	1.09648	0.31618	1.07647	1.01859	1.18032	0.751623	0.0162465	1.15878	0.648634	0.870964	0.92405
208	36.06	36.08	60.98	54.77	53.66	tr|D0ZC02|D0ZC02_EDWTE	CDP-diacylglycerol--serine O-phosphatidyltransferase OS=Edwardsiella tarda (strain EIB202) GN=pssA PE=3 SV=1	EDWTE	29	1.44544	0.282825	1.25892	1.14815	2.03236	1.08643	0.821089	1.13763	0.954993	1.23595	1.26593
985	11.82	11.91	34.55	32.27	32.27	tr|D0ZCN7|D0ZCN7_EDWTE	Carbonic anhydrase OS=Edwardsiella tarda (strain EIB202) GN=yadF PE=3 SV=1	EDWTE	6	0.809096	0.464241	1.34276	0.613762	1.08643	0.349945	0.291643	2.03236	0.148594	0.711214	0.579521
147	43.21	43.24	71.58	64.91	64.91	tr|D0ZCV2|D0ZCV2_EDWTE	Elongation factor Ts OS=Edwardsiella tarda (strain EIB202) GN=tsf PE=3 SV=1	EDWTE	70	0.912011	0.94114	1.11686	0.831764	1.01859	0.380189	0.0778322	1.35519	0.285759	0.515229	0.6461
1269	8	8	35.96	35.96	35.96	tr|D0ZD47|D0ZD47_EDWTE	Iron-sulfur cluster insertion protein ErpA OS=Edwardsiella tarda (strain EIB202) GN=erpA PE=3 SV=1	EDWTE	11	0.855067	0.838608	1.23595	0.679204	1.05682	0.83946	0.456797	1.22462	0.660693	1.02802	0.847263
301	29.4	29.55	35.7	25.69	25.69	tr|D0ZED4|D0ZED4_EDWTE	DNA polymerase III, subunits gamma and tau OS=Edwardsiella tarda (strain EIB202) GN=dnaX PE=4 SV=1	EDWTE	16	1.22462	0.488337	1.28233	0.954993	1.67494	0.981748	0.759288	1.47231	0.801678	1.44544	1.10318
1413	6.07	6.1	22.58	20.16	17.34	tr|D0ZGV6|D0ZGV6_EDWTE	Ferredoxin-NADP reductase OS=Edwardsiella tarda (strain EIB202) GN=fpr PE=4 SV=1	EDWTE	6	0.937562	0.983391	1.48594	0.436516	1.39316	1.08643	0.671946	1.48594	0.731139	1.58489	1.01199
1769	3.41	3.55	42.86	42.86	42.86	tr|M0Q5E5|M0Q5E5_EDWTA	50S ribosomal protein L32 OS=Edwardsiella tarda ATCC 15947 = NBRC 105688 GN=rpmF PE=3 SV=1	EDWTA	3	1.43219	0.446944	1.31826	1.08643	2.01372	0.0787046	0.150708	3.40408	0.0383707	0.267917	0.755446
1219	8.05	8.05	27.78	26.59	25.79	tr|M0Q850|M0Q850_EDWTA	Glycerol-3-phosphate regulon transcriptional repressor OS=Edwardsiella tarda ATCC 15947 = NBRC 105688 GN=glpR PE=4 SV=1	EDWTA	7	1.31826	0.522352	1.35519	0.972747	1.78649	1.05682	0.621291	1.30617	0.809096	1.43219	1.18754
2255	0.06	18.53	58.51	49.38	43.57	tr|M0Q8P0|M0Q8P0_EDWTA	Purine nucleoside phosphorylase DeoD-type OS=Edwardsiella tarda ATCC 15947 = NBRC 105688 GN=deoD PE=3 SV=1	EDWTA	27	1.25892	0.544414	6.91831	0.18197	8.70964	0.809096	0.705685	3.31131	0.244343	2.67917	1.03401
2085	1.77	8.76	18.2	12.94	10.53	tr|M0QBG9|M0QBG9_EDWTA	Guanine deaminase OS=Edwardsiella tarda ATCC 15947 = NBRC 105688 GN=guaD PE=4 SV=1	EDWTA	6	0.937562	0.907897	1.52757	0.613762	1.43219	1.25893	0.656614	1.1695	1.07647	1.48594	1.09824
801	14.17	14.21	34.59	29.56	26.42	tr|A0A146JPF6|A0A146JPF6_EDWTA	Ribosomal RNA large subunit methyltransferase J OS=Edwardsiella tarda GN=rlmJ PE=3 SV=1	EDWTA	10	1.45881	0.308447	1.38038	1.05682	1.95885	1.25893	0.928418	1.30617	0.963829	2.10863	1.35887
139	44.18	44.65	87.55	87.55	82.88	tr|D0Z7G2|D0Z7G2_EDWTE	Amino-acid ABC transporter periplasmic component OS=Edwardsiella tarda (strain EIB202) GN=ETAE_1540 PE=3 SV=1	EDWTE	65	0.185353	0.0135436	2.03236	0.0972747	0.376704	0.141906	0.000284566	2.07014	0.11272	0.293765	0.163629
312	28.86	30.98	52.08	42.42	32.2	tr|D0Z8C8|D0Z8C8_EDWTE	Transcriptional regulator OS=Edwardsiella tarda (strain EIB202) GN=tyrR PE=4 SV=1	EDWTE	19	1.23595	0.811831	1.23595	1	1.51356	1	0.943284	1.1695	0.855067	1.1695	1.11797
1736	3.87	4.02	26.64	7.722	7.336	tr|D0Z8I9|D0Z8I9_EDWTE	Transcriptional regulator, DeoR family OS=Edwardsiella tarda (strain EIB202) GN=ETAE_1921 PE=4 SV=1	EDWTE	2	1.49969	0.662455	1.47231	1.01859	3.19154	1.5417	0.163334	1.39316	1.10662	2.63027	1.52069
148	43.11	43.13	54.42	49.23	47.69	tr|D0Z8M7|D0Z8M7_EDWTE	Uncharacterized protein OS=Edwardsiella tarda (strain EIB202) GN=ETAE_1939 PE=4 SV=1	EDWTE	53	1.01859	0.897266	1.09648	0.928966	1.13763	0.879023	0.7648	1.13763	0.77983	1	0.948807
727	15.92	18.1	59.32	45.25	33.84	tr|D0ZBS9|D0ZBS9_EDWTE	Transcriptional regulator, ModE family OS=Edwardsiella tarda (strain EIB202) GN=ETAE_2562 PE=4 SV=1	EDWTE	11	1.31826	0.129367	1.27057	1.03753	1.77011	0.436516	0.207587	1.41906	0.334195	0.619441	0.877386
329	27.94	30.08	56.44	48.24	37.24	tr|D0ZC85|D0ZC85_EDWTE	Citrate synthase OS=Edwardsiella tarda (strain EIB202) GN=gltA PE=3 SV=1	EDWTE	33	1.13763	0.490804	1.1272	1.00925	1.33045	0.879023	0.801218	1.14815	0.724436	1.00925	1.00832
1805	2.5	4.63	18.49	18.49	18.49	tr|D0ZCI0|D0ZCI0_EDWTE	Anti-sigma regulatory factor (Ser/Thr protein kinase) OS=Edwardsiella tarda (strain EIB202) GN=ETAE_2684 PE=4 SV=1	EDWTE	4	1.1695	0.583782	2.0893	0.559758	2.44343	0.954993	0.885774	8.31764	0.113763	7.94328	1.06225
228	34.43	34.43	68.03	66.77	66.77	tr|D0ZCW7|D0ZCW7_EDWTE	Acetyl-coenzyme A carboxylase carboxyl transferase subunit alpha OS=Edwardsiella tarda (strain EIB202) GN=accA PE=3 SV=1	EDWTE	30	1.45881	0.0896108	1.30617	1.11686	2.37684	0.855067	0.409525	1.19124	0.717794	1.01859	1.15694
1208	8.14	8.29	22.11	17.19	15.44	tr|D0ZEI4|D0ZEI4_EDWTE	Hydrogenase-1 operon protein OS=Edwardsiella tarda (strain EIB202) GN=hyaF PE=4 SV=1	EDWTE	4	0.912011	0.779654	1.25892	0.642688	1.14815	0.698232	0.304612	1.31826	0.448745	0.92045	0.805122
1444	6	7.2	53.3	53.3	45.18	tr|D0ZEI6|D0ZEI6_EDWTE	Hydrogenase 1 maturation protease OS=Edwardsiella tarda (strain EIB202) GN=hyaD PE=4 SV=1	EDWTE	7	1.05682	0.816941	1.52757	0.691831	1.6293	0.765597	0.908951	1.49968	0.474242	1.14815	0.911207
573	18.97	19.06	63.94	56.73	56.73	tr|D0ZEX8|D0ZEX8_EDWTE	Uracil phosphoribosyltransferase OS=Edwardsiella tarda (strain EIB202) GN=upp PE=3 SV=1	EDWTE	16	0.946237	0.504719	1.1695	0.801678	1.10662	0.737904	0.182588	1.28233	0.465586	0.946237	0.842071
1603	4.09	4.42	27.94	18.8	16.97	tr|D0ZF55|D0ZF55_EDWTE	Beta-lactamase/D-alanine carboxypeptidase OS=Edwardsiella tarda (strain EIB202) GN=yaiH PE=4 SV=1	EDWTE	5	1.1272	0.499591	4.44631	0.253513	5.01187	0.724436	0.420842	4.44631	0.16293	3.22107	0.925817
378	25.98	26.06	46.88	41.25	40.31	tr|D0ZGW0|D0ZGW0_EDWTE	ATP-dependent 6-phosphofructokinase OS=Edwardsiella tarda (strain EIB202) GN=pfkA PE=3 SV=1	EDWTE	24	0.672977	0.436217	1.28233	0.47863	0.862979	0.524807	0.153757	1.2942	0.359749	0.679204	0.598892
531	20.44	20.52	34.5	26.23	26.07	tr|D0ZHG2|D0ZHG2_EDWTE	tRNA uridine 5-carboxymethylaminomethyl modification enzyme MnmG OS=Edwardsiella tarda (strain EIB202) GN=mnmG PE=3 SV=1	EDWTE	12	1.14815	0.567551	1.23595	0.928966	1.40605	1.34276	0.329378	1.24738	1.07647	1.94089	1.24546
1206	8.15	8.18	12.78	8.169	6.851	tr|I2AWF5|I2AWF5_EDWTA	Thiosulfate reductase OS=Edwardsiella tarda GN=phsA PE=3 SV=1	EDWTA	4	0.801678	0.880661	1.59956	0.474242	1.28233	1.48594	0.438254	1.49968	0.990832	2.37684	1.14381
1446	6	6.84	31.78	31.78	31.78	tr|M0Q7R3|M0Q7R3_EDWTA	Iron-binding protein IscA OS=Edwardsiella tarda ATCC 15947 = NBRC 105688 GN=iscA PE=3 SV=1	EDWTA	4	0.519996	0.242905	1.67494	0.263027	0.870964	0.248886	0.175785	2.85759	0.140605	0.711214	0.384441
1823	2.26	2.28	23.15	23.15	18.52	tr|D0Z9E0|D0Z9E0_EDWTE	Translation initiation factor Sui1 OS=Edwardsiella tarda (strain EIB202) GN=yciH PE=4 SV=1	EDWTE	2	1.1695	0.705125	1.38038	0.847227	1.61436	1.41906	0.646531	3.56451	0.398107	5.05825	1.29428
2102	1.47	2.17	24.2	21.02	14.65	tr|D0Z9Y9|D0Z9Y9_EDWTE	Zinc uptake transcriptional repressor OS=Edwardsiella tarda (strain EIB202) GN=zur PE=3 SV=1	EDWTE	3	1.8197	0.363132	2.0893	0.870964	3.83707	0.928966	0.889056	2.0893	0.440555	1.94089	1.37433
1377	6.44	7.25	14.69	10.83	8.457	tr|D0ZB23|D0ZB23_EDWTE	tRNA 5-methylaminomethyl-2-thiouridine biosynthesis bifunctional protein MnmC OS=Edwardsiella tarda (strain EIB202) GN=mnmC PE=3 SV=1	EDWTE	6	1.05682	0.655596	1.47231	0.717794	1.55597	0.903649	0.876704	1.35519	0.660693	1.22462	0.980234
81	54.56	54.76	67.66	60.84	59.09	tr|D0ZBZ4|D0ZBZ4_EDWTE	Proline--tRNA ligase OS=Edwardsiella tarda (strain EIB202) GN=proS PE=3 SV=1	EDWTE	49	1.10662	0.723396	1.10662	1	1.21339	0.83946	0.604883	1.13763	0.717794	0.954993	0.973042
1847	2.07	3.04	17.14	17.14	17.14	tr|D0ZCD8|D0ZCD8_EDWTE	Ribosomal silencing factor RsfS OS=Edwardsiella tarda (strain EIB202) GN=rsfS PE=3 SV=1	EDWTE	2	0.972747	0.861456	1.57036	0.619441	1.52757	0.928966	0.813265	1.45881	0.630957	1.35519	0.950857
933	12.09	12.19	57.68	48.13	45.64	tr|D0ZCV3|D0ZCV3_EDWTE	Uridylate kinase OS=Edwardsiella tarda (strain EIB202) GN=pyrH PE=3 SV=1	EDWTE	12	0.972747	0.358834	1.28233	0.724436	1.24738	0.608135	0.231297	1.47231	0.316228	0.895365	0.790441
1793	2.73	2.96	61.76	44.12	22.06	tr|D0ZG04|D0ZG04_EDWTE	Heat shock protein 15 OS=Edwardsiella tarda (strain EIB202) GN=ETAE_3271 PE=3 SV=1	EDWTE	3	1.35519	0.540412	1.64437	0.824138	2.42103	1.8197	0.315914	1.72187	1.05682	3.59749	1.58744
363	26.16	26.18	50.88	48.11	48.11	tr|D0ZH96|D0ZH96_EDWTE	Tryptophan synthase beta chain OS=Edwardsiella tarda (strain EIB202) GN=trpB PE=3 SV=1	EDWTE	24	0.625173	0.456155	1.34276	0.356451	0.83946	0.691831	0.48478	1.31826	0.432514	0.912011	0.658502
150	42.82	42.84	57.29	55.26	48.79	tr|Q4G4D6|Q4G4D6_EDWTA	EsaC OS=Edwardsiella tarda GN=esaC PE=3 SV=1	EDWTA	42	1.19124	0.099232	1.11686	1.0666	1.36773	1.0666	0.257258	1.09648	0.972747	1.18032	1.12892
462	22.5	22.53	41.07	37.24	30.36	tr|D0Z7X7|D0Z7X7_EDWTE	Mannose-6-phosphate isomerase OS=Edwardsiella tarda (strain EIB202) GN=ETAE_1707 PE=3 SV=1	EDWTE	18	0.862979	0.426163	1.24738	0.679204	1.07647	0.691831	0.259636	1.33045	0.444631	0.92045	0.777405
1513	5.77	6	31.95	31.95	31.95	tr|D0Z889|D0Z889_EDWTE	DNA starvation/stationary phase protection protein Dps OS=Edwardsiella tarda (strain EIB202) GN=ETAE_1821 PE=3 SV=1	EDWTE	6	0.77983	0.442608	1.51356	0.505825	1.18032	0.691831	0.673256	1.47231	0.42462	1.01859	0.735831
760	14.97	15.18	75	65.12	55.81	tr|D0Z8G3|D0Z8G3_EDWTE	Periplasmic protein OS=Edwardsiella tarda (strain EIB202) GN=ETAE_1895 PE=4 SV=1	EDWTE	83	1.00925	0.932915	1.1272	0.895365	1.13763	0.937562	0.376288	1.14815	0.824138	1.07647	0.973408
143	43.72	45.75	74.53	68.93	68.93	tr|D0ZAE2|D0ZAE2_EDWTE	Enolase OS=Edwardsiella tarda (strain EIB202) GN=eno PE=3 SV=1	EDWTE	63	0.586138	0.0706222	1.24738	0.505825	0.731139	0.416869	0.00222042	1.35519	0.356451	0.564937	0.501504
1105	10	10.02	53.96	46.76	46.76	tr|D0ZAE3|D0ZAE3_EDWTE	Universal stress protein OS=Edwardsiella tarda (strain EIB202) GN=uspA2 PE=3 SV=1	EDWTE	23	0.613762	0.537361	1.44544	0.416869	0.887156	0.660693	0.696299	1.30617	0.465586	0.862979	0.637228
746	15.4	16.27	41.44	41.44	35.91	tr|D0ZAN2|D0ZAN2_EDWTE	Oligoribonuclease OS=Edwardsiella tarda (strain EIB202) GN=orn PE=3 SV=1	EDWTE	12	1.05682	0.880172	1.20226	0.879022	1.23595	0.751623	0.354401	1.23595	0.630957	0.928966	0.90422
822	14.03	14.03	59.04	46.99	46.99	tr|D0ZAY3|D0ZAY3_EDWTE	NADH:ubiquinone oxidoreductase 24 kD subunit OS=Edwardsiella tarda (strain EIB202) GN=nuoE PE=4 SV=1	EDWTE	14	1.02802	0.73512	1.1695	0.879022	1.27057	0.92045	0.834473	1.1695	0.77983	1.07647	0.974233
513	21.02	21.1	40.56	36.99	36.99	tr|D0ZB61|D0ZB61_EDWTE	GTPase Obg OS=Edwardsiella tarda (strain EIB202) GN=obg PE=3 SV=1	EDWTE	17	1.64437	0.314633	1.47231	1.11686	3.56451	0.772681	0.948772	1.36773	0.554626	1.05682	1.20853
915	12.36	12.39	39.7	34.08	29.59	tr|D0ZC46|D0ZC46_EDWTE	Ribosomal RNA small subunit methyltransferase A OS=Edwardsiella tarda (strain EIB202) GN=rsmA PE=3 SV=1	EDWTE	15	1.30617	0.275131	1.27057	1.02802	1.67494	0.487529	0.371887	1.43219	0.383707	0.698232	0.89685
2023	2	2	19.84	12.7	12.7	tr|D0ZCZ1|D0ZCZ1_EDWTE	Holo-[acyl-carrier-protein] synthase OS=Edwardsiella tarda (strain EIB202) GN=acpS PE=3 SV=1	EDWTE	1	1.02802	0.95303	1.58489	0.648634	1.6293	0.879023	0.668126	1.43219	0.613762	1.25893	0.953519
549	19.94	20.03	35.7	28.21	21.89	tr|D0ZD43|D0ZD43_EDWTE	Deoxyguanosinetriphosphate triphosphohydrolase OS=Edwardsiella tarda (strain EIB202) GN=dgt PE=3 SV=1	EDWTE	14	1.02802	0.742566	1.44544	0.711214	1.31826	0.816582	0.643313	1.2942	0.619441	1.05682	0.922299
880	13.31	13.39	32.62	30.48	30.48	tr|D0ZDV9|D0ZDV9_EDWTE	Hydrogenase nickel incorporation protein OS=Edwardsiella tarda (strain EIB202) GN=hypB PE=4 SV=1	EDWTE	14	0.946237	0.501463	1.30617	0.711214	1.23595	0.416869	0.0340038	1.5417	0.293765	0.642688	0.681553
158	41.09	41.09	58.39	57.45	57.45	tr|D0ZEA6|D0ZEA6_EDWTE	ATP-dependent Clp protease ATP-binding subunit ClpX OS=Edwardsiella tarda (strain EIB202) GN=clpX PE=3 SV=1	EDWTE	30	1.28233	0.129589	1.18032	1.08643	1.65959	0.672977	0.29191	1.33045	0.487529	0.895365	0.977654
320	28.16	29.06	69.63	69.16	66.82	tr|D0ZED9|D0ZED9_EDWTE	Adenylate kinase OS=Edwardsiella tarda (strain EIB202) GN=adk PE=3 SV=1	EDWTE	36	0.963829	0.653896	1.13763	0.831764	1.09648	0.751623	0.747887	1.23595	0.591562	0.928966	0.857726
138	44.5	44.95	91.22	89.34	89.34	tr|D0ZF25|D0ZF25_EDWTE	Cysteine synthase OS=Edwardsiella tarda (strain EIB202) GN=ETAE_1134 PE=3 SV=1	EDWTE	104	0.870964	0.841701	1.19124	0.794328	1.03753	0.505825	0.0676634	1.40605	0.277971	0.711214	0.688394
710	16.01	16.01	28.37	18.6	17.67	tr|D0ZFG1|D0ZFG1_EDWTE	Ribosomal RNA small subunit methyltransferase B OS=Edwardsiella tarda (strain EIB202) GN=rsmB PE=3 SV=1	EDWTE	9	0.801678	0.889156	1.28233	0.554626	1.02802	0.870964	0.452032	1.25893	0.519996	1.09648	0.836321
1440	6	9.44	17.09	9.658	7.578	tr|D0ZG02|D0ZG02_EDWTE	Uncharacterized protein OS=Edwardsiella tarda (strain EIB202) GN=ETAE_3269 PE=4 SV=1	EDWTE	6	1.0666	0.608959	1.77011	0.60256	1.88799	1.31826	0.408716	1.58489	0.831764	2.1677	1.19243
1782	3.04	3.36	27.2	20.4	18.8	tr|D0ZGM3|D0ZGM3_EDWTE	Ribosomal RNA small subunit methyltransferase J OS=Edwardsiella tarda (strain EIB202) GN=rsmJ PE=3 SV=1	EDWTE	3	0.619441	0.441392	2.0893	0.293765	1.2942	1.04713	0.917331	2.0893	0.501187	2.18776	0.833285
131	45.09	45.11	53.38	48.53	47.83	tr|D0ZGZ1|D0ZGZ1_EDWTE	Arginine--tRNA ligase OS=Edwardsiella tarda (strain EIB202) GN=argS PE=3 SV=1	EDWTE	34	1.27057	0.316163	1.18032	1.07647	1.48594	0.831764	0.567688	1.13763	0.731139	0.946237	1.05117
24	79.35	79.35	78.17	75.13	74.62	tr|D0ZH00|D0ZH00_EDWTE	Aspartyl-tRNA synthetase OS=Edwardsiella tarda (strain EIB202) GN=aspS PE=3 SV=1	EDWTE	81	1.22462	0.0374989	1.15878	1.05682	1.44544	0.801678	0.150135	1.11686	0.724436	0.895365	1.01315
1922	2	3.59	14.68	9.786	9.786	tr|D4F394|D4F394_EDWTA	Phosphoribosylformylglycinamidine cyclo-ligase (Fragment) OS=Edwardsiella tarda ATCC 23685 GN=purM PE=3 SV=1	EDWTA	4	0.954993	0.907773	1.34276	0.711214	1.28233	1.08643	0.96555	1.6293	0.666807	1.77011	1.02071
2056	2	2	7.955	7.955	7.955	tr|M0QES7|M0QES7_EDWTA	Gluconokinase OS=Edwardsiella tarda ATCC 15947 = NBRC 105688 GN=gntK PE=3 SV=1	EDWTA	1	1.58489	0.44378	2.10863	0.751623	3.31131	0.356451	0.232754	2.0893	0.170608	0.744732	0.970672
1914	2	6	25.37	22.39	22.39	tr|M0QFD7|M0QFD7_EDWTA	NiFe-hydrogenase 1 chaperone OS=Edwardsiella tarda ATCC 15947 = NBRC 105688 GN=hyaE PE=4 SV=1	EDWTA	6	1.00925	0.963929	2.0893	0.483059	2.10863	0.895365	0.843003	2.0893	0.428549	1.87068	0.952309
244	33.57	34.54	33.76	24.66	22.54	tr|A0A0E0Z0E7|A0A0E0Z0E7_9ENTR	Glutamate-ammonia-ligase adenylyltransferase OS=Edwardsiella piscicida C07-087 GN=glnE PE=3 SV=1	9ENTR	18	1.15878	0.487998	1.33045	0.870964	1.52757	0.737904	0.265462	1.31826	0.559758	0.972747	0.948341
33	72.79	72.82	65.23	61.19	56.89	tr|D0Z857|D0Z857_EDWTE	Phosphoenolpyruvate synthase OS=Edwardsiella tarda (strain EIB202) GN=ppsA PE=3 SV=1	EDWTE	122	1.59956	0.617118	1.35519	1.18032	1.94089	1.14815	0.457517	1.1272	1.01859	1.25893	1.37386
2087	1.77	1.89	7.668	6.07	6.07	tr|D0Z871|D0Z871_EDWTE	Sugar kinase, ribokinase family OS=Edwardsiella tarda (strain EIB202) GN=ETAE_1803 PE=4 SV=1	EDWTE	3	1.30617	0.605311	2.0893	0.625173	2.72898	1.00925	0.97131	2.0893	0.483059	2.10863	1.15771
1254	8	8.33	20.39	16.2	12.85	tr|D0Z948|D0Z948_EDWTE	Heptosyl III transferase OS=Edwardsiella tarda (strain EIB202) GN=waaQ PE=4 SV=1	EDWTE	5	1.8197	0.371783	2.10863	0.862979	8.47227	1.27057	0.619321	2.05116	0.619441	3.01995	1.54514
1671	4	4.01	47.66	47.66	42.99	tr|D0Z993|D0Z993_EDWTE	Protein CyaY OS=Edwardsiella tarda (strain EIB202) GN=cyaY PE=3 SV=1	EDWTE	5	0.895365	0.69073	1.35519	0.549541	1.21339	0.731139	0.6032	1.47231	0.394457	1.07647	0.813252
287	30.06	30.28	64.29	60.92	58.4	tr|D0ZC07|D0ZC07_EDWTE	DNA-binding response regulator in two-component regulatory system with ArcB or CpxA OS=Edwardsiella tarda (strain EIB202) GN=arcA PE=4 SV=1	EDWTE	43	1.33045	0.806184	1.24738	1.0666	2.01372	1	0.400718	1.1695	0.855067	1.15878	1.16523
63	59.58	59.59	66.26	63.39	63.39	tr|D0ZCM8|D0ZCM8_EDWTE	Dihydrolipoyl dehydrogenase OS=Edwardsiella tarda (strain EIB202) GN=lpdA PE=4 SV=1	EDWTE	82	1.59956	0.0293472	1.25892	1.27057	1.83654	0.698232	0.476572	1.21339	0.564937	0.847227	1.1489
276	30.9	30.96	42.74	41.75	40.36	tr|D0ZF58|D0ZF58_EDWTE	Probable cytosol aminopeptidase OS=Edwardsiella tarda (strain EIB202) GN=pepA PE=3 SV=1	EDWTE	30	1.31826	0.120392	1.25892	1.04713	1.69044	0.787046	0.739015	1.19124	0.570164	0.937562	1.05265
826	14.02	14.03	32.44	25.89	25.89	tr|D0ZGV3|D0ZGV3_EDWTE	Fructose-1,6-bisphosphatase OS=Edwardsiella tarda (strain EIB202) GN=glpX PE=3 SV=1	EDWTE	7	0.77983	0.618843	1.45881	0.519996	1.13763	0.981748	0.728441	1.39316	0.654636	1.36773	0.880789
957	12	12.07	57.46	51.87	51.87	tr|D0ZH95|D0ZH95_EDWTE	Tryptophan synthase alpha chain OS=Edwardsiella tarda (strain EIB202) GN=trpA PE=3 SV=1	EDWTE	17	1.30617	0.761826	1.47231	0.887156	2.44343	0.862979	0.619806	1.38038	0.57544	1.19124	1.08457
1212	8.09	10.07	30.38	25.38	25.38	tr|D0ZHA4|D0ZHA4_EDWTE	Glutamate racemase OS=Edwardsiella tarda (strain EIB202) GN=murI PE=3 SV=1	EDWTE	8	0.83946	0.88568	1.36773	0.440555	1.14815	0.57544	0.30565	1.5417	0.265461	0.887156	0.70745
643	17.35	18.47	28.2	25.2	25.2	tr|A0A0E0YZ87|A0A0E0YZ87_9ENTR	Guanosine pentaphosphate phosphohydrolase OS=Edwardsiella piscicida C07-087 GN=ETAC_00345 PE=3 SV=1	9ENTR	14	0.765597	0.203472	1.2942	0.428549	0.990832	1.03753	0.49206	1.28233	0.809096	1.41906	0.901563
1819	2.3	2.32	32.85	13.53	13.53	tr|A0A0E0Z1M6|A0A0E0Z1M6_9ENTR	ABC transporter ATP-binding protein OS=Edwardsiella piscicida C07-087 GN=ETAC_07685 PE=4 SV=1	9ENTR	2	1.11686	0.755056	1.38038	0.809096	1.5417	0.809096	0.477287	1.67494	0.483059	1.35519	0.962979
1305	7.61	7.77	49.51	45.63	45.63	tr|D0Z7F9|D0Z7F9_EDWTE	Uncharacterized protein OS=Edwardsiella tarda (strain EIB202) GN=ETAE_1537 PE=4 SV=1	EDWTE	10	1.03753	0.920942	1.23595	0.83946	1.35519	1.01859	0.727249	1.25893	0.809096	1.27057	1.02806
12	101.74	102.53	59.13	55.39	49.12	tr|D0Z7T0|D0Z7T0_EDWTE	Bifunctional protein PutA OS=Edwardsiella tarda (strain EIB202) GN=putA PE=3 SV=1	EDWTE	86	1.70608	0.00261719	1.31826	1.2942	2.0893	0.895365	0.926391	1.10662	0.77983	0.990832	1.30072
881	13.28	13.44	45.87	38.99	38.99	tr|D0Z8Y1|D0Z8Y1_EDWTE	Two-component transcriptional regulator, LuxR family OS=Edwardsiella tarda (strain EIB202) GN=ETAE_2045 PE=4 SV=1	EDWTE	11	0.586138	0.847998	1.47231	0.380189	0.862979	1.21339	0.790834	1.27057	0.954993	1.55597	0.899763
806	14.14	14.15	43.1	33.33	31.65	tr|D0Z9M5|D0Z9M5_EDWTE	Uncharacterized protein OS=Edwardsiella tarda (strain EIB202) GN=ETAE_2166 PE=4 SV=1	EDWTE	8	0.903649	0.623276	1.35519	0.660694	1.22462	0.57544	0.328039	1.67494	0.301995	0.963829	0.739545
731	15.76	15.81	88.89	78.89	78.89	tr|D0ZAF2|D0ZAF2_EDWTE	Probable Fe(2+)-trafficking protein OS=Edwardsiella tarda (strain EIB202) GN=ETAE_0264 PE=3 SV=1	EDWTE	20	0.787046	0.626195	1.23595	0.515229	0.972747	0.946237	0.709188	1.14815	0.824138	1.08643	0.866641
732	15.73	15.87	63.2	57.58	57.14	tr|D0ZAL6|D0ZAL6_EDWTE	Putative transporter OS=Edwardsiella tarda (strain EIB202) GN=ETAE_0328 PE=4 SV=1	EDWTE	23	1.30617	0.731557	1.27057	1.02802	2.42103	0.772681	0.835376	1.28233	0.515229	0.990832	1.03943
1286	7.94	8.18	43.75	36.06	34.13	tr|D0ZB67|D0ZB67_EDWTE	Ribosomal RNA large subunit methyltransferase E OS=Edwardsiella tarda (strain EIB202) GN=rlmE PE=3 SV=1	EDWTE	6	0.772681	0.848665	1.39316	0.549541	1.07647	0.895365	0.544874	1.30617	0.666807	1.1695	0.834023
581	18.57	20.11	67.57	52.97	52.97	tr|D0ZCV4|D0ZCV4_EDWTE	Ribosome-recycling factor OS=Edwardsiella tarda (strain EIB202) GN=frr PE=3 SV=1	EDWTE	25	0.474242	0.12507	1.47231	0.30761	0.698232	0.398107	0.035392	1.65959	0.316228	0.660693	0.436175
1652	4	5	11.21	11.21	11.21	tr|D0ZD64|D0ZD64_EDWTE	Formate-dependent nitrite reductase Fe-S center OS=Edwardsiella tarda (strain EIB202) GN=nrfC PE=4 SV=1	EDWTE	4	0.77983	0.993673	1.5417	0.356451	1.20226	0.879023	0.882469	1.49968	0.586138	1.31826	0.829426
723	16	16	67.19	67.19	67.19	tr|D0ZD85|D0ZD85_EDWTE	Iron-sulfur cluster assembly scaffold protein IscU OS=Edwardsiella tarda (strain EIB202) GN=iscU PE=3 SV=1	EDWTE	33	1.19124	0.72849	1.19124	1	1.47231	1.21339	0.621495	1.18032	1.02802	1.44544	1.20232
262	31.98	32.69	72.99	61.31	57.66	tr|D0ZFV9|D0ZFV9_EDWTE	50S ribosomal protein L2 OS=Edwardsiella tarda (strain EIB202) GN=rplB PE=3 SV=1	EDWTE	47	1.24738	0.0172953	1.10662	1.1272	1.49969	0.937562	0.743626	1.09648	0.855067	1.02802	1.09247
522	20.73	20.83	41.07	37.81	33.78	tr|D0ZGP7|D0ZGP7_EDWTE	Uncharacterized protein OS=Edwardsiella tarda (strain EIB202) GN=ETAE_3387 PE=4 SV=1	EDWTE	22	1.0666	0.548119	1.28233	0.831764	1.43219	0.731139	0.289337	1.35519	0.534564	0.990832	0.898868
559	19.56	20.21	59.72	55.56	55.56	tr|D0ZGY9|D0ZGY9_EDWTE	UPF0502 protein ETAE_1424 OS=Edwardsiella tarda (strain EIB202) GN=ETAE_1424 PE=3 SV=1	EDWTE	17	1.31826	0.610698	1.33045	0.990832	1.92309	0.963829	0.323446	1.28233	0.751623	1.23595	1.14104
1119	10	10	75.28	75.28	74.16	tr|D0ZH26|D0ZH26_EDWTE	Cell division topological specificity factor OS=Edwardsiella tarda (strain EIB202) GN=minE PE=3 SV=1	EDWTE	7	0.717794	0.807525	1.43219	0.505825	1.02802	0.972747	0.600626	1.27057	0.765597	1.23595	0.845271
1528	5.52	5.67	23.3	20.45	20.45	tr|M0Q965|M0Q965_EDWTA	ATP-dependent protease subunit HslV OS=Edwardsiella tarda ATCC 15947 = NBRC 105688 GN=hslV PE=3 SV=1	EDWTA	9	0.636796	0.891388	1.41906	0.416869	0.903649	0.608135	0.623575	1.40605	0.457088	0.855067	0.622465
1009	11.36	11.54	50.67	50.67	50.67	tr|M0Q9I1|M0Q9I1_EDWTA	30S ribosomal protein S18 OS=Edwardsiella tarda ATCC 15947 = NBRC 105688 GN=rpsR PE=3 SV=1	EDWTA	15	1.33045	0.502267	1.13763	1.1695	1.51356	0.660693	0.365588	1.27057	0.515229	0.83946	0.995574
2104	1.42	1.56	23.33	4.667	4.667	tr|M0QAL3|M0QAL3_EDWTA	UPF0178 protein ET1_19_00160 OS=Edwardsiella tarda ATCC 15947 = NBRC 105688 GN=ET1_19_00160 PE=3 SV=1	EDWTA	1	0.737904	0.517457	1.95885	0.376704	1.44544	0.691831	0.49477	2.67917	0.258226	1.85353	0.714868
763	14.91	15	58.54	45.12	45.12	tr|M0QAV7|M0QAV7_EDWTA	Leucine-responsive regulatory protein OS=Edwardsiella tarda ATCC 15947 = NBRC 105688 GN=lrp PE=4 SV=1	EDWTA	17	1.33045	0.343311	1.2942	1.02802	1.69044	0.758578	0.521297	1.33045	0.619441	1.00925	1.04452
2029	2	2	15.45	11.36	11.36	tr|W6JKH3|W6JKH3_EDWTA	Invasin family protein (Fragment) OS=Edwardsiella tarda GN=invfp PE=4 SV=1	EDWTA	1	1.5417	0.460163	2.0893	0.737904	3.25087	0.704693	0.54397	2.0893	0.337287	1.47231	1.1232
1724	4	4	15.57	15.57	15.57	tr|D0Z8F9|D0Z8F9_EDWTE	Uncharacterized protein OS=Edwardsiella tarda (strain EIB202) GN=ETAE_1891 PE=4 SV=1	EDWTE	2	1.33045	0.531581	1.44544	0.92045	1.92309	1.22462	0.616588	1.34276	0.912011	1.65959	1.27754
987	11.78	12.97	30.49	26.65	18.76	tr|D0Z8P7|D0Z8P7_EDWTE	Uncharacterized protein OS=Edwardsiella tarda (strain EIB202) GN=ETAE_1959 PE=4 SV=1	EDWTE	7	0.654636	0.661395	1.77011	0.313329	1.15878	0.92045	0.853238	1.49968	0.469894	1.38038	0.787543
1767	3.42	3.81	23.17	17.07	13.41	tr|D0ZAW4|D0ZAW4_EDWTE	Predicted maturation element for hydrogenase 2 OS=Edwardsiella tarda (strain EIB202) GN=hybD PE=4 SV=1	EDWTE	2	1.03753	0.957488	1.20226	0.862979	1.24738	0.895365	0.839467	1.19124	0.751623	1.0666	0.966446
39	69.66	69.66	77.83	77.6	76.91	tr|D0ZEA4|D0ZEA4_EDWTE	Trigger factor OS=Edwardsiella tarda (strain EIB202) GN=tig PE=3 SV=1	EDWTE	116	1.25892	0.0159857	1.07647	1.1695	1.34276	0.847227	0.563347	1.08643	0.751623	0.92045	1.05308
1751	3.68	3.84	18.62	13.36	9.717	tr|D0ZF44|D0ZF44_EDWTE	Uncharacterized protein OS=Edwardsiella tarda (strain EIB202) GN=ETAE_3082 PE=4 SV=1	EDWTE	3	1.45881	0.166595	1.61436	0.903649	3.28095	0.672977	0.712404	1.97697	0.299226	1.33045	1.0659
415	24.38	26	59.08	56.92	50.46	tr|D0ZFA1|D0ZFA1_EDWTE	Probable zinc-binding dehydrogenase OS=Edwardsiella tarda (strain EIB202) GN=ETAE_3141 PE=4 SV=1	EDWTE	20	0.912011	0.776637	1.21339	0.758578	1.10662	0.648634	0.235304	1.40605	0.515229	0.912011	0.780323
1043	10.47	10.5	36.89	36.89	29.1	tr|D0ZGP5|D0ZGP5_EDWTE	Cell division protein OS=Edwardsiella tarda (strain EIB202) GN=ETAE_3385 PE=4 SV=1	EDWTE	11	0.666807	0.37826	1.33045	0.288403	0.887156	0.679204	0.148891	1.40605	0.436516	0.954993	0.673005
1017	11.23	11.32	33.33	23.81	23.81	tr|D0ZGW6|D0ZGW6_EDWTE	Serine acetyltransferase OS=Edwardsiella tarda (strain EIB202) GN=cysE PE=4 SV=1	EDWTE	7	1.64437	0.269241	1.5417	1.0666	2.70396	1.61436	0.0507073	1.47231	1.09648	2.42103	1.62937
404	25.02	25.12	60.92	60.92	57.75	tr|D0ZGX4|D0ZGX4_EDWTE	2-dehydro-3-deoxyphosphooctonate aldolase OS=Edwardsiella tarda (strain EIB202) GN=kdsA PE=3 SV=1	EDWTE	24	1.23595	0.157676	1.14815	1.07647	1.40605	1.1695	0.653661	1.14815	1.01859	1.35519	1.20272
623	17.92	18.1	65.84	53.09	51.03	tr|D0ZHI0|D0ZHI0_EDWTE	Phosphate-specific transport system accessory protein PhoU OS=Edwardsiella tarda (strain EIB202) GN=phoU PE=3 SV=1	EDWTE	15	1.20226	0.232429	1.24738	0.963829	1.58489	0.963829	0.593804	1.22462	0.787046	1.18032	1.08305
1045	10.43	10.52	32.62	21.34	21.34	tr|D4F1H8|D4F1H8_EDWTA	RNA polymerase sigma factor RpoS OS=Edwardsiella tarda ATCC 23685 GN=rpoS PE=3 SV=1	EDWTA	6	1.28233	0.101723	1.44544	0.887156	2.42103	0.946237	0.684554	1.41906	0.586138	1.34276	1.11428
1812	2.35	51.94	43.82	38.03	37.92	tr|M0Q722|M0Q722_EDWTA	Aconitate hydratase B OS=Edwardsiella tarda ATCC 15947 = NBRC 105688 GN=acnB PE=3 SV=1	EDWTA	94	1.07647	0.924244	1.78649	0.60256	1.92309	0.870964	0.718127	1.52757	0.570164	1.33045	0.973714
1361	6.65	6.91	50.91	50.91	50.91	tr|M0QB33|M0QB33_EDWTA	50S ribosomal protein L33 OS=Edwardsiella tarda ATCC 15947 = NBRC 105688 GN=rpmG PE=3 SV=1	EDWTA	5	2.35505	0.0816258	1.61436	1.45881	4.96592	1.51356	0.398439	1.36773	1.10662	2.07014	1.93431
1673	4	4.01	16.58	16.58	16.58	tr|Q0VHF1|Q0VHF1_EDWTA	Putative transmembrane hydrogenase cytochrome B-type subunit OS=Edwardsiella tarda PE=4 SV=1	EDWTA	5	0.765597	0.905446	2.85759	0.235505	2.18776	1.33045	0.863803	2.77971	0.47863	4.09261	1.04803
1198	8.2	9.26	47.1	47.1	47.1	tr|Q4G4C9|Q4G4C9_EDWTA	EscA OS=Edwardsiella tarda GN=escA PE=4 SV=1	EDWTA	13	1.28233	0.2209	1.21339	1.05682	1.57036	1.13763	0.534137	1.19124	0.954993	1.34276	1.20998
835	14.01	14.01	50.78	50.78	50.78	tr|Q4G4D1|Q4G4D1_EDWTA	EseD OS=Edwardsiella tarda GN=eseD PE=4 SV=1	EDWTA	17	0.946237	0.581481	1.20226	0.772681	1.13763	1.13763	0.439255	1.19124	0.954993	1.43219	1.04193
1899	2	26.78	36.97	36.97	36.97	tr|A0A0E0YYX8|A0A0E0YYX8_9ENTR	UDP-N-acetylmuramoyl-L-alanyl-D-glutamate--2,6-diaminopimelate ligase OS=Edwardsiella piscicida C07-087 GN=murE PE=3 SV=1	9ENTR	26	0.981748	0.98347	1.5417	0.672977	1.51356	1.09648	0.940934	1.39316	0.787046	1.55597	1.03911
755	15.2	15.26	40.59	35.06	35.06	tr|A0A0E0Z1A6|A0A0E0Z1A6_9ENTR	Antimicrobial peptide ABC system ATP-binding protein SapF OS=Edwardsiella piscicida C07-087 GN=ETAC_08570 PE=4 SV=1	9ENTR	10	1.01859	0.729942	1.33045	0.765597	1.34276	0.801678	0.830304	1.34276	0.544503	1.07647	0.910135
493	21.82	21.89	49.14	36.77	36.77	tr|D0Z7G7|D0Z7G7_EDWTE	Pseudouridine synthase OS=Edwardsiella tarda (strain EIB202) GN=ETAE_1545 PE=3 SV=1	EDWTE	12	1.25892	0.705366	1.25892	1	1.55597	0.912011	0.774056	1.21339	0.711214	1.10662	1.08547
2222	0.11	0.11	17.49	5.464	0	tr|D0Z7P9|D0Z7P9_EDWTE	Uncharacterized protein OS=Edwardsiella tarda (strain EIB202) GN=ETAE_1627 PE=4 SV=1	EDWTE	0	0.912011	0.850177	4.83059	0.188799	4.40555	0.862979	0.804716	8.16582	0.105682	7.04693	0.887495
738	15.59	15.67	31.23	27.36	27.36	tr|D0Z7V6|D0Z7V6_EDWTE	Anhydro-N-acetylmuramic acid kinase OS=Edwardsiella tarda (strain EIB202) GN=anmK PE=3 SV=1	EDWTE	9	1.19124	0.516933	1.39316	0.855067	1.95885	1.14815	0.42645	1.2942	0.887156	1.57036	1.1697
209	36.06	36.07	47.17	45.05	40.8	tr|D0Z7W0|D0Z7W0_EDWTE	Tyrosine--tRNA ligase OS=Edwardsiella tarda (strain EIB202) GN=tyrS PE=3 SV=1	EDWTE	38	1.38038	0.0114616	1.30617	1.05682	1.8197	1.1695	0.941179	1.15878	1.00925	1.45881	1.27494
321	28.16	28.25	78.82	78.43	76.08	tr|D0Z9B6|D0Z9B6_EDWTE	Uridine phosphorylase OS=Edwardsiella tarda (strain EIB202) GN=udp PE=3 SV=1	EDWTE	55	1.21339	0.0582811	1.14815	1.05682	1.49969	0.879023	0.486246	1.15878	0.787046	1.01859	1.04621
844	14	14.01	40.54	29.19	29.19	tr|D0ZBG8|D0ZBG8_EDWTE	Lipopolysaccharide export system protein LptA OS=Edwardsiella tarda (strain EIB202) GN=lptA PE=3 SV=1	EDWTE	12	1.1272	0.985599	1.19124	0.946237	1.38038	1.13763	0.724381	1.19124	0.954993	1.39316	1.13241
1872	2.01	4	20.79	14.61	14.61	tr|D0ZCL0|D0ZCL0_EDWTE	Uncharacterized protein OS=Edwardsiella tarda (strain EIB202) GN=ETAE_0644 PE=4 SV=1	EDWTE	3	1.35519	0.553282	2.0893	0.648634	2.85759	0.83946	0.653238	4.52898	0.185353	3.80189	1.09732
13	95.47	95.47	67.28	63.35	62.89	tr|D0ZCN1|D0ZCN1_EDWTE	Aconitate hydratase B OS=Edwardsiella tarda (strain EIB202) GN=acnB PE=3 SV=1	EDWTE	169	1.94089	0.00216237	1.27057	1.52757	2.39883	1.24738	0.0978457	1.07647	1.15878	1.36773	1.59413
1857	2.04	2.05	12.06	4.774	2.261	tr|D0ZD15|D0ZD15_EDWTE	Putative integrase OS=Edwardsiella tarda (strain EIB202) GN=ETAE_2742 PE=3 SV=1	EDWTE	1	0.0559758	0.0949318	5.34564	0.0158489	0.299226	0.724436	0.645505	3.04789	0.226986	2.208	0.390206
221	35.26	36.1	46.48	32.98	26.76	tr|D0ZDS6|D0ZDS6_EDWTE	DNA mismatch repair protein MutS OS=Edwardsiella tarda (strain EIB202) GN=mutS PE=3 SV=1	EDWTE	24	1.11686	0.518098	1.19124	0.937562	1.45881	0.92045	0.427985	1.1695	0.794328	1.07647	1.01866
1319	7.41	11.4	54.89	39.1	30.83	tr|D0ZEF6|D0ZEF6_EDWTE	DNA-binding protein OS=Edwardsiella tarda (strain EIB202) GN=ETAE_2968 PE=3 SV=1	EDWTE	8	1.03753	0.93434	1.19124	0.870964	1.24738	0.831764	0.648788	1.21339	0.660693	1.00925	0.934646
1285	7.96	8	41.25	31.25	31.25	tr|D0ZET2|D0ZET2_EDWTE	Uncharacterized protein OS=Edwardsiella tarda (strain EIB202) GN=ETAE_1041 PE=4 SV=1	EDWTE	5	3.10456	0.141622	2.14783	1.44544	7.04693	3.01995	0.279137	2.37684	1.27057	9.37562	3.06226
1507	5.85	6.12	37.11	26.29	26.29	tr|D0ZGY5|D0ZGY5_EDWTE	Cytoplasmic chaperone TorD family protein OS=Edwardsiella tarda (strain EIB202) GN=torD2 PE=4 SV=1	EDWTE	6	0.758578	0.611171	1.41906	0.559758	1.07647	1.14815	0.942068	1.28233	0.895365	1.52757	0.953366
1419	6.05	6.08	34.54	27.84	23.2	tr|D0ZGY8|D0ZGY8_EDWTE	Ribosomal-protein-S5-alanine N-acetyltransferase OS=Edwardsiella tarda (strain EIB202) GN=rimJ PE=4 SV=1	EDWTE	3	1.02802	0.714886	1.39316	0.737904	1.55597	0.420727	0.703578	1.97697	0.222844	0.831764	0.724371
299	29.55	30.4	74.9	65.69	63.6	tr|M0Q8E0|M0Q8E0_EDWTA	Osmolarity two-component response regulator OmpR OS=Edwardsiella tarda ATCC 15947 = NBRC 105688 GN=ompR PE=4 SV=1	EDWTA	27	0.912011	0.875291	1.11686	0.816582	1.01859	0.77983	0.905838	1.19124	0.636796	0.928966	0.84592
1143	9.6	9.7	63.11	55.34	55.34	tr|M0Q8Z9|M0Q8Z9_EDWTA	50S ribosomal protein L21 OS=Edwardsiella tarda ATCC 15947 = NBRC 105688 GN=rplU PE=3 SV=1	EDWTA	21	1.14815	0.574958	1.13763	1.00925	1.30617	0.903649	0.73581	1.1272	0.801678	1.01859	1.0259
470	22.1	22.86	47.47	42.72	42.72	tr|Q3V739|Q3V739_EDWTA	Antigenic protein Et 32 OS=Edwardsiella tarda GN=et32 PE=4 SV=1	EDWTA	46	0.847227	0.816149	1.1695	0.704693	0.990832	0.597035	0.28412	1.33045	0.383707	0.794328	0.722131
2135	0.81	0.99	26.56	26.56	23.44	tr|A0A0E0Z6Z0|A0A0E0Z6Z0_9ENTR	Glycine cleavage system H protein OS=Edwardsiella piscicida C07-087 GN=gcvH PE=3 SV=1	9ENTR	7	0.691831	0.804049	1.6293	0.465586	1.1272	1.20226	0.964621	1.51356	0.794328	1.80302	0.947048
1650	4	5	21.6	14.08	14.08	tr|D0Z7W4|D0Z7W4_EDWTE	Endonuclease III OS=Edwardsiella tarda (strain EIB202) GN=nth PE=3 SV=1	EDWTE	3	0.954993	0.302692	1.78649	0.529663	1.70608	2.01372	0.270113	1.78649	1.1272	3.94457	1.48436
70	57.31	57.4	55.97	51.45	50.82	tr|D0Z878|D0Z878_EDWTE	Phenylalanine--tRNA ligase beta subunit OS=Edwardsiella tarda (strain EIB202) GN=pheT PE=3 SV=1	EDWTE	48	1.10662	0.369212	1.10662	1	1.21339	0.879023	0.765741	1.10662	0.809096	0.972747	0.992823
816	14.05	14.17	46.08	45.59	45.59	tr|D0ZA19|D0ZA19_EDWTE	Outer-membrane lipoprotein carrier protein OS=Edwardsiella tarda (strain EIB202) GN=lolA PE=3 SV=1	EDWTE	18	0.887156	0.727832	1.19124	0.704693	1.05682	0.809096	0.893456	1.25893	0.529663	1.01859	0.848126
144	43.66	43.68	57.14	52.38	49.21	tr|D0ZAW5|D0ZAW5_EDWTE	Hydrogenase 2 large subunit OS=Edwardsiella tarda (strain EIB202) GN=hybC PE=3 SV=1	EDWTE	29	0.990832	0.737786	1.1695	0.862979	1.15878	1.02802	0.836977	1.1272	0.912011	1.15878	1.00942
258	32.25	32.26	67.17	66.92	66.92	tr|D0ZAZ8|D0ZAZ8_EDWTE	Acetate kinase OS=Edwardsiella tarda (strain EIB202) GN=ackA PE=3 SV=1	EDWTE	33	1.33045	0.711732	1.25892	1.05682	1.57036	0.809096	0.402741	1.23595	0.564937	1	1.06977
517	20.9	21.02	59.34	53.94	52.28	tr|D0ZBG7|D0ZBG7_EDWTE	Putative ABC transporter-related protein OS=Edwardsiella tarda (strain EIB202) GN=ETAE_0498 PE=4 SV=1	EDWTE	12	1.20226	0.761053	1.22462	0.981748	1.47231	1.0666	0.729425	1.18032	0.903649	1.28233	1.13443
52	64.16	64.48	47.68	43.88	42.51	tr|D0ZC28|D0ZC28_EDWTE	Isoleucine--tRNA ligase OS=Edwardsiella tarda (strain EIB202) GN=ileS PE=3 SV=1	EDWTE	60	1.33045	0.0788036	1.22462	1.08643	1.69044	0.981748	0.973052	1.19124	0.862979	1.1695	1.1561
841	14	14.05	73.21	68.75	68.75	tr|D0ZCI1|D0ZCI1_EDWTE	Anti-sigma factor antagonist OS=Edwardsiella tarda (strain EIB202) GN=ETAE_2685 PE=3 SV=1	EDWTE	9	0.801678	0.362456	1.22462	0.625173	0.981748	0.672977	0.826227	1.36773	0.501187	0.92045	0.737327
370	26.07	26.1	50.23	46.12	39.27	tr|D0ZCK1|D0ZCK1_EDWTE	UDP-N-acetylmuramoylalanine--D-glutamate ligase OS=Edwardsiella tarda (strain EIB202) GN=murD PE=3 SV=1	EDWTE	19	1.18032	0.33933	1.20226	0.981748	1.52757	0.990832	0.793707	1.21339	0.787046	1.20226	1.08558
1421	6.04	6.05	35.83	35.83	27.5	tr|D0ZCN3|D0ZCN3_EDWTE	UPF0231 protein ETAE_0667 OS=Edwardsiella tarda (strain EIB202) GN=ETAE_0667 PE=3 SV=1	EDWTE	4	1.02802	0.915703	1.51356	0.679204	1.55597	1.02802	0.892878	1.69044	0.608135	1.7378	1.02802
955	12	12.8	43.97	42.24	40.52	tr|D0ZD44|D0ZD44_EDWTE	5'-methylthioadenosine/S-adenosylhomocysteine nucleosidase OS=Edwardsiella tarda (strain EIB202) GN=mtnA PE=3 SV=1	EDWTE	12	1.01859	0.731691	1.24738	0.816582	1.23595	0.765597	0.613624	1.2942	0.487529	0.990832	0.892094
848	14	14	60.14	60.14	58.04	tr|D0ZD77|D0ZD77_EDWTE	Nucleoside diphosphate kinase OS=Edwardsiella tarda (strain EIB202) GN=ndk PE=3 SV=1	EDWTE	25	1.18032	0.724114	1.21339	0.972747	1.49969	0.717794	0.685095	1.25893	0.544503	0.903649	0.949058
1059	10.23	10.25	19.1	16.72	13.43	tr|D0ZDU4|D0ZDU4_EDWTE	DNA-binding transcriptional repressor OS=Edwardsiella tarda (strain EIB202) GN=galR PE=4 SV=1	EDWTE	6	1.11686	0.550979	1.49969	0.744732	1.52757	0.751623	0.246032	1.43219	0.534564	1.07647	0.934243
447	23.09	23.27	72.15	72.15	59.49	tr|D0ZEY9|D0ZEY9_EDWTE	Phosphoribosylaminoimidazole-succinocarboxamide synthase OS=Edwardsiella tarda (strain EIB202) GN=purC PE=3 SV=1	EDWTE	25	0.937562	0.418535	1.19124	0.801678	1.11686	1.04713	0.825401	1.1695	0.895365	1.23595	0.992345
353	26.7	26.78	48.33	41.2	39.2	tr|D0ZFA6|D0ZFA6_EDWTE	Acetyl-CoA carboxylase biotin carboxylase subunit OS=Edwardsiella tarda (strain EIB202) GN=accC PE=4 SV=1	EDWTE	31	1.13763	0.513394	1.1695	0.972747	1.34276	0.862979	0.69279	1.14815	0.731139	0.990832	1.0003
539	20.04	20.27	25.23	23.58	23.58	tr|D0ZFS3|D0ZFS3_EDWTE	Paraquat-inducible protein B OS=Edwardsiella tarda (strain EIB202) GN=pqiB PE=4 SV=1	EDWTE	16	1.41906	0.425259	1.33045	1.0666	2.12814	0.990832	0.258839	1.27057	0.758578	1.25893	1.20494
1504	5.92	6	9.598	9.598	9.598	tr|D0ZGZ5|D0ZGZ5_EDWTE	tRNA U34 carboxymethyltransferase OS=Edwardsiella tarda (strain EIB202) GN=yecP PE=3 SV=1	EDWTE	3	0.685488	0.405394	1.88799	0.346737	1.2942	1.0666	0.958288	1.39316	0.765597	1.47231	0.876042
2017	2	2	6.599	2.03	2.03	tr|M0Q3Z8|M0Q3Z8_EDWTA	Nucleoside permease OS=Edwardsiella tarda ATCC 15947 = NBRC 105688 GN=nupC PE=3 SV=1	EDWTA	1	1.33045	0.605966	1.99526	0.666807	2.65461	0.887156	0.839804	1.48594	0.597035	1.31826	1.10881
156	41.62	43.65	60.79	58.56	57.07	tr|A0A0E0Z1I4|A0A0E0Z1I4_9ENTR	Dihydrolipoyllysine-residue succinyltransferase component of 2-oxoglutarate dehydrogenase complex OS=Edwardsiella piscicida C07-087 GN=ETAC_12415 PE=3 SV=1	9ENTR	86	1.36773	0.368379	1.14815	1.19124	1.5417	0.765597	0.97873	1.1695	0.654636	0.895365	1.06666
2266	0.05	0.17	13.14	4.571	3.143	tr|A0A0E0Z4L2|A0A0E0Z4L2_9ENTR	ADP-ribosylglycohydrolase OS=Edwardsiella piscicida C07-087 GN=ETAC_09780 PE=4 SV=1	9ENTR	1	1.1272	0.797494	2.0893	0.539511	2.35505	1.01859	0.959624	2.0893	0.487529	2.12814	1.07289
450	22.96	22.99	59.66	56.21	56.21	tr|D0Z7J4|D0Z7J4_EDWTE	Fructosamine kinase OS=Edwardsiella tarda (strain EIB202) GN=ETAE_1572 PE=4 SV=1	EDWTE	24	1.0666	0.349843	1.1695	0.912011	1.34276	0.937562	0.947163	1.14815	0.816582	1.07647	1.00208
1454	6	6.01	68.91	44.54	44.54	tr|D0Z8L5|D0Z8L5_EDWTE	Uncharacterized protein OS=Edwardsiella tarda (strain EIB202) GN=ETAE_1927 PE=4 SV=1	EDWTE	17	0.946237	0.847373	1.33045	0.704693	1.25892	1.03753	0.878089	1.35519	0.765597	1.39316	0.991883
750	15.3	15.77	47.56	35.37	33.74	tr|D0Z9P2|D0Z9P2_EDWTE	Pyruvate formate-lyase-activating enzyme OS=Edwardsiella tarda (strain EIB202) GN=pflA2 PE=3 SV=1	EDWTE	9	1.08643	0.681618	1.23595	0.879022	1.55597	0.928966	0.596976	1.22462	0.751623	1.13763	1.0077
703	16.03	17.81	40	34.12	34.12	tr|D0Z9R1|D0Z9R1_EDWTE	Delta-aminolevulinic acid dehydratase OS=Edwardsiella tarda (strain EIB202) GN=hemB PE=3 SV=1	EDWTE	29	1.07647	0.656074	1.15878	0.928966	1.23595	0.963829	0.802079	1.13763	0.847227	1.09648	1.02015
1270	8	8	29.82	28.95	28.95	tr|D0ZAR7|D0ZAR7_EDWTE	Uncharacterized protein OS=Edwardsiella tarda (strain EIB202) GN=ETAE_0379 PE=4 SV=1	EDWTE	4	2.22844	0.13723	1.58489	1.40605	8.70964	1.31826	0.738728	1.35519	0.972747	1.78649	1.77335
696	16.07	17.64	29.69	26.2	25.33	tr|D0ZAS0|D0ZAS0_EDWTE	UDP-N-acetylmuramate--L-alanyl-gamma-D-glutamyl-meso-2,6-diaminoheptandioate ligase OS=Edwardsiella tarda (strain EIB202) GN=yjfG PE=3 SV=1	EDWTE	14	1.24738	0.726345	1.23595	1.00925	1.57036	1	0.839964	1.28233	0.77983	1.23595	1.12369
198	36.74	36.74	60.23	60.23	60.23	tr|D0ZBU0|D0ZBU0_EDWTE	Protein TolB OS=Edwardsiella tarda (strain EIB202) GN=tolB2 PE=3 SV=1	EDWTE	43	1.27057	0.0562956	1.1272	1.1272	1.5417	1.1272	0.0807794	1.11686	1.00925	1.28233	1.19889
1754	3.62	3.88	9.328	6.343	6.343	tr|D0ZFK7|D0ZFK7_EDWTE	Glycosyl transferase family 2 OS=Edwardsiella tarda (strain EIB202) GN=ETAE_1196 PE=4 SV=1	EDWTE	3	1.57036	0.42045	1.55597	1.00925	2.80543	1.35519	0.853772	1.58489	0.855067	3.0761	1.46278
2020	2	2	22.89	13.25	13.25	tr|D0ZG16|D0ZG16_EDWTE	Ferrous iron transport protein A OS=Edwardsiella tarda (strain EIB202) GN=feoA PE=4 SV=1	EDWTE	1	0.972747	0.965266	2.0893	0.465586	2.03236	0.580764	0.400178	2.0893	0.275423	1.21339	0.776756
1090	10.01	10.14	34.23	22.37	20.75	tr|D0ZH25|D0ZH25_EDWTE	Ribonuclease D OS=Edwardsiella tarda (strain EIB202) GN=rnd PE=3 SV=1	EDWTE	7	1.02802	0.893091	1.47231	0.698232	1.69044	0.636796	0.658	1.59956	0.296483	1.01859	0.832406
1544	5.09	5.22	46.48	46.48	46.48	tr|D0ZH40|D0ZH40_EDWTE	Uncharacterized protein OS=Edwardsiella tarda (strain EIB202) GN=ETAE_1475 PE=4 SV=1	EDWTE	20	1.33045	0.206986	1.34276	0.990832	1.77011	1.43219	0.389101	1.47231	0.972747	2.07014	1.38132
237	33.9	34.91	65.85	65.51	64.11	tr|D0ZHH0|D0ZHH0_EDWTE	ATP synthase gamma chain OS=Edwardsiella tarda (strain EIB202) GN=atpG PE=3 SV=1	EDWTE	37	1.07647	0.399667	1.13763	0.946237	1.20226	0.597035	0.095764	1.38038	0.461318	0.824138	0.83675
2184	0.23	26.7	50.91	45.45	38.91	tr|M0QC06|M0QC06_EDWTA	Peptidyl-prolyl cis-trans isomerase OS=Edwardsiella tarda ATCC 15947 = NBRC 105688 GN=fkpA PE=3 SV=1	EDWTA	35	0.963829	0.959412	2.0893	0.461318	2.01372	0.981748	0.980608	2.0893	0.469894	2.05116	0.972788
574	18.85	19.36	24.09	17.66	15.04	tr|Q4G4C2|Q4G4C2_EDWTA	EsaV OS=Edwardsiella tarda GN=esaV PE=4 SV=1	EDWTA	16	2.33346	0.00185586	1.45881	1.59956	5.49541	1.88799	0.0559302	1.36773	1.38038	3.13329	2.11072
506	21.29	23.36	45	45	45	tr|A0A0E0Z1P0|A0A0E0Z1P0_9ENTR	Tol-pal system protein YbgF OS=Edwardsiella piscicida C07-087 GN=ETAC_12350 PE=4 SV=1	9ENTR	15	1.48594	0.159496	1.30617	1.13763	2.39883	1.34276	0.229768	1.25893	1.0666	1.83654	1.41435
1267	8	8	19.78	16.48	16.48	tr|A0A0H3DPZ6|A0A0H3DPZ6_EDWTF	Uncharacterized protein OS=Edwardsiella tarda (strain FL6-60) GN=ETAF_1329 PE=4 SV=1	EDWTF	4	1.15878	0.709668	1.36773	0.847227	1.69044	0.855067	0.46681	1.33045	0.619441	1.13763	1.00692
974	11.96	14.36	26.34	18.84	18.84	tr|D0Z7X8|D0Z7X8_EDWTE	Fumarate hydratase class II OS=Edwardsiella tarda (strain EIB202) GN=fumC PE=3 SV=1	EDWTE	8	0.758578	0.633128	1.38038	0.515229	1.04713	0.515229	0.277551	1.7378	0.265461	0.895365	0.636903
1631	4.02	4.02	18.95	10.53	10.53	tr|D0Z8A9|D0Z8A9_EDWTE	Uncharacterized protein OS=Edwardsiella tarda (strain EIB202) GN=ETAE_1841 PE=3 SV=1	EDWTE	2	0.270396	0.154567	1.97697	0.16293	0.534564	0.724436	0.419375	1.67494	0.440555	1.21339	0.497416
1414	6.06	6.26	24.84	15.72	9.434	tr|D0ZA31|D0ZA31_EDWTE	Uncharacterized protein OS=Edwardsiella tarda (strain EIB202) GN=ETAE_2210 PE=4 SV=1	EDWTE	4	0.17378	0.307634	3.90841	0.0416869	0.679204	0.660693	0.363069	1.78649	0.346737	1.18032	0.417237
831	14.01	14.03	43.66	36.62	29.58	tr|D0ZB03|D0ZB03_EDWTE	Glutathione S-transferase OS=Edwardsiella tarda (strain EIB202) GN=ETAE_2402 PE=4 SV=1	EDWTE	13	0.787046	0.990229	1.23595	0.619441	0.972747	0.331131	0.185408	2.03236	0.20893	0.672977	0.559088
1809	2.41	2.44	25.91	12.44	12.44	tr|D0ZB48|D0ZB48_EDWTE	UPF0115 protein ETAE_2447 OS=Edwardsiella tarda (strain EIB202) GN=ETAE_2447 PE=3 SV=1	EDWTE	3	1.23595	0.611546	1.45881	0.847227	1.80302	0.963829	0.877651	3.53183	0.272898	3.40408	1.09989
2187	0.21	0.22	11.03	11.03	11.03	tr|D0ZBE5|D0ZBE5_EDWTE	DNA polymerase III subunit psi OS=Edwardsiella tarda (strain EIB202) GN=holD PE=4 SV=1	EDWTE	1	1.49969	0.481503	2.0893	0.717794	3.13329	1.11686	0.8084	2.0893	0.534564	2.33346	1.30827
480	22.01	22.05	59.34	50.21	50.21	tr|D0ZBF8|D0ZBF8_EDWTE	Purine nucleoside phosphorylase DeoD-type OS=Edwardsiella tarda (strain EIB202) GN=deoD PE=3 SV=1	EDWTE	34	1.04713	0.953366	1.13763	0.92045	1.20226	0.83946	0.441468	1.15878	0.724436	0.972747	0.943295
45	66.53	66.79	59.57	55.51	52.62	tr|D0ZC80|D0ZC80_EDWTE	Component of the 2-oxoglutarate dehydrogenase complex,thiamin-binding protein OS=Edwardsiella tarda (strain EIB202) GN=sucA PE=4 SV=1	EDWTE	99	0.912011	0.399891	1.09648	0.794328	1	0.544503	0.000821768	1.38038	0.436516	0.751623	0.728257
91	52.96	53.1	50.74	43.47	39.53	tr|D0ZCH8|D0ZCH8_EDWTE	Alpha-1,4 glucan phosphorylase OS=Edwardsiella tarda (strain EIB202) GN=ETAE_2682 PE=3 SV=1	EDWTE	44	0.49204	0.000975333	1.41906	0.376704	0.698232	0.619441	0.00129178	1.25893	0.49204	0.77983	0.55574
1730	3.92	4	20.55	14.38	14.38	tr|D0ZCP1|D0ZCP1_EDWTE	Putative PTS system IIA component OS=Edwardsiella tarda (strain EIB202) GN=yadI PE=4 SV=1	EDWTE	2	0.937562	0.943769	1.48594	0.630957	1.39316	0.685488	0.515772	1.38038	0.496592	0.946237	0.811525
2094	1.66	1.8	16.67	3.889	3.889	tr|D0ZDB2|D0ZDB2_EDWTE	tRNA-specific adenosine deaminase OS=Edwardsiella tarda (strain EIB202) GN=tadA PE=3 SV=1	EDWTE	1	0.963829	0.214222	3.40408	0.283139	3.28095	0.912011	0.655168	1.90546	0.47863	1.7378	0.93792
706	16.02	16.1	58.55	58.55	58.55	tr|D0ZDC0|D0ZDC0_EDWTE	Phosphoheptose isomerase OS=Edwardsiella tarda (strain EIB202) GN=gmhA PE=3 SV=1	EDWTE	19	0.787046	0.390619	1.20226	0.636796	0.946237	0.432514	0.103489	1.78649	0.340408	0.772681	0.60978
1808	2.45	2.5	12.5	12.5	12.5	tr|D0ZDP9|D0ZDP9_EDWTE	Uncharacterized protein OS=Edwardsiella tarda (strain EIB202) GN=ETAE_2845 PE=4 SV=1	EDWTE	3	1.88799	0.360236	2.35505	0.801678	4.40555	1.70608	0.378648	5.70164	0.299226	9.72747	1.79704
179	39.04	39.07	46.8	43.49	41.28	tr|D0ZDQ5|D0ZDQ5_EDWTE	Signal recognition particle protein OS=Edwardsiella tarda (strain EIB202) GN=ffh PE=3 SV=1	EDWTE	27	1.1272	0.259896	1.15878	0.972747	1.33045	0.717794	0.292771	1.30617	0.580764	0.937562	0.922496
720	16	16	50.5	49.17	49.17	tr|D0ZEW6|D0ZEW6_EDWTE	Fructokinase OS=Edwardsiella tarda (strain EIB202) GN=yajF PE=4 SV=1	EDWTE	13	0.981748	0.915543	1.23595	0.77983	1.21339	0.413047	0.189835	1.77011	0.237684	0.731139	0.697398
390	25.64	25.69	49.87	46.58	46.58	tr|D0ZFD8|D0ZFD8_EDWTE	Uncharacterized protein OS=Edwardsiella tarda (strain EIB202) GN=ygeW PE=3 SV=1	EDWTE	22	0.510505	0.000230821	1.20226	0.337287	0.613762	0.180302	3.00148e-06	1.78649	0.0666807	0.322107	0.345403
719	16	16	38.23	36.86	36.86	tr|D0ZG05|D0ZG05_EDWTE	33 kDa chaperonin OS=Edwardsiella tarda (strain EIB202) GN=hslO PE=3 SV=1	EDWTE	12	0.847227	0.986576	1.20226	0.698232	1.01859	0.564937	0.0190711	1.48594	0.328095	0.83946	0.706082
83	54	54.02	55.69	52.81	51.59	tr|D0ZG82|D0ZG82_EDWTE	Bifunctional polymyxin resistance protein ArnA OS=Edwardsiella tarda (strain EIB202) GN=arnA PE=3 SV=1	EDWTE	85	1.6293	0.102999	1.23595	1.31826	2.03236	1.05682	0.861849	1.08643	0.972747	1.15878	1.34306
316	28.35	30.31	34.57	33.4	31.45	tr|D0ZH38|D0ZH38_EDWTE	Uncharacterized protein OS=Edwardsiella tarda (strain EIB202) GN=ETAE_1473 PE=4 SV=1	EDWTE	23	0.895365	0.63417	1.14815	0.737904	1.02802	0.83946	0.910716	1.14815	0.724436	0.963829	0.867412
1791	2.77	2.9	15.09	11.64	11.64	tr|M0Q7D2|M0Q7D2_EDWTA	Putative cystine ABC transporter permease protein OS=Edwardsiella tarda ATCC 15947 = NBRC 105688 GN=ET1_04_00390 PE=3 SV=1	EDWTA	2	5.44503	0.498275	6.79204	0.801678	28.0543	4.96592	0.567296	7.37904	0.672977	39.8107	5.20547
146	43.29	43.37	58.33	55.49	55.49	tr|D0Z7X6|D0Z7X6_EDWTE	Uncharacterized protein OS=Edwardsiella tarda (strain EIB202) GN=ETAE_1706 PE=4 SV=1	EDWTE	49	1.49969	0.14198	1.23595	1.21339	2.05116	0.954993	0.221082	1.15878	0.862979	1.10662	1.22734
828	14.01	14.44	38.55	35.74	35.74	tr|D0Z7Z4|D0Z7Z4_EDWTE	Uncharacterized protein OS=Edwardsiella tarda (strain EIB202) GN=ETAE_1724 PE=3 SV=1	EDWTE	11	0.570164	0.550654	1.52757	0.398107	0.870964	0.519996	0.255106	1.5417	0.283139	0.801678	0.54508
1940	2	2.04	22.16	20.1	7.216	tr|D0Z832|D0Z832_EDWTE	Predicted transcriptional regulator OS=Edwardsiella tarda (strain EIB202) GN=ETAE_1764 PE=4 SV=1	EDWTE	2	1.23595	0.659175	1.24738	0.990832	1.5417	1.03753	0.904957	1.72187	0.60256	1.78649	1.13674
155	41.79	41.8	91.07	91.07	91.07	tr|D0Z9B8|D0Z9B8_EDWTE	Two-component transcriptional regulator, winged helix family OS=Edwardsiella tarda (strain EIB202) GN=ETAE_2059 PE=4 SV=1	EDWTE	50	1.59956	0.159222	1.2942	1.23595	1.87068	1	0.498432	1.13763	0.879023	1.18032	1.29978
444	23.15	24.16	43.37	40.16	34.54	tr|D0ZAN5|D0ZAN5_EDWTE	Bifunctional NAD(P)H-hydrate repair enzyme OS=Edwardsiella tarda (strain EIB202) GN=ETAE_0347 PE=3 SV=1	EDWTE	19	1.07647	0.469139	1.24738	0.862979	1.61436	0.912011	0.723502	1.24738	0.717794	1.13763	0.994238
175	39.28	39.37	59.49	55.32	55.32	tr|D0ZAP6|D0ZAP6_EDWTE	Adenylosuccinate synthetase OS=Edwardsiella tarda (strain EIB202) GN=purA PE=3 SV=1	EDWTE	37	1.19124	0.800924	1.15878	1.02802	1.41906	0.928966	0.474117	1.09648	0.83946	1.01859	1.0601
519	20.87	20.91	52.23	52.23	51.82	tr|D0ZAP9|D0ZAP9_EDWTE	23S rRNA (guanosine-2'-O-)-methyltransferase RlmB OS=Edwardsiella tarda (strain EIB202) GN=yjfH PE=3 SV=1	EDWTE	17	0.887156	0.821526	1.22462	0.724436	1.08643	0.855067	0.980176	1.24738	0.625173	1.0666	0.871111
96	52.41	54.77	60.21	57.84	56.52	tr|D0ZAU2|D0ZAU2_EDWTE	Molybdopterin oxidoreductase, alpha subunit OS=Edwardsiella tarda (strain EIB202) GN=ETAE_2341 PE=3 SV=1	EDWTE	49	1.20226	0.772554	1.18032	1.01859	1.36773	0.724436	0.59634	1.20226	0.636796	0.870964	0.96335
42	68.88	69.19	50.27	48.63	47.64	tr|D0ZAY1|D0ZAY1_EDWTE	NADH-quinone oxidoreductase OS=Edwardsiella tarda (strain EIB202) GN=nuoG PE=3 SV=1	EDWTE	67	1.11686	0.7762	1.11686	1	1.25892	1.00925	0.5741	1.10662	0.912011	1.11686	1.06306
296	29.69	29.78	50.56	43.15	41.35	tr|D0ZB70|D0ZB70_EDWTE	Phosphoglucosamine mutase OS=Edwardsiella tarda (strain EIB202) GN=glmM PE=3 SV=1	EDWTE	24	0.83946	0.591081	1.24738	0.625173	1.04713	0.744732	0.634517	1.33045	0.457088	0.990832	0.792096
1117	10	10	49.24	48.48	46.21	tr|D0ZB75|D0ZB75_EDWTE	Ribosome-binding factor A OS=Edwardsiella tarda (strain EIB202) GN=rbfA PE=3 SV=1	EDWTE	10	1.04713	0.915131	1.1695	0.895365	1.23595	0.666807	0.954647	1.35519	0.524807	0.903649	0.856968
860	13.69	13.89	46.45	39.72	34.75	tr|D0ZCH0|D0ZCH0_EDWTE	Molybdenum transport protein OS=Edwardsiella tarda (strain EIB202) GN=modD PE=3 SV=1	EDWTE	12	0.847227	0.677195	1.35519	0.380189	1.14815	0.928966	0.603709	1.35519	0.685488	1.25893	0.888097
527	20.51	20.56	44.85	41.5	41.5	tr|D0ZCK3|D0ZCK3_EDWTE	UDP-N-acetylglucosamine--N-acetylmuramyl-(pentapeptide) pyrophosphoryl-undecaprenol N-acetylglucosamine transferase OS=Edwardsiella tarda (strain EIB202) GN=murG PE=3 SV=1	EDWTE	12	1.1695	0.413947	1.20226	0.972747	1.51356	0.903649	0.560242	1.23595	0.717794	1.11686	1.03657
866	13.56	13.67	44.7	37.12	34.85	tr|D0ZCR9|D0ZCR9_EDWTE	Thymidylate synthase OS=Edwardsiella tarda (strain EIB202) GN=thyA PE=3 SV=1	EDWTE	10	1.14815	0.157488	1.21339	0.946237	1.43219	0.855067	0.169635	1.21339	0.685488	1.03753	1.00161
1989	2	2	14.69	12.65	5.306	tr|D0ZEJ7|D0ZEJ7_EDWTE	Two-component system response-regulator OS=Edwardsiella tarda (strain EIB202) GN=ETAE_3009 PE=4 SV=1	EDWTE	1	1.20226	0.752766	12.5892	0.0954993	14.9969	1.00925	0.969852	18.8799	0.0534564	18.7068	1.10576
545	20	20	89.06	89.06	89.06	tr|D0ZF83|D0ZF83_EDWTE	Uncharacterized protein OS=Edwardsiella tarda (strain EIB202) GN=ETAE_3123 PE=4 SV=1	EDWTE	39	0.937562	0.930711	1.11686	0.831764	1.04713	0.608135	0.621105	1.1695	0.529663	0.711214	0.772848
543	20	20.04	38.5	36.75	36.75	tr|D0ZFF1|D0ZFF1_EDWTE	Beta-lactamase OS=Edwardsiella tarda (strain EIB202) GN=ETAE_3191 PE=3 SV=1	EDWTE	17	0.937562	0.817178	1.20226	0.787046	1.1272	0.816582	0.85186	1.25893	0.559758	1.02802	0.877072
744	15.49	15.67	44.78	44.78	41.49	tr|D0ZFL4|D0ZFL4_EDWTE	Putative nucleotide sugar epimerase OS=Edwardsiella tarda (strain EIB202) GN=ETAE_1203 PE=4 SV=1	EDWTE	13	1.09648	0.62181	1.27057	0.862979	1.33045	1.33045	0.211738	1.25893	1.05682	2.0893	1.21347
609	18.03	18.04	59.24	54.5	54.5	tr|D0ZH51|D0ZH51_EDWTE	Nicotinamidase/pyrazinamidase OS=Edwardsiella tarda (strain EIB202) GN=pncA PE=4 SV=1	EDWTE	16	0.613762	0.321754	1.36773	0.440555	0.83946	0.77983	0.909182	1.19124	0.636796	0.928966	0.696796
793	14.26	15.52	46.86	44.77	40.59	tr|Q60HM0|Q60HM0_EDWTA	AHL-dependent transcriptional regulator OS=Edwardsiella tarda GN=edwR PE=4 SV=1	EDWTA	10	1.27057	0.409705	1.2942	0.981748	1.77011	1.08643	0.801496	1.30617	0.831764	1.43219	1.1785
1385	6.35	6.45	26.48	21.74	18.97	tr|A0A0E0YZB4|A0A0E0YZB4_9ENTR	Ditrans,polycis-undecaprenyl-diphosphate synthase ((2E,6E)-farnesyl-diphosphate specific) OS=Edwardsiella piscicida C07-087 GN=uppS PE=3 SV=1	9ENTR	5	1.0666	0.405124	1.39316	0.765597	1.48594	1.22462	0.367579	1.87068	0.654636	2.29087	1.14561
2127	0.97	1.13	8.527	8.527	3.101	tr|A0A0E0Z2A3|A0A0E0Z2A3_9ENTR	DgsA anti-repressor MtfA OS=Edwardsiella piscicida C07-087 GN=ETAC_05785 PE=3 SV=1	9ENTR	1	0.801678	0.774939	1.44544	0.529663	1.15878	0.625173	0.567599	1.38038	0.359749	0.862979	0.713425
508	21.19	21.3	97.22	97.22	96.53	tr|D0Z7K6|D0Z7K6_EDWTE	Universal stress protein OS=Edwardsiella tarda (strain EIB202) GN=ETAE_1584 PE=3 SV=1	EDWTE	43	0.319154	0.21395	1.58489	0.197697	0.505825	0.496592	0.173434	1.33045	0.394457	0.660693	0.407873
1111	10	10	24.93	16.43	16.43	tr|D0Z8T5|D0Z8T5_EDWTE	Cobalamin biosynthesis protein OS=Edwardsiella tarda (strain EIB202) GN=cbiG PE=4 SV=1	EDWTE	6	1.13763	0.565699	1.35519	0.83946	1.5417	1.08643	0.810584	1.27057	0.855067	1.38038	1.11203
523	20.67	21.5	27.55	22.67	18.51	tr|D0Z902|D0Z902_EDWTE	Guanosine polyphosphate pyrophosphohydrolase/synthetase OS=Edwardsiella tarda (strain EIB202) GN=spoT PE=3 SV=1	EDWTE	13	1.0666	0.392399	1.13763	0.937562	1.21339	0.946237	0.534389	1.20226	0.787046	1.13763	1.00642
490	21.96	22.03	63.38	61.03	61.03	tr|D0Z935|D0Z935_EDWTE	Orotate phosphoribosyltransferase OS=Edwardsiella tarda (strain EIB202) GN=pyrE PE=3 SV=1	EDWTE	18	0.895365	0.357139	1.24738	0.711214	1.11686	0.564937	0.267959	1.51356	0.383707	0.855067	0.730151
226	34.7	34.76	64.08	62.64	61.21	tr|D0Z9N8|D0Z9N8_EDWTE	L-asparaginase II OS=Edwardsiella tarda (strain EIB202) GN=ansB PE=3 SV=1	EDWTE	42	1.01859	0.587491	1.1272	0.903649	1.15878	0.847227	0.208966	1.14815	0.717794	0.972747	0.932909
2089	1.72	2.04	11.01	6.422	6.422	tr|D0ZA06|D0ZA06_EDWTE	Nitrate reductase delta subunit OS=Edwardsiella tarda (strain EIB202) GN=narJ PE=4 SV=1	EDWTE	2	0.855067	0.603565	2.0893	0.405508	1.78649	0.92045	0.66333	16.4437	0.0586138	15.1356	0.887758
2050	2	2	5.525	4.144	4.144	tr|D0ZAF3|D0ZAF3_EDWTE	A/G-specific adenine glycosylase OS=Edwardsiella tarda (strain EIB202) GN=mutY PE=4 SV=1	EDWTE	1	0.946237	0.835641	1.39316	0.679204	1.31826	0.801678	0.554873	1.58489	0.505825	1.27057	0.873958
2161	0.43	0.45	9.309	3.723	1.862	tr|D0ZAF9|D0ZAF9_EDWTE	Coproporphyrinogen III oxidase and related Fe-S oxidoreductase OS=Edwardsiella tarda (strain EIB202) GN=yggW PE=4 SV=1	EDWTE	1	1	0.962928	1.49969	0.666807	1.49969	0.928966	0.888905	2.33346	0.398107	2.1677	0.964483
1396	6.21	8.27	20.12	15.17	12.07	tr|D0ZAV6|D0ZAV6_EDWTE	o-succinylbenzoate synthase OS=Edwardsiella tarda (strain EIB202) GN=menC PE=3 SV=1	EDWTE	4	1.08643	0.836005	1.35519	0.801678	1.47231	0.954993	0.992123	1.21339	0.787046	1.15878	1.02071
246	33.17	33.27	36.64	31.55	29.47	tr|D0ZAX2|D0ZAX2_EDWTE	Beta-glucosidase-related glycosidase OS=Edwardsiella tarda (strain EIB202) GN=bglX PE=3 SV=1	EDWTE	22	1.11686	0.525299	1.25892	0.887156	1.85353	0.751623	0.833687	1.23595	0.619441	0.928966	0.934243
103	51.33	53.38	57	55.02	50.64	tr|D0ZAZ9|D0ZAZ9_EDWTE	Phosphate acetyltransferase OS=Edwardsiella tarda (strain EIB202) GN=pta PE=3 SV=1	EDWTE	54	1.97697	0.0510529	1.21339	1.6293	2.22844	0.92045	0.394531	1.15878	0.831764	1.0666	1.44871
1992	2	2	11.31	5.43	2.715	tr|D0ZB15|D0ZB15_EDWTE	Integral membrane protein OS=Edwardsiella tarda (strain EIB202) GN=dedA PE=4 SV=1	EDWTE	1	1.39316	0.544579	1.38038	1.00925	1.92309	1.35519	0.547632	2.03236	0.666807	2.75423	1.37417
1378	6.43	8.49	37.18	18.73	18.73	tr|D0ZBT2|D0ZBT2_EDWTE	Galactose-1-phosphate uridylyltransferase OS=Edwardsiella tarda (strain EIB202) GN=galT PE=3 SV=1	EDWTE	5	0.855067	0.740384	1.31826	0.619441	1.1272	0.731139	0.526016	1.48594	0.334195	1.08643	0.793103
1050	10.32	11.89	20.65	16.56	14.72	tr|D0ZD30|D0ZD30_EDWTE	Uncharacterized protein OS=Edwardsiella tarda (strain EIB202) GN=ETAE_2759 PE=4 SV=1	EDWTE	8	1.03753	0.613378	1.27057	0.816582	1.31826	0.619441	0.444417	1.40605	0.413047	0.870964	0.828485
1512	5.8	5.96	25.32	25.32	25.32	tr|D0ZD95|D0ZD95_EDWTE	Ribonuclease H OS=Edwardsiella tarda (strain EIB202) GN=rnhA PE=3 SV=1	EDWTE	3	0.794328	0.834232	1.35519	0.57544	1.07647	0.322107	0.187878	1.47231	0.229087	0.474242	0.558218
15	91.95	91.91	73.52	71.93	70.18	tr|D0ZED8|D0ZED8_EDWTE	Chaperone protein HtpG OS=Edwardsiella tarda (strain EIB202) GN=htpG PE=3 SV=1	EDWTE	112	1.04713	0.768909	1.09648	0.954993	1.13763	0.724436	0.115265	1.19124	0.625173	0.862979	0.885783
1761	3.52	3.66	27.43	12.39	12.39	tr|D0ZEV7|D0ZEV7_EDWTE	Uncharacterized protein OS=Edwardsiella tarda (strain EIB202) GN=ETAE_1066 PE=4 SV=1	EDWTE	2	1.25892	0.523404	1.8197	0.691831	2.60615	0.515229	0.290415	2.88403	0.140605	1.48594	0.887077
487	22	22	53.95	53.49	53.49	tr|D0ZF02|D0ZF02_EDWTE	Two-component transcriptional regulator, LuxR family OS=Edwardsiella tarda (strain EIB202) GN=ETAE_1111 PE=4 SV=1	EDWTE	18	0.510505	0.498879	1.47231	0.380189	0.751623	0.717794	0.660177	1.2942	0.544503	0.928966	0.61415
1161	9.12	9.24	51.97	49.34	49.34	tr|D0ZFT6|D0ZFT6_EDWTE	Methylglyoxal synthase OS=Edwardsiella tarda (strain EIB202) GN=mgsA PE=3 SV=1	EDWTE	10	0.758578	0.749836	1.35519	0.534564	1.02802	0.816582	0.673484	1.30617	0.591562	1.0666	0.78758
570	19.06	19.14	60.61	60.61	58.01	tr|D0ZH15|D0ZH15_EDWTE	6-phosphogluconolactonase OS=Edwardsiella tarda (strain EIB202) GN=ETAE_1450 PE=4 SV=1	EDWTE	16	1	0.832035	1.1695	0.855067	1.19124	0.855067	0.710958	1.21339	0.679204	1.03753	0.927533
1865	2.02	2.02	19.72	8.732	4.225	tr|D0ZHD2|D0ZHD2_EDWTE	Nitrogen regulation protein NR(II) OS=Edwardsiella tarda (strain EIB202) GN=glnL PE=4 SV=1	EDWTE	1	1.23595	0.674131	2.0893	0.591562	2.58226	0.794328	0.669149	2.0893	0.376704	1.65959	1.01514
68	57.7	59.22	75.89	70.88	70.88	tr|M0QBB1|M0QBB1_EDWTA	Transcription termination factor Rho OS=Edwardsiella tarda ATCC 15947 = NBRC 105688 GN=rho PE=3 SV=1	EDWTA	74	1.2942	0.0635211	1.19124	1.08643	1.48594	0.847227	0.366963	1.14815	0.765597	0.972747	1.07071
728	15.86	16.33	50.49	45.63	42.23	tr|A0A0E0YZ29|A0A0E0YZ29_9ENTR	ATP-dependent Clp protease proteolytic subunit OS=Edwardsiella piscicida C07-087 GN=clpP PE=3 SV=1	9ENTR	26	1.43219	0.738841	1.2942	1.10662	1.88799	1.19124	0.174586	1.19124	1	1.55597	1.31172
1234	8.01	9.09	14.46	13.01	11.57	tr|D0Z9C3|D0Z9C3_EDWTE	Lipoprotein releasing system, transmembrane protein OS=Edwardsiella tarda (strain EIB202) GN=lolE PE=3 SV=1	EDWTE	5	0.83946	0.80919	1.92309	0.461318	1.61436	0.946237	0.987074	1.8197	0.510505	1.72187	0.892849
667	16.67	17.11	42.53	41.38	38.51	tr|D0Z9H0|D0Z9H0_EDWTE	Dihydroorotase OS=Edwardsiella tarda (strain EIB202) GN=pyrC PE=3 SV=1	EDWTE	11	1.08643	0.926526	1.30617	0.831764	1.61436	0.751623	0.625282	1.30617	0.559758	0.981748	0.919024
2	153.85	153.62	67	65.5	62.23	tr|D0Z9T3|D0Z9T3_EDWTE	DNA-directed RNA polymerase subunit beta' OS=Edwardsiella tarda (strain EIB202) GN=rpoC PE=3 SV=1	EDWTE	184	1.19124	0.0480615	1.08643	1.09648	1.25892	0.801678	0.15305	1.0666	0.758578	0.855067	0.99646
1775	3.15	3.29	28.7	28.7	28.7	tr|D0ZBN9|D0ZBN9_EDWTE	HNH endonuclease OS=Edwardsiella tarda (strain EIB202) GN=ETAE_2522 PE=4 SV=1	EDWTE	3	1.01859	0.958281	2.0893	0.487529	2.12814	0.704693	0.544107	2.0893	0.337287	1.47231	0.861642
1118	10	10	45.16	45.16	45.16	tr|D0ZBX7|D0ZBX7_EDWTE	Isoprenoid biosynthesis protein with amidotransferase-like domain OS=Edwardsiella tarda (strain EIB202) GN=elbB PE=4 SV=1	EDWTE	7	0.937562	0.772754	1.38038	0.660694	1.2942	0.981748	0.731211	1.30617	0.751623	1.28233	0.959655
509	21.15	21.26	32.01	26.98	23.28	tr|D0ZC23|D0ZC23_EDWTE	Chaperone protein DnaJ OS=Edwardsiella tarda (strain EIB202) GN=dnaJ PE=3 SV=1	EDWTE	17	0.870964	0.924177	1.1695	0.724436	1.01859	0.744732	0.663091	1.27057	0.559758	0.946237	0.807848
115	48.1	48.24	57.23	55.42	55.42	tr|D0ZF39|D0ZF39_EDWTE	Glucans biosynthesis protein G OS=Edwardsiella tarda (strain EIB202) GN=mdoG PE=3 SV=1	EDWTE	33	1.35519	0.19536	1.15878	1.1695	1.49969	1.03753	0.481708	1.15878	0.895365	1.27057	1.19636
989	11.73	11.89	34.47	31.74	31.74	tr|D0ZFA9|D0ZFA9_EDWTE	Ribosomal protein L11 methyltransferase OS=Edwardsiella tarda (strain EIB202) GN=prmA PE=3 SV=1	EDWTE	10	0.648634	0.51255	1.58489	0.416869	1.02802	0.564937	0.219677	1.69044	0.328095	0.954993	0.606786
1936	2	2.07	15.91	6.061	6.061	tr|D0ZH02|D0ZH02_EDWTE	Probable transcriptional regulatory protein ETAE_1437 OS=Edwardsiella tarda (strain EIB202) GN=ETAE_1437 PE=3 SV=1	EDWTE	2	1.03753	0.932003	6.66807	0.155597	6.91831	1.48594	0.344605	22.08	0.0672977	23.5505	1.26173
1896	2	32.11	35.65	26.55	20.1	tr|M0Q4Y2|M0Q4Y2_EDWTA	Phosphoenolpyruvate synthase OS=Edwardsiella tarda ATCC 15947 = NBRC 105688 GN=ppsA PE=3 SV=1	EDWTA	55	0.619441	0.846427	1.58489	0.285759	0.981748	0.666807	0.822334	1.51356	0.448745	1.00925	0.643124
872	13.47	13.54	28.83	28.83	28.83	tr|D0Z7S4|D0Z7S4_EDWTE	GAF domain-containing protein OS=Edwardsiella tarda (strain EIB202) GN=ETAE_1652 PE=4 SV=1	EDWTE	10	0.862979	0.878245	1.33045	0.559758	1.14815	0.636796	0.0692317	1.34276	0.452898	0.855067	0.749887
317	28.34	28.49	36.62	33.99	28.29	tr|D0Z8Z2|D0Z8Z2_EDWTE	Adenylosuccinate lyase OS=Edwardsiella tarda (strain EIB202) GN=purB2 PE=3 SV=1	EDWTE	21	1.01859	0.671259	1.1695	0.870964	1.2942	0.660693	0.518444	1.39316	0.544503	0.92045	0.839642
1437	6.01	6.02	52.55	33.58	33.58	tr|D0Z923|D0Z923_EDWTE	Uncharacterized protein OS=Edwardsiella tarda (strain EIB202) GN=ETAE_0050 PE=4 SV=1	EDWTE	3	1.31826	0.751212	1.49969	0.879022	2.91072	0.679204	0.896385	1.52757	0.205116	1.03753	0.99873
1407	6.12	6.2	36.97	36.97	26.89	tr|D0Z934|D0Z934_EDWTE	Ribonuclease PH OS=Edwardsiella tarda (strain EIB202) GN=rph PE=3 SV=1	EDWTE	6	1	0.937119	1.36773	0.731139	1.36773	0.717794	0.720757	1.47231	0.469894	1.05682	0.858897
254	32.51	32.56	37.47	28.63	24.41	tr|D0Z9V4|D0Z9V4_EDWTE	DNA topoisomerase 4 subunit A OS=Edwardsiella tarda (strain EIB202) GN=parC PE=3 SV=1	EDWTE	22	1.0666	0.813115	1.19124	0.895365	1.43219	0.698232	0.645862	1.34276	0.452898	0.937562	0.882414
1145	9.55	9.68	40.35	36.84	35.09	tr|D0Z9Y6|D0Z9Y6_EDWTE	Transcriptional regulatory protein OS=Edwardsiella tarda (strain EIB202) GN=citB PE=4 SV=1	EDWTE	8	1.21339	0.7469	1.2942	0.937562	1.90546	0.744732	0.734172	1.31826	0.420727	0.981748	0.979061
717	16	16	49.58	49.15	47.03	tr|D0ZAG3|D0ZAG3_EDWTE	Uncharacterized protein OS=Edwardsiella tarda (strain EIB202) GN=ETAE_0275 PE=3 SV=1	EDWTE	12	0.946237	0.658312	1.22462	0.772681	1.15878	0.92045	0.958047	1.21339	0.691831	1.11686	0.933343
1367	6.57	6.62	38	38	38	tr|D0ZAU5|D0ZAU5_EDWTE	Molybdopterin converting factor, large subunit OS=Edwardsiella tarda (strain EIB202) GN=moaE PE=4 SV=1	EDWTE	4	0.691831	0.377319	1.34276	0.394457	0.928966	0.744732	0.570409	1.34276	0.510505	1	0.718281
664	16.72	21.3	51.45	47.46	42.75	tr|D0ZBV0|D0ZBV0_EDWTE	Putative ABC transporter ATP-binding protein YrbF OS=Edwardsiella tarda (strain EIB202) GN=yrbF PE=4 SV=1	EDWTE	14	1.24738	0.62098	1.36773	0.912011	1.7378	1.24738	0.148843	1.2942	0.963829	1.6293	1.24738
1042	10.47	10.57	38.89	35.65	31.48	tr|D0ZBV3|D0ZBV3_EDWTE	Uncharacterized protein OS=Edwardsiella tarda (strain EIB202) GN=ETAE_0507 PE=4 SV=1	EDWTE	6	1.2942	0.358324	1.43219	0.903649	1.80302	0.597035	0.530718	1.6293	0.239883	0.972747	0.945616
525	20.58	20.6	51.25	51.25	47.5	tr|D0ZCD3|D0ZCD3_EDWTE	Uncharacterized protein OS=Edwardsiella tarda (strain EIB202) GN=ETAE_2637 PE=4 SV=1	EDWTE	30	0.809096	0.468374	1.19124	0.630957	0.963829	0.744732	0.200147	1.14815	0.642688	0.855067	0.776914
236	33.96	34	57.55	53	52.76	tr|D0ZDD7|D0ZDD7_EDWTE	Gamma-glutamyl phosphate reductase OS=Edwardsiella tarda (strain EIB202) GN=proA PE=3 SV=1	EDWTE	35	0.855067	0.727653	1.15878	0.704693	0.990832	1.03753	0.52605	1.14815	0.903649	1.1695	0.946298
439	23.45	23.49	45.16	45.16	45.16	tr|D0ZEE6|D0ZEE6_EDWTE	D-erythrose-4-phosphate dehydrogenase OS=Edwardsiella tarda (strain EIB202) GN=epd PE=3 SV=1	EDWTE	20	0.698232	0.649594	1.31826	0.49204	0.92045	0.60256	0.393172	1.48594	0.359749	0.895365	0.650396
1317	7.44	7.55	55.79	53.68	53.68	tr|D0ZEW3|D0ZEW3_EDWTE	UPF0345 protein ETAE_1072 OS=Edwardsiella tarda (strain EIB202) GN=ETAE_1072 PE=3 SV=1	EDWTE	13	0.972747	0.955481	1.23595	0.809096	1.20226	0.772681	0.768615	1.24738	0.597035	0.963829	0.872714
280	30.45	30.68	65.56	65.19	65.19	tr|D0ZH27|D0ZH27_EDWTE	Site-determining protein OS=Edwardsiella tarda (strain EIB202) GN=minD PE=3 SV=1	EDWTE	44	1.11686	0.37394	1.22462	0.912011	1.45881	1.02802	0.36105	1.13763	0.903649	1.18032	1.07244
884	13.19	13.34	27.74	19.76	18.36	tr|D0ZHF3|D0ZHF3_EDWTE	Ribose import ATP-binding protein RbsA OS=Edwardsiella tarda (strain EIB202) GN=rbsA PE=3 SV=1	EDWTE	8	0.92045	0.953879	1.2942	0.698232	1.19124	0.731139	0.219649	1.40605	0.465586	1.02802	0.825794
1527	5.53	5.67	32.75	18.78	18.78	tr|G3LTY8|G3LTY8_EDWTA	Two-component regulator protein OS=Edwardsiella tarda GN=phoB PE=4 SV=1	EDWTA	5	1.15878	0.284155	1.19124	0.972747	1.38038	1.00925	0.596517	1.25893	0.801678	1.27057	1.08401
1279	8	8	40	40	40	tr|M0Q7Z5|M0Q7Z5_EDWTA	TolR protein OS=Edwardsiella tarda ATCC 15947 = NBRC 105688 GN=tolR PE=3 SV=1	EDWTA	6	1.69044	0.166536	1.35519	1.24738	3.01995	1.51356	0.268765	1.24738	1.21339	2.39883	1.602
1760	3.54	5.97	14.85	8.532	5.461	tr|A0A0E0Z595|A0A0E0Z595_9ENTR	DNA or RNA helicase of superfamily II OS=Edwardsiella piscicida C07-087 GN=ETAC_10930 PE=4 SV=1	9ENTR	3	0.580764	0.3518	11.695	0.0529663	6.79204	0.981748	0.979083	2.0893	0.469894	2.05116	0.781256
1994	2	2	35.58	14.42	9.615	tr|A0A0H3DQP7|A0A0H3DQP7_EDWTF	Transposase IS3/IS911 OS=Edwardsiella tarda (strain FL6-60) GN=ETAF_0765 PE=4 SV=1	EDWTF	1	1.05682	0.962933	1.87068	0.564937	2.01372	1.24738	0.603919	2.18776	0.570164	2.72898	1.1521
1442	6	8	65.52	65.52	65.52	tr|D0Z9M7|D0Z9M7_EDWTE	UPF0434 protein ETAE_2168 OS=Edwardsiella tarda (strain EIB202) GN=ETAE_2168 PE=3 SV=1	EDWTE	5	1.04713	0.658227	1.97697	0.529663	2.07014	1.0666	0.984891	1.95884	0.544503	2.0893	1.05686
2108	1.34	1.53	18.93	11.14	4.677	tr|D0Z9V8|D0Z9V8_EDWTE	Aspartokinase OS=Edwardsiella tarda (strain EIB202) GN=lysC PE=3 SV=1	EDWTE	2	0.990832	0.950755	1.35519	0.731139	1.34276	0.990832	0.8082	1.72187	0.57544	1.70608	0.990832
1249	8.01	8.01	19.49	16.97	16.97	tr|D0ZA45|D0ZA45_EDWTE	Putative N-acetylmuramoyl-L-alanine amidase OS=Edwardsiella tarda (strain EIB202) GN=ETAE_2224 PE=4 SV=1	EDWTE	4	1.20226	0.50067	1.55597	0.772681	2.07014	0.751623	0.305599	1.7378	0.346737	1.30617	0.976943
614	18	18.04	43.75	40.83	40.83	tr|D0ZA61|D0ZA61_EDWTE	Nitroreductase A OS=Edwardsiella tarda (strain EIB202) GN=mdaA PE=4 SV=1	EDWTE	16	0.660694	0.480897	1.35519	0.420727	0.895365	0.60256	0.413166	1.45881	0.293765	0.879023	0.631627
1011	11.34	12.2	37.99	28.92	23.77	tr|D0ZCB5|D0ZCB5_EDWTE	Putative N-acetylglucosamine regulatory protein OS=Edwardsiella tarda (strain EIB202) GN=nagC PE=4 SV=1	EDWTE	9	0.946237	0.636434	1.33045	0.711214	1.25892	1.10662	0.716903	1.39316	0.794328	1.61436	1.02643
1013	11.28	11.58	24.71	19.83	16.67	tr|D0ZCL7|D0ZCL7_EDWTE	GMP reductase OS=Edwardsiella tarda (strain EIB202) GN=guaC PE=3 SV=1	EDWTE	7	1.65959	0.99482	1.49969	1.10662	2.55859	1.33045	0.342859	1.44544	0.92045	2.48886	1.49502
2077	1.89	2.01	16.46	9.465	6.173	tr|D0ZD94|D0ZD94_EDWTE	DNA polymerase III subunit epsilon OS=Edwardsiella tarda (strain EIB202) GN=dnaQ1 PE=4 SV=1	EDWTE	1	0.831764	0.713489	1.55597	0.534564	1.2942	0.744732	0.603771	1.51356	0.487529	1.1272	0.788248
25	78.52	78.45	86.64	80.6	79.96	tr|D0ZDS2|D0ZDS2_EDWTE	Glutamate decarboxylase OS=Edwardsiella tarda (strain EIB202) GN=gadB2 PE=3 SV=1	EDWTE	296	1.02802	0.00564612	1.00925	1.01859	1.03753	0.928966	0.00271369	1.00925	0.92045	0.937562	0.978491
1020	11.06	11.23	29.03	21.24	19.09	tr|D0ZDW1|D0ZDW1_EDWTE	Hydrogenase isoenzyme formation protein OS=Edwardsiella tarda (strain EIB202) GN=hypD PE=4 SV=1	EDWTE	6	2.01372	0.118509	1.61436	1.24738	4.20727	1.33045	0.161983	1.33045	1	1.8197	1.67209
434	23.59	23.75	52.59	47.16	41.73	tr|D0ZFD6|D0ZFD6_EDWTE	Putative peptidase OS=Edwardsiella tarda (strain EIB202) GN=ygeY PE=4 SV=1	EDWTE	33	0.474242	0.0653714	1.52757	0.283139	0.724436	0.280543	0.0180072	2.14783	0.151356	0.60256	0.377393
1814	2.33	5.19	21.48	8.444	4.741	tr|D0ZGA6|D0ZGA6_EDWTE	Phosphoglycerate transport: protein for signal transmission OS=Edwardsiella tarda (strain EIB202) GN=pgtB PE=4 SV=1	EDWTE	4	1.07647	0.65835	1.57036	0.685488	1.70608	0.794328	0.508959	1.61436	0.487529	1.28233	0.935397
705	16.03	16.03	22.99	17.05	16.86	tr|D0ZGG6|D0ZGG6_EDWTE	Nickel ABC transporter, periplasmic nickel-binding protein OS=Edwardsiella tarda (strain EIB202) GN=nikA PE=4 SV=1	EDWTE	10	0.990832	0.875199	1.27057	0.816582	1.25892	0.963829	0.86704	1.22462	0.77983	1.18032	0.977331
401	25.26	25.3	44.9	41.6	41.6	tr|D0ZGI5|D0ZGI5_EDWTE	Ribosome-binding ATPase YchF OS=Edwardsiella tarda (strain EIB202) GN=ychF PE=3 SV=1	EDWTE	16	0.963829	0.598082	1.1695	0.816582	1.1272	1	0.838344	1.18032	0.847227	1.18032	0.981914
405	24.98	27.1	35.42	31	30.26	tr|D0ZGQ4|D0ZGQ4_EDWTE	Periplasmic dipeptide transport protein OS=Edwardsiella tarda (strain EIB202) GN=dppA PE=4 SV=1	EDWTE	14	0.353183	0.0146936	1.88799	0.141906	0.666807	0.337287	0.209963	1.6293	0.133045	0.549541	0.345235
327	28	30.01	65.15	61	60.58	tr|D0ZHA7|D0ZHA7_EDWTE	Class B acid phosphatase OS=Edwardsiella tarda (strain EIB202) GN=aphA PE=3 SV=1	EDWTE	30	1.13763	0.468162	1.15878	0.981748	1.45881	0.879023	0.912983	1.1272	0.758578	0.990832	1.00832
1622	4.04	4.05	14.8	14.8	8.52	tr|D0ZHI1|D0ZHI1_EDWTE	Putative phosphatase OS=Edwardsiella tarda (strain EIB202) GN=ETAE_3543 PE=4 SV=1	EDWTE	2	1.1695	0.628616	2.46604	0.474242	2.85759	0.954993	0.892977	5.10505	0.187068	4.87528	1.06225
1942	2	2.03	12.86	10.48	6.667	tr|D0ZHM9|D0ZHM9_EDWTE	Type IV secretory pathway component OS=Edwardsiella tarda (strain EIB202) GN=ETAE_p011 PE=4 SV=1	EDWTE	1	0.870964	0.55692	2.51189	0.346737	2.18776	1.27057	0.496095	3.37287	0.376704	4.28549	1.07077
2182	0.25	7.18	49.43	44.83	44.83	tr|M0Q6T3|M0Q6T3_EDWTA	30S ribosomal protein S20 OS=Edwardsiella tarda ATCC 15947 = NBRC 105688 GN=rpsT PE=3 SV=1	EDWTA	15	0.912011	0.878871	19.4089	0.0501187	17.7011	0.724436	0.613522	2.0893	0.346737	1.51356	0.818223
1344	7.05	7.34	20.4	17.94	15.7	tr|Q8GF11|Q8GF11_EDWTA	Ribosomal protein S12 methylthiotransferase RimO OS=Edwardsiella tarda GN=isoR PE=3 SV=1	EDWTA	5	1.1272	0.565121	2.0893	0.539511	2.37684	1.04713	0.979093	1.97697	0.529663	2.12814	1.08716
1845	2.09	2.12	22.08	10.83	5	tr|A0A0E0Z589|A0A0E0Z589_9ENTR	SAM-dependent methyltransferase OS=Edwardsiella piscicida C07-087 GN=ETAC_13610 PE=4 SV=1	9ENTR	1	0.972747	0.54731	2.01372	0.483059	1.95885	0.824138	0.192097	2.37684	0.346737	1.95884	0.898443
334	27.79	28.12	48.62	43.55	41.24	tr|A0A146JQN9|A0A146JQN9_EDWTA	Uncharacterized protein OS=Edwardsiella tarda PE=4 SV=1	EDWTA	17	1.14815	0.422321	1.23595	0.928966	1.39316	0.717794	0.411768	1.34276	0.539511	0.963829	0.932974
1950	2	2.01	12.04	2.457	2.211	tr|D0Z8P4|D0Z8P4_EDWTE	Putative glycosyltransferase OS=Edwardsiella tarda (strain EIB202) GN=ETAE_1956 PE=4 SV=1	EDWTE	1	1.04713	0.845089	1.92309	0.544503	2.01372	1.0666	0.868377	1.25893	0.847227	1.34276	1.05686
345	27.13	27.31	75.39	68.77	62.78	tr|D0Z991|D0Z991_EDWTE	Porphobilinogen deaminase OS=Edwardsiella tarda (strain EIB202) GN=hemC PE=3 SV=1	EDWTE	21	1.0666	0.696163	1.11686	0.954993	1.19124	0.937562	0.361633	1.08643	0.862979	1.01859	1.00208
8	105.81	105.76	84.87	83.42	81.45	tr|D0Z9P1|D0Z9P1_EDWTE	Formate acetyltransferase 1 OS=Edwardsiella tarda (strain EIB202) GN=pflB PE=4 SV=1	EDWTE	126	0.990832	0.20155	1.08643	0.912011	1.07647	0.544503	0.000901668	1.27057	0.49204	0.691831	0.767667
1132	9.81	9.96	42.4	42.4	42.4	tr|D0Z9P5|D0Z9P5_EDWTE	Thioredoxin (H-type,TRX-H) OS=Edwardsiella tarda (strain EIB202) GN=ETAE_2186 PE=4 SV=1	EDWTE	7	0.92045	0.874117	1.35519	0.505825	1.24738	1.10662	0.553736	1.2942	0.855067	1.43219	1.01354
1700	4	4	52.69	34.41	34.41	tr|D0ZB24|D0ZB24_EDWTE	Uncharacterized protein OS=Edwardsiella tarda (strain EIB202) GN=ETAE_2423 PE=4 SV=1	EDWTE	2	0.432514	0.442596	1.97697	0.233346	0.855067	0.794328	0.626561	1.44544	0.444631	1.14815	0.613421
901	12.71	12.83	22.27	16.91	16.08	tr|D0ZBG6|D0ZBG6_EDWTE	RNA polymerase sigma-54 factor OS=Edwardsiella tarda (strain EIB202) GN=rpoN PE=3 SV=1	EDWTE	9	1.27057	0.17098	1.28233	0.990832	1.7378	0.751623	0.386433	1.44544	0.428549	1.08643	1.0111
1289	7.89	8.01	19.26	16.43	14.16	tr|D0ZBV7|D0ZBV7_EDWTE	Serine endoprotease OS=Edwardsiella tarda (strain EIB202) GN=degS PE=4 SV=1	EDWTE	5	0.510505	0.333348	1.95885	0.229087	1	1.00925	0.976447	1.64437	0.613762	1.70608	0.759879
275	31.01	31.3	51.67	43.31	42.47	tr|D0ZDL0|D0ZDL0_EDWTE	Type III secretion system effector protein C OS=Edwardsiella tarda (strain EIB202) GN=eseC PE=4 SV=1	EDWTE	38	1.07647	0.26989	1.10662	0.972747	1.20226	1.14815	0.293183	1.11686	1.02802	1.2942	1.11231
407	24.92	25.03	59.64	52.11	38.55	tr|D0ZDY7|D0ZDY7_EDWTE	tRNA-modifying protein YgfZ OS=Edwardsiella tarda (strain EIB202) GN=ETAE_2933 PE=3 SV=1	EDWTE	18	1.10662	0.927568	1.28233	0.862979	1.41906	1.20226	0.184672	1.23595	0.972747	1.51356	1.15444
1471	6	6	24.82	20.07	17.52	tr|D0ZDY8|D0ZDY8_EDWTE	Shikimate 5-dehydrogenase OS=Edwardsiella tarda (strain EIB202) GN=aroE1 PE=4 SV=1	EDWTE	3	0.937562	0.768149	1.41906	0.636796	1.33045	0.672977	0.539801	1.51356	0.390841	1.01859	0.805269
1489	6	6	14.95	11.84	11.84	tr|D0ZF35|D0ZF35_EDWTE	Glucokinase OS=Edwardsiella tarda (strain EIB202) GN=glk PE=3 SV=1	EDWTE	5	0.625173	0.653841	1.57036	0.356451	0.981748	0.597035	0.913726	1.57036	0.405509	0.937562	0.611104
441	23.34	25.42	62.32	51.81	51.81	tr|D0ZFE8|D0ZFE8_EDWTE	2,5-diketo-D-gluconate reductase A OS=Edwardsiella tarda (strain EIB202) GN=dkgA PE=4 SV=1	EDWTE	17	0.954993	0.712449	1.18032	0.801678	1.1272	1	0.820438	1.21339	0.824138	1.19124	0.977496
2107	1.36	1.49	9.709	9.709	9.709	tr|D0ZHJ1|D0ZHJ1_EDWTE	Putative transcriptional repressor protein OS=Edwardsiella tarda (strain EIB202) GN=ETAE_p026 PE=4 SV=1	EDWTE	1	0.619441	0.419641	18.8799	0.0457088	11.695	1.03753	0.811358	8.79023	0.118032	9.12011	0.828485
1982	2	2	11.98	5.389	5.389	tr|D4F6K9|D4F6K9_EDWTA	D-serine deaminase transcriptional activator OS=Edwardsiella tarda ATCC 23685 GN=dsdC PE=4 SV=1	EDWTA	1	0.737904	0.586876	4.57088	0.161436	3.37287	0.816582	0.551091	20.3236	0.0469894	16.5959	0.777243
2260	0.06	0.2	6.37	0.614	0.1535	tr|M0Q5U5|M0Q5U5_EDWTA	Uncharacterized protein OS=Edwardsiella tarda ATCC 15947 = NBRC 105688 GN=ET1_07_01050 PE=4 SV=1	EDWTA	1	0.816582	0.556871	20.3236	0.0469894	16.5959	1.57036	0.382036	2.0893	0.751623	3.31131	1.19347
2101	1.48	13.51	31.56	31.56	31.56	tr|M0Q950|M0Q950_EDWTA	Succinate dehydrogenase iron-sulfur subunit OS=Edwardsiella tarda ATCC 15947 = NBRC 105688 GN=frdB PE=3 SV=1	EDWTA	18	0.717794	0.564542	2.10863	0.343558	1.51356	0.744732	0.598914	2.0893	0.356451	1.55597	0.731263
2100	1.5	1.65	19.33	19.33	10.08	tr|M0Q9C7|M0Q9C7_EDWTA	Ribonuclease P protein component OS=Edwardsiella tarda ATCC 15947 = NBRC 105688 GN=rnpA PE=3 SV=1	EDWTA	2	0.847227	0.895809	2.42103	0.349945	2.05116	0.855067	0.699542	1.38038	0.619441	1.18032	0.851147
1077	10.04	10.06	85.99	65.61	59.87	tr|M0QAS7|M0QAS7_EDWTA	2-C-methyl-D-erythritol 2,4-cyclodiphosphate synthase OS=Edwardsiella tarda ATCC 15947 = NBRC 105688 GN=ispF PE=3 SV=1	EDWTA	6	0.946237	0.672288	1.2942	0.698232	1.22462	0.731139	0.205686	1.35519	0.448745	0.990832	0.838688
1096	10	11.25	35.9	35.9	30.77	tr|M0QEI8|M0QEI8_EDWTA	50S ribosomal protein L28 OS=Edwardsiella tarda ATCC 15947 = NBRC 105688 GN=rpmB PE=3 SV=1	EDWTA	15	1.39316	0.53262	1.27057	1.09648	1.72187	0.895365	0.983587	1.13763	0.787046	1.01859	1.14426
1295	7.81	7.99	20.81	13.12	11.54	tr|A0A0E0YWZ7|A0A0E0YWZ7_9ENTR	D-serine dehydratase OS=Edwardsiella piscicida C07-087 GN=dsdA PE=3 SV=1	9ENTR	4	0.963829	0.917912	1.30617	0.731139	1.25892	0.672977	0.331154	1.34276	0.501187	0.903649	0.818403
282	30.19	32.63	31.49	21.34	19.03	tr|D0Z838|D0Z838_EDWTE	Uncharacterized protein OS=Edwardsiella tarda (strain EIB202) GN=ETAE_1770 PE=4 SV=1	EDWTE	18	0.937562	0.836844	1.23595	0.737904	1.15878	1.07647	0.7485	1.23595	0.870964	1.41906	1.00701
1609	4.08	4.09	51.92	51.92	40.38	tr|D0Z840|D0Z840_EDWTE	Glycogen synthesis protein OS=Edwardsiella tarda (strain EIB202) GN=ETAE_1773 PE=4 SV=1	EDWTE	3	1.85353	0.239712	1.61436	1.14815	3.31131	1.19124	0.421719	1.52757	0.77983	1.80302	1.52239
680	16.31	16.33	32.29	30.88	28.61	tr|D0Z955|D0Z955_EDWTE	ADP-heptose:LPS heptosyltransferase II OS=Edwardsiella tarda (strain EIB202) GN=rfaF PE=4 SV=1	EDWTE	14	0.912011	0.644867	1.21339	0.744732	1.10662	0.744732	0.611408	1.30617	0.390841	0.972747	0.828371
250	32.87	36.03	57.58	57.3	53.72	tr|D0Z9N7|D0Z9N7_EDWTE	Phosphoserine aminotransferase OS=Edwardsiella tarda (strain EIB202) GN=serC PE=3 SV=1	EDWTE	34	0.809096	0.45939	1.1695	0.660694	0.946237	0.691831	0.180726	1.20226	0.564937	0.831764	0.750463
575	18.81	18.87	40.18	37.25	36.57	tr|D0Z9R6|D0Z9R6_EDWTE	Xaa-Pro dipeptidase OS=Edwardsiella tarda (strain EIB202) GN=pepQ PE=3 SV=1	EDWTE	26	1.39316	0.324963	1.2942	1.07647	2.26987	1.18032	0.488461	1.19124	0.990832	1.92309	1.28674
595	18.15	18.18	28.36	26.65	25.33	tr|D0Z9U3|D0Z9U3_EDWTE	Bifunctional purine biosynthesis protein PurH OS=Edwardsiella tarda (strain EIB202) GN=purH PE=3 SV=1	EDWTE	17	0.862979	0.548913	1.21339	0.496592	1.04713	0.787046	0.872723	1.2942	0.636796	1.01859	0.825012
49	66.03	66.03	59.75	57.6	57.6	tr|D0Z9U5|D0Z9U5_EDWTE	Acetyl-coenzyme A synthetase OS=Edwardsiella tarda (strain EIB202) GN=acs PE=3 SV=1	EDWTE	126	1.02802	0.104519	1.07647	0.954993	1.1272	0.717794	0.711923	1.09648	0.660693	0.787046	0.872905
1951	2	2.01	22.08	7.5	7.5	tr|D0ZAD0|D0ZAD0_EDWTE	Glutamine ABC transporter ATP-binding component OS=Edwardsiella tarda (strain EIB202) GN=glnQ PE=4 SV=1	EDWTE	2	0.679204	0.511953	2.10863	0.325087	1.43219	0.469894	0.308696	2.10863	0.224905	0.990832	0.574549
765	14.87	16.99	35.49	28.79	23.88	tr|D0ZAR3|D0ZAR3_EDWTE	Uncharacterized protein OS=Edwardsiella tarda (strain EIB202) GN=ETAE_0375 PE=4 SV=1	EDWTE	10	1.10662	0.844941	1.25892	0.879022	1.43219	1.04713	0.567378	1.2942	0.809096	1.30617	1.07688
1429	6.02	6.03	27.74	12.8	12.8	tr|D0ZAU8|D0ZAU8_EDWTE	Cyclic pyranopterin monophosphate synthase OS=Edwardsiella tarda (strain EIB202) GN=moaA PE=3 SV=1	EDWTE	3	0.505825	0.130032	1.57036	0.0765597	0.794328	0.554626	0.522979	1.67494	0.197697	0.928966	0.530225
1074	10.05	10.23	20.45	14.95	10.48	tr|D0ZBC4|D0ZBC4_EDWTE	DNA primase OS=Edwardsiella tarda (strain EIB202) GN=dnaG PE=3 SV=1	EDWTE	6	0.801678	0.588356	1.47231	0.440555	1.18032	0.816582	0.915353	1.58489	0.457088	1.2942	0.80913
654	17.12	17.16	43.85	43.85	43.85	tr|D0ZC94|D0ZC94_EDWTE	Uncharacterized protein OS=Edwardsiella tarda (strain EIB202) GN=ETAE_2598 PE=4 SV=1	EDWTE	13	1.31826	0.570841	1.22462	1.07647	1.7378	1.07647	0.7982	1.20226	0.895365	1.28233	1.19736
256	32.42	32.42	31.9	30.71	28.78	tr|D0ZCB2|D0ZCB2_EDWTE	PTS system, N-acetylglucosamine-specific IIBC subunit OS=Edwardsiella tarda (strain EIB202) GN=nagE PE=4 SV=1	EDWTE	29	3.49945	0.000769974	1.65959	2.10863	5.86138	1.78649	0.0266106	1.40605	1.27057	2.51189	2.64297
869	13.53	13.72	37.38	37.38	30.16	tr|D0ZCE9|D0ZCE9_EDWTE	Aldo/keto reductase OS=Edwardsiella tarda (strain EIB202) GN=ETAE_2653 PE=4 SV=1	EDWTE	17	1.01859	0.854527	1.08643	0.937562	1.10662	0.946237	0.497086	1.11686	0.847227	1.05682	0.982414
748	15.32	15.38	39.92	39.92	39.92	tr|D0ZCZ2|D0ZCZ2_EDWTE	Pyridoxine 5'-phosphate synthase OS=Edwardsiella tarda (strain EIB202) GN=pdxJ PE=3 SV=1	EDWTE	21	0.744732	0.980516	1.2942	0.487529	0.963829	0.586138	0.801746	1.51356	0.369828	0.887156	0.665435
1470	6	6	32.11	23.16	23.16	tr|D0ZE00|D0ZE00_EDWTE	UPF0149 protein ETAE_2946 OS=Edwardsiella tarda (strain EIB202) GN=ETAE_2946 PE=3 SV=1	EDWTE	4	0.724436	0.961437	1.40605	0.461318	1.01859	0.758578	0.796864	1.45881	0.440555	1.10662	0.741507
1792	2.76	2.91	9.873	9.873	7.643	tr|D0ZF49|D0ZF49_EDWTE	Uncharacterized protein OS=Edwardsiella tarda (strain EIB202) GN=ETAE_3090 PE=4 SV=1	EDWTE	4	0.928966	0.887582	1.55597	0.597035	1.44544	0.895365	0.830062	1.39316	0.642688	1.24738	0.912166
2149	0.6	0.62	8.725	8.725	6.04	tr|D0ZFA4|D0ZFA4_EDWTE	3-dehydroquinate dehydratase OS=Edwardsiella tarda (strain EIB202) GN=aroQ PE=3 SV=1	EDWTE	1	0.855067	0.995107	19.9526	0.0483059	17.0608	1.31826	0.764256	6.60693	0.199526	8.70964	1.08666
716	16	16	46.63	42.49	42.49	tr|D0ZGA9|D0ZGA9_EDWTE	Uncharacterized protein OS=Edwardsiella tarda (strain EIB202) GN=ETAE_1322 PE=4 SV=1	EDWTE	9	0.625173	0.267541	1.47231	0.359749	0.92045	0.630957	0.145751	1.45881	0.366438	0.92045	0.628065
1186	8.54	8.61	33.11	21.07	21.07	tr|D0ZGF0|D0ZGF0_EDWTE	Transcriptional regulator OS=Edwardsiella tarda (strain EIB202) GN=lysR1 PE=4 SV=1	EDWTE	5	1.00925	0.780323	1.24738	0.809096	1.25892	1	0.656304	1.27057	0.787046	1.27057	1.00463
918	12.33	14.65	59.38	56.25	54.69	tr|M0QFG9|M0QFG9_EDWTA	50S ribosomal protein L17 OS=Edwardsiella tarda ATCC 15947 = NBRC 105688 GN=rplQ PE=3 SV=1	EDWTA	32	1.11686	0.15286	1.14815	0.972747	1.31826	0.809096	0.822261	1.13763	0.717794	0.92045	0.962979
1190	8.43	8.48	28.78	27.31	20.3	tr|Q0VHF6|Q0VHF6_EDWTA	EsaK OS=Edwardsiella tarda GN=esaK PE=4 SV=1	EDWTA	6	1.00925	0.886292	1.22462	0.824138	1.23595	1.38038	0.80314	1.24738	1.10662	1.7378	1.19482
1003	11.5	11.57	35.01	31.16	31.16	tr|D0Z872|D0Z872_EDWTE	Lipoate--protein ligase OS=Edwardsiella tarda (strain EIB202) GN=lplA PE=4 SV=1	EDWTE	8	1.03753	0.943786	1.14815	0.903649	1.20226	0.946237	0.747726	1.19124	0.794328	1.1272	0.991883
36	71.26	71.3	50.98	47.99	45.74	tr|D0Z9G8|D0Z9G8_EDWTE	Ribonuclease E OS=Edwardsiella tarda (strain EIB202) GN=rne PE=3 SV=1	EDWTE	68	1.21339	0.453429	1.1695	1.03753	1.40605	0.744732	0.720258	1.21339	0.660693	0.903649	0.979061
494	21.79	21.99	43.83	32.34	28.72	tr|D0Z9Z4|D0Z9Z4_EDWTE	Replicative DNA helicase OS=Edwardsiella tarda (strain EIB202) GN=dnaB PE=3 SV=1	EDWTE	14	0.92045	0.485219	1.18032	0.772681	1.08643	0.654636	0.341529	1.30617	0.376704	0.855067	0.787543
9	104.94	104.85	74.44	66.9	66.2	tr|D0ZAH2|D0ZAH2_EDWTE	Lysine decarboxylase 1 OS=Edwardsiella tarda (strain EIB202) GN=cadA1 PE=4 SV=1	EDWTE	289	0.452898	0.017582	1.34276	0.340408	0.608135	0.432514	0.0338683	1.33045	0.301995	0.57544	0.442706
611	18.02	18.06	65.69	52.3	42.68	tr|D0ZAL8|D0ZAL8_EDWTE	Uncharacterized protein OS=Edwardsiella tarda (strain EIB202) GN=ETAE_0330 PE=4 SV=1	EDWTE	21	1.10662	0.369617	1.23595	0.895365	1.40605	0.870964	0.565507	1.25893	0.704693	1.09648	0.988794
1070	10.09	12.45	41.54	41.23	26.46	tr|D0ZAM8|D0ZAM8_EDWTE	Elongation factor P--(R)-beta-lysine ligase OS=Edwardsiella tarda (strain EIB202) GN=epmA PE=3 SV=1	EDWTE	9	1.01859	0.516061	1.31826	0.772681	1.36773	0.809096	0.748275	1.2942	0.570164	1.04713	0.913843
792	14.26	15.94	78.66	74.39	70.12	tr|D0ZAZ6|D0ZAZ6_EDWTE	UPF0304 protein ETAE_2395 OS=Edwardsiella tarda (strain EIB202) GN=ETAE_2395 PE=3 SV=1	EDWTE	21	1.05682	0.738087	1.15878	0.912011	1.25892	0.630957	0.879676	1.40605	0.452898	0.887156	0.843888
1969	2	2.01	14.43	9.278	9.278	tr|D0ZB66|D0ZB66_EDWTE	RNA-binding protein YhbY OS=Edwardsiella tarda (strain EIB202) GN=yhbY PE=4 SV=1	EDWTE	3	0.879022	0.967215	1.21339	0.648634	1.0666	0.831764	0.895893	1.25893	0.613762	1.04713	0.855393
32	72.96	75.09	62.94	58.27	54.17	tr|D0ZB78|D0ZB78_EDWTE	Polyribonucleotide nucleotidyltransferase OS=Edwardsiella tarda (strain EIB202) GN=pnp PE=3 SV=1	EDWTE	145	1.39316	0.00579536	1.07647	1.2942	1.47231	1.03753	0.806562	1.0666	0.972747	1.11686	1.21534
1741	3.8	4	28.78	21.95	19.02	tr|D0ZBD1|D0ZBD1_EDWTE	Putative signal transduction protein OS=Edwardsiella tarda (strain EIB202) GN=ETAE_0462 PE=4 SV=1	EDWTE	4	0.816582	0.895708	1.51356	0.47863	1.23595	0.60256	0.870017	1.80302	0.340408	1.08643	0.709571
1072	10.07	10.96	21.32	18.02	15.89	tr|D0ZBF3|D0ZBF3_EDWTE	Uncharacterized protein OS=Edwardsiella tarda (strain EIB202) GN=ETAE_0484 PE=4 SV=1	EDWTE	7	1.38038	0.041094	1.38038	1	2.37684	1.09648	0.758083	1.40605	0.77983	1.59956	1.23843
1430	6.02	6.03	39.9	17.31	17.31	tr|D0ZCL6|D0ZCL6_EDWTE	Dephospho-CoA kinase OS=Edwardsiella tarda (strain EIB202) GN=coaE PE=3 SV=1	EDWTE	3	0.895365	0.175758	1.52757	0.586138	1.36773	0.972747	0.636485	1.64437	0.586138	1.59956	0.934056
1806	2.49	2.83	25.11	22.47	11.45	tr|D0ZCN8|D0ZCN8_EDWTE	DNA-binding response regulator CreB OS=Edwardsiella tarda (strain EIB202) GN=creB PE=4 SV=1	EDWTE	3	1.05682	0.668577	1.33045	0.794328	1.40605	0.972747	0.799271	1.30617	0.737904	1.27057	1.01478
161	40.69	41.28	54.1	53.33	50.29	tr|D0ZD57|D0ZD57_EDWTE	GMP synthase [glutamine-hydrolyzing] OS=Edwardsiella tarda (strain EIB202) GN=guaA PE=3 SV=1	EDWTE	37	1.27057	0.170458	1.22462	1.03753	1.70608	0.912011	0.553712	1.18032	0.772681	1.07647	1.09129
453	22.78	23.23	59.55	54.68	50.56	tr|D0ZD90|D0ZD90_EDWTE	Inositol monophosphatase OS=Edwardsiella tarda (strain EIB202) GN=suhB PE=4 SV=1	EDWTE	16	1.04713	0.0487511	1.08643	0.963829	1.13763	0.981748	0.876394	1.09648	0.895365	1.07647	1.01444
1426	6.03	6.04	32.51	27.16	21.4	tr|D0ZDT3|D0ZDT3_EDWTE	2-C-methyl-D-erythritol 4-phosphate cytidylyltransferase OS=Edwardsiella tarda (strain EIB202) GN=ispD PE=3 SV=1	EDWTE	3	0.679204	0.377093	1.43219	0.293765	0.972747	0.469894	0.364242	2.03236	0.246604	0.954993	0.574549
57	62.03	62.03	58.43	57.68	57.68	tr|D0ZEE7|D0ZEE7_EDWTE	Transketolase OS=Edwardsiella tarda (strain EIB202) GN=ETAE_2959 PE=3 SV=1	EDWTE	104	1.15878	0.812896	1.11686	1.03753	1.34276	0.816582	0.629359	1.09648	0.731139	0.895365	0.98768
2103	1.46	1.59	46.85	9.009	9.009	tr|D0ZFB8|D0ZFB8_EDWTE	Uncharacterized protein OS=Edwardsiella tarda (strain EIB202) GN=ETAE_3158 PE=4 SV=1	EDWTE	1	0.879022	0.0434344	2.67917	0.328095	2.35505	0.824138	0.609189	2.24905	0.363078	1.85353	0.85158
315	28.4	28.48	42.31	39.37	37.1	tr|D0ZFC8|D0ZFC8_EDWTE	Putative chlorohydrolase/aminohydrolase OS=Edwardsiella tarda (strain EIB202) GN=ETAE_3168 PE=4 SV=1	EDWTE	24	0.474242	0.0225721	1.47231	0.337287	0.698232	0.210863	0.000969821	2.37684	0.122462	0.501187	0.342552
75	55.87	56.38	58.76	58.58	57.88	tr|D0ZFH4|D0ZFH4_EDWTE	NAD-dependent malic enzyme OS=Edwardsiella tarda (strain EIB202) GN=maeA PE=3 SV=1	EDWTE	51	1.25892	0.252566	1.21339	1.03753	1.43219	0.855067	0.405238	1.18032	0.758578	1.00925	1.057
1842	2.11	2.14	5.577	4.41	2.335	tr|D0ZG17|D0ZG17_EDWTE	Ferrous iron transport protein B OS=Edwardsiella tarda (strain EIB202) GN=feoB PE=3 SV=1	EDWTE	2	1.02802	0.989171	1.2942	0.794328	1.33045	0.515229	0.85087	2.01372	0.260615	1.03753	0.771622
1835	2.14	2.15	24.83	21.38	21.38	tr|D0ZHC7|D0ZHC7_EDWTE	D-aminoacyl-tRNA deacylase OS=Edwardsiella tarda (strain EIB202) GN=dtd PE=3 SV=1	EDWTE	3	0.972747	0.690484	1.69044	0.57544	1.64437	0.824138	0.582978	1.28233	0.642688	1.05682	0.898443
2150	0.59	1.72	13.57	2.896	2.287	tr|D0ZHN4|D0ZHN4_EDWTE	DNA topoisomerase 1 OS=Edwardsiella tarda (strain EIB202) GN=topA PE=3 SV=1	EDWTE	2	1.00925	0.635573	1.90546	0.529663	1.92309	1.14815	0.35919	1.39316	0.824138	1.59956	1.0787
1891	2	53.44	72.34	70.64	67.23	tr|M0Q4P6|M0Q4P6_EDWTA	Pyruvate kinase OS=Edwardsiella tarda ATCC 15947 = NBRC 105688 GN=pykF PE=3 SV=1	EDWTA	81	1.1272	0.676645	2.42103	0.465586	2.72898	1.00925	0.958416	1.85353	0.544503	1.87068	1.06823
743	15.52	15.59	27.86	23.75	23.75	tr|Q6EE15|Q6EE15_EDWTA	EvpG OS=Edwardsiella tarda GN=evpG PE=4 SV=2	EDWTA	8	0.220801	0.00169992	2.0893	0.0654636	0.461318	0.353183	0.00656765	1.64437	0.15417	0.580764	0.286992
1502	6	6	53.13	53.13	53.13	tr|A0A0H3DS21|A0A0H3DS21_EDWTF	Uncharacterized protein OS=Edwardsiella tarda (strain FL6-60) GN=ETAF_2030 PE=4 SV=1	EDWTF	4	0.648634	0.521424	1.78649	0.258226	1.15878	0.597035	0.503084	1.78649	0.331131	1.0666	0.622835
1165	9.08	9.4	21.02	21.02	21.02	tr|D0Z8B5|D0Z8B5_EDWTE	Nicotinate-nucleotide--dimethylbenzimidazole phosphoribosyltransferase OS=Edwardsiella tarda (strain EIB202) GN=cobT PE=3 SV=1	EDWTE	10	0.887156	0.480218	1.33045	0.672977	1.18032	0.903649	0.793952	1.30617	0.648634	1.18032	0.895403
1292	7.86	7.97	25.43	19.08	19.08	tr|D0Z8X5|D0Z8X5_EDWTE	Uncharacterized protein OS=Edwardsiella tarda (strain EIB202) GN=ETAE_2037 PE=4 SV=1	EDWTE	6	0.469894	0.0871902	1.67494	0.118032	0.787046	0.331131	0.762725	2.05116	0.177011	0.679204	0.400513
870	13.51	14.54	39.51	30.25	30.25	tr|D0Z8Y9|D0Z8Y9_EDWTE	tRNA-specific 2-thiouridylase MnmA OS=Edwardsiella tarda (strain EIB202) GN=mnmA PE=3 SV=1	EDWTE	9	1.00925	0.62479	1.15878	0.870964	1.1695	0.981748	0.745531	1.15878	0.847227	1.13763	0.9955
1215	8.08	8.09	25.28	21.56	18.22	tr|D0Z942|D0Z942_EDWTE	Formamidopyrimidine-DNA glycosylase OS=Edwardsiella tarda (strain EIB202) GN=mutM PE=3 SV=1	EDWTE	4	0.608135	0.228328	1.61436	0.301995	0.981748	1.07647	0.505803	1.39316	0.772681	1.52757	0.8423
464	22.38	22.48	58.59	44.94	44	tr|D0Z9U2|D0Z9U2_EDWTE	Phosphoribosylamine--glycine ligase OS=Edwardsiella tarda (strain EIB202) GN=purD PE=3 SV=1	EDWTE	21	0.981748	0.325869	1.22462	0.801678	1.20226	0.946237	0.155155	1.24738	0.744732	1.18032	0.963993
1433	6.02	6.02	19.83	15.36	7.542	tr|D0ZA98|D0ZA98_EDWTE	Histidinol-phosphate aminotransferase OS=Edwardsiella tarda (strain EIB202) GN=hisC PE=3 SV=1	EDWTE	3	1.1695	0.823522	1.38038	0.847227	1.70608	0.831764	0.834948	1.67494	0.47863	1.39316	1.00063
939	12.03	13.58	46.19	39.91	37.67	tr|D0ZAS5|D0ZAS5_EDWTE	Putative transcriptional regulator OS=Edwardsiella tarda (strain EIB202) GN=ETAE_2324 PE=4 SV=1	EDWTE	12	1.04713	0.588069	1.10662	0.946237	1.15878	0.972747	0.479773	1.13763	0.855067	1.10662	1.00994
1526	5.57	5.7	10.66	7.172	7.172	tr|D0ZAW2|D0ZAW2_EDWTE	Uncharacterized protein OS=Edwardsiella tarda (strain EIB202) GN=ETAE_2361 PE=4 SV=1	EDWTE	3	0.946237	0.965336	1.64437	0.57544	1.55597	0.870964	0.651901	1.35519	0.642688	1.18032	0.9086
394	25.55	25.64	44.72	40.29	37.84	tr|D0ZBF7|D0ZBF7_EDWTE	Phosphopentomutase OS=Edwardsiella tarda (strain EIB202) GN=deoB PE=3 SV=1	EDWTE	27	1.08643	0.642763	1.14815	0.946237	1.25892	0.359749	0.106549	1.8197	0.263027	0.654636	0.723088
1554	4.87	4.99	29.79	29.79	29.79	tr|D0ZBH0|D0ZBH0_EDWTE	3-deoxy-D-manno-octulosonate 8-phosphate phosphatase OS=Edwardsiella tarda (strain EIB202) GN=yrbI PE=4 SV=1	EDWTE	3	1.20226	0.912506	1.87068	0.642688	2.24905	1	0.9442	1.6293	0.613762	1.6293	1.10113
1646	4	6	19.32	14.77	14.77	tr|D0ZBM1|D0ZBM1_EDWTE	Rhodanese-related sulfurtransferase OS=Edwardsiella tarda (strain EIB202) GN=ETAE_2504 PE=4 SV=1	EDWTE	3	1.11686	0.819701	1.24738	0.895365	1.39316	1.1272	0.78941	1.27057	0.887156	1.43219	1.12203
395	25.52	27.55	47.1	44.78	44.78	tr|D0ZBV8|D0ZBV8_EDWTE	Trypsin-like serine protease OS=Edwardsiella tarda (strain EIB202) GN=degQ PE=4 SV=1	EDWTE	18	1.22462	0.18176	1.23595	0.990832	1.70608	0.855067	0.850454	1.23595	0.608135	1.05682	1.03984
56	62.36	62.4	68.83	63.78	57.66	tr|D0ZBY7|D0ZBY7_EDWTE	Putative ABC transporter ATP-binding protein OS=Edwardsiella tarda (strain EIB202) GN=yjjK PE=4 SV=1	EDWTE	44	1.11686	0.27119	1.10662	1.00925	1.24738	0.862979	0.598772	1.11686	0.751623	0.963829	0.989921
420	24.05	26.78	40.3	40.3	40.3	tr|D0ZCJ8|D0ZCJ8_EDWTE	UDP-N-acetylmuramoyl-L-alanyl-D-glutamate--2,6-diaminopimelate ligase OS=Edwardsiella tarda (strain EIB202) GN=murE PE=3 SV=1	EDWTE	25	0.972747	0.972238	2.0893	0.465586	2.03236	0.672977	0.526174	2.31206	0.291072	1.55597	0.822862
511	21.12	21.32	33.82	30.08	27.39	tr|D0ZD66|D0ZD66_EDWTE	Cytochrome c-552 OS=Edwardsiella tarda (strain EIB202) GN=nrfA PE=3 SV=1	EDWTE	14	1.04713	0.851577	1.25892	0.831764	1.28233	1.15878	0.259392	1.23595	0.937562	1.55597	1.10295
323	28.12	28.14	59.24	52.99	50	tr|D0ZDD6|D0ZDD6_EDWTE	Glutamate 5-kinase OS=Edwardsiella tarda (strain EIB202) GN=proB PE=3 SV=1	EDWTE	22	0.954993	0.859636	1.23595	0.809096	1.18032	0.751623	0.625641	1.22462	0.630957	0.92045	0.853308
1862	2.02	3.08	20.09	18.34	10.04	tr|D0ZDT8|D0ZDT8_EDWTE	DNA mismatch repair protein MutH OS=Edwardsiella tarda (strain EIB202) GN=mutH PE=3 SV=1	EDWTE	3	1	0.978968	4.05509	0.246604	4.05509	0.794328	0.67006	2.0893	0.380189	1.65959	0.897164
1334	7.19	7.29	86.25	86.25	86.25	tr|D0ZE95|D0ZE95_EDWTE	Exodeoxyribonuclease 7 small subunit OS=Edwardsiella tarda (strain EIB202) GN=xseB PE=3 SV=1	EDWTE	5	1.02802	0.499714	1.36773	0.751623	1.40605	1.02802	0.636034	1.20226	0.855067	1.22462	1.02802
2065	2	2	23.19	23.19	23.19	tr|D0ZEQ0|D0ZEQ0_EDWTE	Uncharacterized protein OS=Edwardsiella tarda (strain EIB202) GN=ETAE_3062 PE=4 SV=1	EDWTE	2	1.45881	0.665441	1.8197	0.801678	3.76704	0.928966	0.799692	1.97697	0.457088	1.83654	1.19389
1307	7.57	7.69	20.66	18.82	18.82	tr|D0ZEV0|D0ZEV0_EDWTE	Phosphomethylpyrimidine kinase OS=Edwardsiella tarda (strain EIB202) GN=thiD PE=4 SV=1	EDWTE	4	0.758578	0.212879	1.45881	0.510505	1.10662	0.487529	0.76473	1.78649	0.237684	0.870964	0.623053
739	15.59	15.64	46.82	45.15	39.46	tr|D0ZF20|D0ZF20_EDWTE	Dyp-type peroxidase family OS=Edwardsiella tarda (strain EIB202) GN=ETAE_1129 PE=4 SV=1	EDWTE	13	0.972747	0.775366	1.19124	0.816582	1.15878	1.05682	0.354082	1.19124	0.887156	1.24738	1.01478
1456	6	6.01	14.52	10.75	9.677	tr|D0ZFL0|D0ZFL0_EDWTE	Glycosyl transferase, group 1 OS=Edwardsiella tarda (strain EIB202) GN=ETAE_1199 PE=4 SV=1	EDWTE	3	1	0.937504	1.23595	0.809096	1.23595	1.04713	0.98505	1.23595	0.847227	1.2942	1.02356
271	31.39	31.42	40.66	33.89	30.72	tr|D0ZG41|D0ZG41_EDWTE	Glycogen debranching enzyme OS=Edwardsiella tarda (strain EIB202) GN=glgX PE=3 SV=1	EDWTE	24	0.92045	0.721221	1.21339	0.744732	1.11686	0.787046	0.57293	1.33045	0.619441	1.04713	0.853748
1418	6.05	6.22	32.54	27.75	20.57	tr|D0ZGV8|D0ZGV8_EDWTE	Uncharacterized protein OS=Edwardsiella tarda (strain EIB202) GN=ETAE_3448 PE=4 SV=1	EDWTE	3	2.24905	0.39616	1.67494	1.34276	4.96592	1.24738	0.546671	1.40605	0.887156	2.33346	1.74822
417	24.19	26.41	57.79	56.75	56.75	tr|D0ZH13|D0ZH13_EDWTE	DNA-binding transcriptional regulator OS=Edwardsiella tarda (strain EIB202) GN=hexR PE=4 SV=1	EDWTE	19	1.31826	0.126375	1.21339	1.08643	1.65959	1.43219	0.094136	1.35519	1.05682	2.48886	1.37522
1556	4.86	4.97	18.13	18.13	18.13	tr|D0ZH65|D0ZH65_EDWTE	UPF0225 protein ETAE_1500 OS=Edwardsiella tarda (strain EIB202) GN=ETAE_1500 PE=3 SV=1	EDWTE	4	0.570164	0.464451	1.75388	0.15417	1	1.11686	0.572857	1.97697	0.564937	2.05116	0.843514
1634	4.01	6.01	24.74	16.84	16.84	tr|I2AWF1|I2AWF1_EDWTA	Hydrogen sulfide production: iron-sulfur subunit OS=Edwardsiella tarda GN=phsB PE=4 SV=1	EDWTA	3	0.972747	0.940228	1.48594	0.654636	1.44544	0.765597	0.547489	1.52757	0.501187	1.1695	0.869172
1657	4	4.11	13.97	12.13	9.191	tr|M0Q5H9|M0Q5H9_EDWTA	Putative oxidoreductase OS=Edwardsiella tarda ATCC 15947 = NBRC 105688 GN=ET1_05_02220 PE=4 SV=1	EDWTA	3	0.717794	0.841619	1.88799	0.369828	1.35519	1.10662	0.911442	1.80302	0.613762	1.99526	0.912209
1913	2	8	14.26	9.815	8.889	tr|M0Q7Y5|M0Q7Y5_EDWTA	Glutamine-dependent NAD(+) synthetase OS=Edwardsiella tarda ATCC 15947 = NBRC 105688 GN=nadE PE=3 SV=1	EDWTA	4	0.855067	0.826644	2.0893	0.409261	1.78649	1.27057	0.875534	14.0605	0.0903649	16.293	1.06282
1080	10.04	10.04	66.67	53.66	53.66	tr|M0QFI0|M0QFI0_EDWTA	50S ribosomal protein L14 OS=Edwardsiella tarda ATCC 15947 = NBRC 105688 GN=rplN PE=3 SV=1	EDWTA	44	1.31826	0.821055	1.25892	1.04713	1.57036	1.00925	0.80051	1.15878	0.870964	1.1695	1.16375
797	14.2	14.22	73.39	73.39	73.39	tr|A0A0E0Z3L7|A0A0E0Z3L7_9ENTR	Uncharacterized protein OS=Edwardsiella piscicida C07-087 GN=ETAC_12745 PE=4 SV=1	9ENTR	9	0.928966	0.645089	1.34276	0.679204	1.24738	0.954993	0.790171	1.2942	0.724436	1.23595	0.941979
1927	2	2.88	18	5.353	4.38	tr|A0A0H3DPG4|A0A0H3DPG4_EDWTF	Type I secretion membrane fusion protein HlyD OS=Edwardsiella tarda (strain FL6-60) GN=hlyD PE=4 SV=1	EDWTF	2	0.772681	0.639086	2.0893	0.369828	1.61436	0.685488	0.520429	2.0893	0.328095	1.43219	0.729084
849	14	14	35.41	34.41	33.17	tr|A0A0H3DTN9|A0A0H3DTN9_EDWTF	3-oxoacyl-[acyl-carrier-protein] synthase 2 OS=Edwardsiella tarda (strain FL6-60) GN=ETAF_1896 PE=3 SV=1	EDWTF	23	1.05682	0.507177	1.18032	0.895365	1.25892	0.685488	0.661126	1.43219	0.534564	0.981748	0.871153
1731	3.9	4.12	20.6	17.09	17.09	tr|D0Z7G9|D0Z7G9_EDWTE	Alpha-ribazole-5-phosphate phosphatase OS=Edwardsiella tarda (strain EIB202) GN=phpB PE=3 SV=1	EDWTE	3	0.847227	0.760033	1.38038	0.613762	1.1695	1.02802	0.828677	1.94089	0.529663	1.99526	0.937622
1516	5.75	5.89	22.45	18.88	18.88	tr|D0Z7H0|D0Z7H0_EDWTE	Cob(I)yrinic acid a,c-diamide adenosyltransferase OS=Edwardsiella tarda (strain EIB202) GN=btuR PE=4 SV=1	EDWTE	3	0.420727	0.0906693	2.18776	0.12942	0.92045	1.0666	0.626627	1.38038	0.772681	1.48594	0.743661
1921	2	4	47.78	47.78	47.78	tr|D0Z7Z2|D0Z7Z2_EDWTE	Uncharacterized protein OS=Edwardsiella tarda (strain EIB202) GN=ETAE_1722 PE=4 SV=1	EDWTE	11	0.765597	0.558016	1.55597	0.49204	1.19124	1.02802	0.973407	1.58489	0.648634	1.6293	0.896806
1474	6	6	26.9	14.21	14.21	tr|D0Z8E7|D0Z8E7_EDWTE	Putative modulator of drug activity OS=Edwardsiella tarda (strain EIB202) GN=mdaB PE=4 SV=1	EDWTE	3	0.981748	0.975503	1.27057	0.772681	1.24738	1	0.875309	1.25893	0.794328	1.25893	0.990874
1530	5.47	6.01	22.09	11.66	10.43	tr|D0Z931|D0Z931_EDWTE	Uncharacterized protein OS=Edwardsiella tarda (strain EIB202) GN=ETAE_0058 PE=4 SV=1	EDWTE	3	0.903649	0.510272	1.57036	0.57544	1.41906	0.981748	0.873273	1.21339	0.809096	1.19124	0.942699
1313	7.49	7.69	28.28	25.25	25.25	tr|D0Z936|D0Z936_EDWTE	Nucleoid occlusion factor SlmA OS=Edwardsiella tarda (strain EIB202) GN=slmA PE=3 SV=1	EDWTE	5	1.34276	0.382189	1.31826	1.01859	1.88799	0.679204	0.582854	1.5417	0.448745	1.04713	1.01098
713	16	16.05	33.81	26.67	26.43	tr|D0Z938|D0Z938_EDWTE	Bifunctional phosphopantothenoylcysteine decarboxylase/phosphopantothenate synthase OS=Edwardsiella tarda (strain EIB202) GN=dfp PE=4 SV=1	EDWTE	12	1.01859	0.940606	1.08643	0.937562	1.10662	0.937562	0.618451	1.09648	0.855067	1.02802	0.978077
859	13.74	13.84	40.25	36.51	36.51	tr|D0Z9L8|D0Z9L8_EDWTE	Chromosome partition protein MukE OS=Edwardsiella tarda (strain EIB202) GN=mukE PE=3 SV=1	EDWTE	11	1.09648	0.507998	1.18032	0.928966	1.33045	0.928966	0.677693	1.39316	0.666807	1.2942	1.01272
829	14.01	14.08	25	17.64	16.95	tr|D0Z9N1|D0Z9N1_EDWTE	Lipid A export ATP-binding/permease protein MsbA OS=Edwardsiella tarda (strain EIB202) GN=msbA PE=3 SV=1	EDWTE	9	1.65959	0.405546	1.45881	1.13763	3.37287	1.20226	0.332286	1.31826	0.912011	1.6293	1.43093
222	35.18	35.74	55.14	52.77	48.62	tr|D0ZA07|D0ZA07_EDWTE	Nitrate reductase beta subunit OS=Edwardsiella tarda (strain EIB202) GN=narH PE=4 SV=1	EDWTE	26	0.981748	0.573466	1.10662	0.887156	1.08643	0.990832	0.960402	1.10662	0.895365	1.09648	0.98629
807	14.13	14.24	52.24	48.76	44.28	tr|D0ZAA0|D0ZAA0_EDWTE	Imidazole glycerol phosphate synthase subunit HisH OS=Edwardsiella tarda (strain EIB202) GN=hisH PE=3 SV=1	EDWTE	12	0.895365	0.754128	1.33045	0.666807	1.19124	1.19124	0.270482	1.28233	0.928966	1.64437	1.0433
686	16.19	16.25	59.68	58.06	58.06	tr|D0ZAC8|D0ZAC8_EDWTE	Glutamine ABC transporter periplasmic protein OS=Edwardsiella tarda (strain EIB202) GN=glnH1 PE=3 SV=1	EDWTE	15	1.19124	0.262479	1.27057	0.937562	1.80302	0.855067	0.827642	1.25893	0.679204	1.07647	1.02315
1758	3.57	3.72	20.27	20.27	20.27	tr|D0ZAF0|D0ZAF0_EDWTE	Nickel-responsive regulator OS=Edwardsiella tarda (strain EIB202) GN=nikR PE=3 SV=1	EDWTE	2	0.816582	0.646799	1.39316	0.505825	1.13763	0.847227	0.800768	1.41906	0.524807	1.20226	0.831905
202	36.46	36.51	80.38	78.48	78.48	tr|D0ZAG6|D0ZAG6_EDWTE	Glutathione synthetase OS=Edwardsiella tarda (strain EIB202) GN=gshB PE=3 SV=1	EDWTE	39	0.744732	0.4425	1.25892	0.613762	0.937562	0.737904	0.168835	1.21339	0.625173	0.895365	0.741318
1243	8.01	8.02	44.12	28.82	28.82	tr|D0ZBC2|D0ZBC2_EDWTE	G/U mismatch-specific DNA glycosylase OS=Edwardsiella tarda (strain EIB202) GN=mug PE=3 SV=1	EDWTE	5	0.691831	0.560871	1.45881	0.487529	1.00925	0.794328	0.805723	1.45881	0.559758	1.15878	0.74308
629	17.76	19.9	66.1	61.99	56.85	tr|D0ZC34|D0ZC34_EDWTE	Xanthine dehydrogenase, FAD-binding subunit OS=Edwardsiella tarda (strain EIB202) GN=xdhB PE=4 SV=1	EDWTE	17	1.09648	0.836441	1.30617	0.83946	1.75388	1	0.628513	1.27057	0.787046	1.27057	1.04824
219	35.41	37.79	52.03	50.53	50.53	tr|D0ZD16|D0ZD16_EDWTE	Uncharacterized protein OS=Edwardsiella tarda (strain EIB202) GN=ETAE_2743 PE=4 SV=1	EDWTE	27	1.31826	0.579786	1.19124	1.10662	1.57036	0.895365	0.530802	1.14815	0.679204	1.02802	1.10681
207	36.09	36.5	70.54	64.02	58.92	tr|D0ZDR5|D0ZDR5_EDWTE	Protein RecA OS=Edwardsiella tarda (strain EIB202) GN=recA PE=3 SV=1	EDWTE	47	1.13763	0.303359	1.08643	1.04713	1.23595	1.03753	0.324231	1.09648	0.946237	1.14815	1.08758
261	32.01	32.01	78.93	77.86	77.86	tr|D0ZF91|D0ZF91_EDWTE	Nitrilase/cyanide hydratase and apolipoprotein N-acyltransferase OS=Edwardsiella tarda (strain EIB202) GN=ETAE_3131 PE=4 SV=1	EDWTE	33	1.1695	0.31286	1.19124	0.981748	1.38038	0.981748	0.897922	1.1272	0.870964	1.10662	1.07562
101	52.03	52.03	75.37	72.4	71.13	tr|D0ZFM3|D0ZFM3_EDWTE	6-phosphogluconate dehydrogenase, decarboxylating OS=Edwardsiella tarda (strain EIB202) GN=gnd PE=3 SV=1	EDWTE	44	1.20226	0.232059	1.10662	1.08643	1.31826	0.724436	0.750366	1.13763	0.57544	0.824138	0.96335
772	14.72	14.97	60.58	55.77	49.04	tr|D0ZFV2|D0ZFV2_EDWTE	50S ribosomal protein L24 OS=Edwardsiella tarda (strain EIB202) GN=rplX PE=3 SV=1	EDWTE	20	0.981748	0.719654	1.0666	0.92045	1.04713	0.972747	0.958538	1.07647	0.903649	1.04713	0.977248
285	30.1	32.35	79.83	66.09	66.09	tr|D0ZFV7|D0ZFV7_EDWTE	30S ribosomal protein S3 OS=Edwardsiella tarda (strain EIB202) GN=rpsC PE=3 SV=1	EDWTE	51	1.51356	0.906764	1.52757	0.990832	2.39883	0.831764	0.9854	1.33045	0.570164	1.10662	1.17266
1303	7.65	7.76	20.04	7.513	7.513	tr|D0ZH24|D0ZH24_EDWTE	Long-chain-fatty-acid--CoA ligase OS=Edwardsiella tarda (strain EIB202) GN=fadD PE=4 SV=1	EDWTE	5	0.972747	0.567507	1.23595	0.787046	1.20226	0.954993	0.96629	1.21339	0.787046	1.15878	0.96387
1522	5.65	6.12	35.15	29.29	24.27	tr|D0ZH37|D0ZH37_EDWTE	Fatty acid metabolism regulator protein OS=Edwardsiella tarda (strain EIB202) GN=fadR PE=3 SV=1	EDWTE	8	0.862979	0.32057	1.36773	0.591562	1.18032	0.787046	0.677431	1.47231	0.544503	1.15878	0.825012
1272	8	8	48.2	48.2	48.2	tr|D0ZHF4|D0ZHF4_EDWTE	D-ribose pyranase OS=Edwardsiella tarda (strain EIB202) GN=rbsD PE=3 SV=1	EDWTE	9	0.963829	0.850474	1.21339	0.794328	1.1695	0.903649	0.987213	1.28233	0.704693	1.15878	0.933739
377	26	26	59.6	59.6	59.6	tr|D0ZHJ7|D0ZHJ7_EDWTE	ATPases involved in chromosome partitioning OS=Edwardsiella tarda (strain EIB202) GN=incC PE=4 SV=1	EDWTE	19	1.05682	0.905143	1.15878	0.912011	1.23595	0.847227	0.706033	1.19124	0.642688	1.00925	0.952023
1911	2	8.01	64.94	60.34	51.72	tr|M0Q7W0|M0Q7W0_EDWTA	DNA protection during starvation protein OS=Edwardsiella tarda ATCC 15947 = NBRC 105688 GN=dps PE=3 SV=1	EDWTA	30	0.862979	0.788943	2.0893	0.413047	1.80302	1.01859	0.948104	2.0893	0.487529	2.12814	0.940785
1391	6.28	6.32	66.22	66.22	39.19	tr|Q4G4D8|Q4G4D8_EDWTA	Orf13 OS=Edwardsiella tarda PE=4 SV=1	EDWTA	7	1.10662	0.807421	1.22462	0.903649	1.36773	1.36773	0.222406	1.21339	1.1272	1.78649	1.23718
304	29.25	29.41	35.95	32.03	30.5	tr|D0Z8M8|D0Z8M8_EDWTE	Uncharacterized protein OS=Edwardsiella tarda (strain EIB202) GN=ETAE_1940 PE=4 SV=1	EDWTE	16	0.887156	0.734651	1.20226	0.737904	1.0666	0.794328	0.688278	1.34276	0.619441	1.0666	0.840742
1874	2.01	2.08	12	6.4	4.8	tr|D0Z8R1|D0Z8R1_EDWTE	Putative iron transporter OS=Edwardsiella tarda (strain EIB202) GN=ETAE_1973 PE=4 SV=1	EDWTE	2	1.02802	0.742194	2.55859	0.401791	2.63027	0.870964	0.942439	3.7325	0.231206	3.25087	0.94949
1147	9.49	9.7	46.67	40.48	40.48	tr|D0Z8U0|D0Z8U0_EDWTE	Precorrin-8X methylmutase OS=Edwardsiella tarda (strain EIB202) GN=cbiC PE=4 SV=1	EDWTE	5	1.01859	0.990042	1.55597	0.654636	1.87068	0.487529	0.315367	2.33346	0.1	1.13763	0.75306
689	16.16	16.22	30.24	24.05	24.05	tr|D0Z977|D0Z977_EDWTE	UDP-N-acetyl-D-mannosamine dehydrogenase OS=Edwardsiella tarda (strain EIB202) GN=wecC PE=3 SV=1	EDWTE	11	0.981748	0.487647	1.11686	0.879022	1.09648	0.981748	0.985755	1.13763	0.862979	1.11686	0.981748
971	12	12	39.33	35.56	35.56	tr|D0Z9C4|D0Z9C4_EDWTE	Lipoprotein-releasing system ATP-binding protein LolD OS=Edwardsiella tarda (strain EIB202) GN=lolD PE=3 SV=1	EDWTE	10	0.903649	0.621183	1.22462	0.698232	1.10662	0.92045	0.835709	1.22462	0.744732	1.1272	0.912049
1605	4.09	4.11	20.85	16.6	16.6	tr|D0ZAD4|D0ZAD4_EDWTE	Pseudouridine synthase OS=Edwardsiella tarda (strain EIB202) GN=rsuA PE=3 SV=1	EDWTE	4	0.928966	0.855529	1.18032	0.787046	1.09648	0.954993	0.931696	1.19124	0.801678	1.13763	0.941979
625	17.89	17.92	41.94	41.94	41.94	tr|D0ZB21|D0ZB21_EDWTE	Uncharacterized protein OS=Edwardsiella tarda (strain EIB202) GN=ETAE_2420 PE=4 SV=1	EDWTE	10	1.30617	0.786993	1.38038	0.946237	1.95885	0.461318	0.499888	1.78649	0.319154	0.824138	0.883744
1322	7.38	7.5	21.28	21.28	21.28	tr|D0ZC09|D0ZC09_EDWTE	tRNA (cytidine/uridine-2'-O-)-methyltransferase TrmJ OS=Edwardsiella tarda (strain EIB202) GN=trmJ PE=4 SV=1	EDWTE	4	1.03753	0.667043	1.14815	0.903649	1.19124	0.990832	0.946094	1.13763	0.870964	1.1272	1.01418
1094	10.01	10.01	28.97	14.83	14.83	tr|D0ZCJ1|D0ZCJ1_EDWTE	Bifunctional protein FolD OS=Edwardsiella tarda (strain EIB202) GN=folD PE=3 SV=1	EDWTE	6	1.03753	0.730928	1.23595	0.83946	1.28233	0.77983	0.753299	1.33045	0.376704	1.03753	0.908679
1333	7.24	7.4	43.4	34.91	34.91	tr|D0ZDS9|D0ZDS9_EDWTE	Protein-L-isoaspartate O-methyltransferase OS=Edwardsiella tarda (strain EIB202) GN=pcm PE=3 SV=1	EDWTE	6	0.903649	0.619584	1.67494	0.534564	1.51356	0.816582	0.369606	1.6293	0.501187	1.33045	0.860116
2136	0.78	1.04	23.83	11.41	6.04	tr|D0ZEU2|D0ZEU2_EDWTE	Transcriptional regulator, LysR family OS=Edwardsiella tarda (strain EIB202) GN=ETAE_1051 PE=4 SV=1	EDWTE	3	0.731139	0.573838	2.0893	0.349945	1.52757	0.765597	0.582658	13.1826	0.0613762	10.0925	0.748368
941	12.03	12.05	44.03	34.98	34.98	tr|D0ZEV8|D0ZEV8_EDWTE	Two-component transcriptional regulator, winged helix family OS=Edwardsiella tarda (strain EIB202) GN=ETAE_1067 PE=4 SV=1	EDWTE	7	0.405508	0.390165	1.77011	0.226986	0.717794	0.648634	0.685212	1.40605	0.432514	0.912011	0.527071
1804	2.55	3.67	27.67	25.36	15.56	tr|D0ZEX7|D0ZEX7_EDWTE	Phosphoribosylformylglycinamidine cyclo-ligase OS=Edwardsiella tarda (strain EIB202) GN=purM PE=3 SV=1	EDWTE	4	0.972747	0.963432	2.0893	0.465586	2.03236	1.5417	0.46228	2.10863	0.731139	3.22107	1.25722
352	26.72	26.74	53.72	52.1	48.87	tr|D0ZFF0|D0ZFF0_EDWTE	Homoserine O-succinyltransferase OS=Edwardsiella tarda (strain EIB202) GN=metA PE=3 SV=1	EDWTE	20	0.672977	0.758767	1.39316	0.483059	0.937562	0.448745	0.168006	2.07014	0.369828	0.928966	0.560861
109	49.37	49.46	70.5	66.05	60.48	tr|D0ZG10|D0ZG10_EDWTE	Phosphoenolpyruvate carboxykinase [ATP] OS=Edwardsiella tarda (strain EIB202) GN=pckA PE=3 SV=1	ATP	59	0.816582	0.957311	1.10662	0.758578	0.903649	0.510505	0.182569	1.28233	0.405509	0.654636	0.663544
93	52.86	52.96	45.77	41.15	39.74	tr|D0ZG14|D0ZG14_EDWTE	RNA binding S1 domain protein OS=Edwardsiella tarda (strain EIB202) GN=ETAE_3281 PE=4 SV=1	EDWTE	34	1.18032	0.652043	1.14815	1.02802	1.41906	0.855067	0.26717	1.13763	0.765597	0.972747	1.01769
1134	9.79	12.18	22.91	18.44	15.83	tr|D0ZGB0|D0ZGB0_EDWTE	Putative enzyme OS=Edwardsiella tarda (strain EIB202) GN=ETAE_1323 PE=4 SV=1	EDWTE	8	1.15878	0.994814	1.61436	0.717794	1.95885	1.15878	0.961586	1.64437	0.704693	1.92309	1.15878
1000	11.61	11.76	26.67	23.33	23.33	tr|D0ZGN1|D0ZGN1_EDWTE	D-alanine--D-alanine ligase OS=Edwardsiella tarda (strain EIB202) GN=ddl PE=3 SV=1	EDWTE	12	0.954993	0.656491	1.19124	0.691831	1.13763	0.570164	0.267815	1.51356	0.436516	0.862979	0.762578
1006	11.45	15.08	39.78	37.17	36.43	tr|D0ZGR0|D0ZGR0_EDWTE	Pyrroline-5-carboxylate reductase OS=Edwardsiella tarda (strain EIB202) GN=proC PE=3 SV=1	EDWTE	13	1.39316	0.174812	1.31826	1.05682	1.97697	0.981748	0.629475	1.2942	0.765597	1.27057	1.18745
1907	2	14.86	90.36	74.1	74.1	tr|I1T7J3|I1T7J3_EDWTA	Malate/lactate dehydrogenase (Fragment) OS=Edwardsiella tarda GN=mdh PE=4 SV=1	EDWTA	27	1.24738	0.660005	4.20727	0.296483	5.24808	0.432514	0.278875	4.44631	0.0972747	1.92309	0.839948
2105	1.37	2.94	7.223	6.772	6.772	tr|M0QFH4|M0QFH4_EDWTA	Protein translocase subunit SecY OS=Edwardsiella tarda ATCC 15947 = NBRC 105688 GN=secY PE=3 SV=1	EDWTA	3	1.24738	0.469672	1.7378	0.717794	2.1677	1.0666	0.629526	3.22107	0.331131	3.43558	1.15699
1900	2	23.97	72.73	67.46	57.89	tr|M0QFI9|M0QFI9_EDWTA	50S ribosomal protein L3 OS=Edwardsiella tarda ATCC 15947 = NBRC 105688 GN=rplC PE=3 SV=1	EDWTA	28	0.954993	0.911041	1.19124	0.801678	1.13763	1.09648	0.964114	1.24738	0.879023	1.36773	1.02574
577	18.77	18.81	57.74	47.92	47.92	tr|A0A0E0Z118|A0A0E0Z118_9ENTR	Semialdehyde dehydrogenase OS=Edwardsiella piscicida C07-087 GN=ETAC_11440 PE=3 SV=1	9ENTR	19	1.40605	0.792658	1.40605	1	2.46604	1.08643	0.978994	1.28233	0.847227	1.47231	1.24624
2141	0.73	0.91	20.3	9.137	3.553	tr|A0A0E0Z564|A0A0E0Z564_9ENTR	Cytochrome c-type heme lyase subunit NrfG OS=Edwardsiella piscicida C07-087 GN=ETAC_13435 PE=4 SV=1	9ENTR	1	0.887156	0.65792	2.39883	0.366438	2.12814	1.20226	0.433094	1.88799	0.636796	2.26986	1.04471
1583	4.35	4.51	21.51	17.73	11.95	tr|D0Z8N3|D0Z8N3_EDWTE	Uncharacterized protein OS=Edwardsiella tarda (strain EIB202) GN=ETAE_1945 PE=4 SV=1	EDWTE	10	1.10662	0.365407	1.20226	0.92045	1.33045	0.92045	0.52035	1.23595	0.744732	1.13763	1.01354
1543	5.09	6.37	33.83	19.4	19.4	tr|D0Z8T8|D0Z8T8_EDWTE	Cobalt-precorrin-6Y C(5)-methyltransferase OS=Edwardsiella tarda (strain EIB202) GN=cbiE PE=4 SV=1	EDWTE	4	0.809096	0.685342	1.40605	0.564937	1.13763	0.972747	0.88842	1.47231	0.654636	1.43219	0.890922
1352	6.84	6.95	33.8	29.11	23.94	tr|D0Z8Y7|D0Z8Y7_EDWTE	Pseudouridine synthase OS=Edwardsiella tarda (strain EIB202) GN=ETAE_2051 PE=3 SV=1	EDWTE	4	0.990832	0.952586	1.20226	0.824138	1.19124	0.963829	0.923314	1.15878	0.831764	1.11686	0.977331
1737	3.86	6.49	23.89	15.79	15.79	tr|D0Z9V5|D0Z9V5_EDWTE	1-acyl-sn-glycerol-3-phosphate acyltransferase OS=Edwardsiella tarda (strain EIB202) GN=plsC PE=3 SV=1	EDWTE	6	0.946237	0.593216	1.2942	0.724436	1.22462	1.03753	0.529894	1.30617	0.794328	1.35519	0.991883
149	43.08	43.12	75.58	74.81	74.81	tr|D0Z9Z7|D0Z9Z7_EDWTE	Putative iron-containing alcohol dehydrogenase OS=Edwardsiella tarda (strain EIB202) GN=ETAE_0240 PE=4 SV=1	EDWTE	66	0.465586	0.0756321	1.2942	0.398107	0.60256	0.457088	0.00394561	1.34276	0.394457	0.613762	0.461337
11	102.87	102.93	95.8	93.24	88.48	tr|D0ZAK2|D0ZAK2_EDWTE	60 kDa chaperonin OS=Edwardsiella tarda (strain EIB202) GN=groL PE=3 SV=1	EDWTE	411	1	0.00013523	1.00925	0.990832	1.00925	0.981748	0.283454	1.00925	0.972747	0.990832	0.990874
1468	6	6	10.59	5.537	5.537	tr|D0ZAX6|D0ZAX6_EDWTE	NADH:ubiquinone oxidoreductase subunit 5 (Chain L)/multisubunit Na+/H+ antiporter, MnhA subunit OS=Edwardsiella tarda (strain EIB202) GN=nuoL PE=4 SV=1	EDWTE	4	1.99526	0.240174	2.18776	0.912011	14.1906	2.10863	0.577788	2.53513	0.831764	5.44503	2.05195
489	21.98	22.05	42.34	39.23	37.32	tr|D0ZBV6|D0ZBV6_EDWTE	UDP-N-acetylglucosamine 1-carboxyvinyltransferase OS=Edwardsiella tarda (strain EIB202) GN=murA PE=3 SV=1	EDWTE	15	0.83946	0.736194	1.22462	0.685488	1.02802	0.524807	0.816454	1.59956	0.376704	0.83946	0.682134
1222	8.03	8.07	15.69	10.58	9.672	tr|D0ZC01|D0ZC01_EDWTE	Uncharacterized protein OS=Edwardsiella tarda (strain EIB202) GN=ETAE_0555 PE=4 SV=1	EDWTE	5	0.937562	0.631085	1.35519	0.691831	1.27057	1.09648	0.714925	1.24738	0.879023	1.38038	1.01702
235	33.97	36.01	54.34	49.63	47.89	tr|D0ZCE3|D0ZCE3_EDWTE	D-alanyl-D-alanine carboxypeptidase fraction A OS=Edwardsiella tarda (strain EIB202) GN=dacA PE=3 SV=1	EDWTE	30	1.13763	0.265177	1.18032	0.963829	1.6293	1.0666	0.789271	1.14815	0.928966	1.23595	1.10211
1698	4	4	57.14	51.43	34.29	tr|D0ZCJ2|D0ZCJ2_EDWTE	Uncharacterized protein OS=Edwardsiella tarda (strain EIB202) GN=ETAE_2696 PE=4 SV=1	EDWTE	2	0.731139	0.578945	2.0893	0.349945	1.52757	0.648634	0.471478	2.0893	0.30761	1.35519	0.689887
687	16.17	16.19	68.29	68.29	60.98	tr|D0ZCJ4|D0ZCJ4_EDWTE	Peptidyl-prolyl cis-trans isomerase OS=Edwardsiella tarda (strain EIB202) GN=ppiB PE=3 SV=1	EDWTE	34	1.09648	0.936303	1.14815	0.954993	1.28233	0.92045	0.696174	1.13763	0.809096	1.04713	1.00846
1133	9.8	9.89	43.61	42.86	42.86	tr|D0ZDD5|D0ZDD5_EDWTE	Sigma factor-binding protein Crl OS=Edwardsiella tarda (strain EIB202) GN=crl PE=3 SV=1	EDWTE	6	0.972747	0.996925	1.11686	0.870964	1.08643	0.928966	0.995114	1.13763	0.816582	1.05682	0.950857
990	11.71	13.57	38.58	36.61	36.61	tr|D0ZDT0|D0ZDT0_EDWTE	5'/3'-nucleotidase SurE OS=Edwardsiella tarda (strain EIB202) GN=surE PE=3 SV=1	EDWTE	8	1.00925	0.66072	1.08643	0.928966	1.09648	1.02802	0.609519	1.13763	0.903649	1.1695	1.01863
1388	6.3	6.39	18.82	15.45	11.8	tr|D0ZF56|D0ZF56_EDWTE	Uncharacterized protein OS=Edwardsiella tarda (strain EIB202) GN=ETAE_3096 PE=4 SV=1	EDWTE	4	1.09648	0.986885	1.39316	0.787046	1.59956	1.18032	0.869465	1.35519	0.870964	2.03236	1.1384
1956	2	2.01	14.17	7.357	3.815	tr|D0ZF66|D0ZF66_EDWTE	Uncharacterized protein OS=Edwardsiella tarda (strain EIB202) GN=ETAE_3106 PE=4 SV=1	EDWTE	1	0.963829	0.873192	1.38038	0.698232	1.33045	0.787046	0.261875	2.99226	0.263027	2.35505	0.875437
471	22.1	22.1	44.29	37.14	35.95	tr|D0ZF74|D0ZF74_EDWTE	Anaerobic glycerol-3-phosphate dehydrogenase subunit B OS=Edwardsiella tarda (strain EIB202) GN=glpB PE=3 SV=1	EDWTE	20	1.33045	0.367598	1.2942	1.02802	1.69044	0.666807	0.849533	1.40605	0.505825	0.937562	0.99863
364	26.14	26.57	38.16	33.43	30.7	tr|D0ZG38|D0ZG38_EDWTE	4-alpha-glucanotransferase OS=Edwardsiella tarda (strain EIB202) GN=malQ PE=3 SV=1	EDWTE	19	0.751623	0.179358	1.27057	0.549541	0.954993	0.648634	0.164316	1.41906	0.328095	0.92045	0.700129
1967	2	2.01	9.596	6.061	6.061	tr|D0ZGA1|D0ZGA1_EDWTE	Uncharacterized protein OS=Edwardsiella tarda (strain EIB202) GN=ETAE_1314 PE=4 SV=1	EDWTE	2	1.21339	0.625937	1.28233	0.946237	1.55597	1.00925	0.942924	1.52757	0.660693	1.5417	1.11132
95	52.67	52.7	69.17	63.96	63.96	tr|D0ZH12|D0ZH12_EDWTE	Pyruvate kinase OS=Edwardsiella tarda (strain EIB202) GN=ETAE_1447 PE=3 SV=1	EDWTE	41	0.954993	0.866047	1.09648	0.870964	1.04713	0.654636	0.0994265	1.20226	0.554626	0.787046	0.804814
268	31.43	31.48	44.69	43.7	35.06	tr|D0ZHB8|D0ZHB8_EDWTE	Argininosuccinate synthase OS=Edwardsiella tarda (strain EIB202) GN=argG PE=3 SV=1	EDWTE	23	0.672977	0.548326	1.30617	0.505825	0.879022	0.30479	0.724176	1.72187	0.2208	0.524807	0.488883
129	46.28	46.78	50.33	46.86	46.2	tr|D0ZHD0|D0ZHD0_EDWTE	GTP-binding protein OS=Edwardsiella tarda (strain EIB202) GN=yihK PE=4 SV=1	EDWTE	52	1.03753	0.243699	1.10662	0.937562	1.18032	0.758578	0.762603	1.15878	0.685488	0.879023	0.898053
1264	8	8	10.29	8.842	8.842	tr|D0ZHF5|D0ZHF5_EDWTE	Low affinity potassium transport system protein kup OS=Edwardsiella tarda (strain EIB202) GN=kup PE=3 SV=1	EDWTE	5	1	0.93551	1.1695	0.855067	1.1695	0.937562	0.528548	1.33045	0.704693	1.24738	0.968781
1449	6	6.09	6.114	5.325	4.536	tr|M0Q6B3|M0Q6B3_EDWTA	NADH-quinone oxidoreductase subunit M OS=Edwardsiella tarda ATCC 15947 = NBRC 105688 GN=nuoM PE=4 SV=1	EDWTA	4	1.5417	0.311967	1.55597	0.990832	5.44503	0.704693	0.439421	1.99526	0.207014	1.40605	1.1232
1980	2	2	13.24	10.88	6.765	tr|M0Q7V7|M0Q7V7_EDWTA	UDP-3-O-(3-hydroxymyristoyl)glucosamine N-acyltransferase OS=Edwardsiella tarda ATCC 15947 = NBRC 105688 GN=lpxD PE=3 SV=1	EDWTA	2	1.0666	0.889896	1.20226	0.887156	1.28233	0.937562	0.987763	1.35519	0.691831	1.27057	1.00208
1214	8.08	8.32	53.24	53.24	48.92	tr|M0Q8M2|M0Q8M2_EDWTA	ATP synthase epsilon chain OS=Edwardsiella tarda ATCC 15947 = NBRC 105688 GN=atpC PE=3 SV=1	EDWTA	12	1.0666	0.435769	1.13763	0.937562	1.21339	0.990832	0.828347	1.19124	0.831764	1.18032	1.02871
1598	4.11	4.13	28.76	20.26	15.03	tr|M0Q8Q2|M0Q8Q2_EDWTA	Transcriptional regulator AsnC OS=Edwardsiella tarda ATCC 15947 = NBRC 105688 GN=asnC PE=4 SV=1	EDWTA	2	0.972747	0.854093	1.23595	0.787046	1.20226	1	0.729264	1.22462	0.816582	1.22462	0.986374
1690	4	4	28.87	19.07	19.07	tr|Q0VHF7|Q0VHF7_EDWTA	Putative uncharacterized protein OS=Edwardsiella tarda PE=4 SV=1	EDWTA	2	0.895365	0.76216	1.5417	0.580764	1.38038	1	0.944761	1.38038	0.724436	1.38038	0.947682
1314	7.49	7.61	29.23	19.62	17.31	tr|A0A0H3DNX8|A0A0H3DNX8_EDWTF	3'-5' ssDNA/RNA exonuclease TatD OS=Edwardsiella tarda (strain FL6-60) GN=tatD PE=3 SV=1	EDWTF	5	0.972747	0.631434	1.1695	0.831764	1.13763	1.07647	0.456024	1.24738	0.862979	1.34276	1.02461
1636	4.01	4.02	28.57	20.17	20.17	tr|D0Z7R2|D0Z7R2_EDWTE	Putative prophage protein OS=Edwardsiella tarda (strain EIB202) GN=ETAE_1640 PE=4 SV=1	EDWTE	4	1.23595	0.511626	1.30617	0.946237	1.65959	1.13763	0.591031	1.41906	0.801678	1.6293	1.18679
1802	2.58	2.64	14.16	11.55	4.357	tr|D0Z8U2|D0Z8U2_EDWTE	Cobyrinate a,c-diamide synthase OS=Edwardsiella tarda (strain EIB202) GN=cbiA PE=3 SV=1	EDWTE	2	0.855067	0.612941	1.38038	0.619441	1.18032	0.57544	0.149172	3.10456	0.185353	1.78649	0.715253
2273	0.05	0.06	10.9	4.487	1.282	tr|D0Z913|D0Z913_EDWTE	Uncharacterized protein OS=Edwardsiella tarda (strain EIB202) GN=ETAE_0040 PE=4 SV=1	EDWTE	1	1.70608	0.399354	2.10863	0.809096	3.56451	2.44343	0.260067	2.0893	1.1695	5.15229	2.07476
1573	4.56	4.61	22.9	14.12	14.12	tr|D0Z9M0|D0Z9M0_EDWTE	tRNA 5-carboxymethoxyuridine methyltransferase OS=Edwardsiella tarda (strain EIB202) GN=smtA PE=3 SV=1	EDWTE	5	0.772681	0.0919517	2.07014	0.369828	1.59956	1.1695	0.338696	1.78649	0.654636	2.10863	0.97109
906	12.56	14.04	58.31	44.2	37.93	tr|D0Z9S3|D0Z9S3_EDWTE	Bifunctional ligase/repressor BirA OS=Edwardsiella tarda (strain EIB202) GN=birA PE=3 SV=1	EDWTE	10	0.613762	0.345367	1.43219	0.483059	0.879022	0.981748	0.946856	1.24738	0.787046	1.22462	0.797755
37	71.17	72.74	84.52	81.73	78.68	tr|D0Z9S5|D0Z9S5_EDWTE	Elongation factor Tu OS=Edwardsiella tarda (strain EIB202) GN=tuf1 PE=3 SV=1	EDWTE	436	1.00925	0.000271772	1.00925	1	1.01859	0.972747	0.0128476	1.00925	0.963829	0.981748	0.991
1298	7.76	7.97	28.7	28.24	28.24	tr|D0ZB43|D0ZB43_EDWTE	Type VI secretion system protein EvpN OS=Edwardsiella tarda (strain EIB202) GN=evpN PE=4 SV=1	EDWTE	5	1.04713	0.795308	1.28233	0.816582	1.34276	0.946237	0.59393	1.20226	0.787046	1.13763	0.996683
996	11.62	15.77	34.84	27.1	22.9	tr|D0ZB47|D0ZB47_EDWTE	50S ribosomal protein L3 glutamine methyltransferase OS=Edwardsiella tarda (strain EIB202) GN=prmB PE=3 SV=1	EDWTE	10	0.963829	0.679131	1.08643	0.887156	1.04713	1.01859	0.839121	1.08643	0.937562	1.10662	0.99121
123	47.12	47.14	84.32	82.73	80.68	tr|D0ZBF6|D0ZBF6_EDWTE	Thymidine phosphorylase OS=Edwardsiella tarda (strain EIB202) GN=deoA PE=3 SV=1	EDWTE	54	0.981748	0.991715	1.05682	0.928966	1.03753	1.00925	0.465717	1.05682	0.954993	1.0666	0.9955
786	14.44	15.6	50.85	47.46	46.05	tr|D0ZBT7|D0ZBT7_EDWTE	Phospho-2-dehydro-3-deoxyheptonate aldolase OS=Edwardsiella tarda (strain EIB202) GN=aroG PE=3 SV=1	EDWTE	14	1.18032	0.511477	1.38038	0.855067	1.7378	0.887156	0.794012	1.38038	0.619441	1.22462	1.03374
1187	8.5	8.55	43.85	43.85	43.85	tr|D0ZC00|D0ZC00_EDWTE	D,D-heptose 1,7-bisphosphate phosphatase OS=Edwardsiella tarda (strain EIB202) GN=ETAE_0554 PE=3 SV=1	EDWTE	5	1.02802	0.661246	1.27057	0.809096	1.30617	0.912011	0.725095	1.2942	0.698232	1.18032	0.970013
1086	10.02	10.02	43.64	43.64	39.09	tr|D0ZCI7|D0ZCI7_EDWTE	Acid stress chaperone HdeB OS=Edwardsiella tarda (strain EIB202) GN=hdeB PE=3 SV=1	EDWTE	8	1.05682	0.789123	1.30617	0.809096	1.38038	1.03753	0.893278	1.24738	0.831764	1.2942	1.04717
1500	6	6	9.27	9.27	9.27	tr|D0ZCX4|D0ZCX4_EDWTE	N5-carboxyaminoimidazole ribonucleotide synthase OS=Edwardsiella tarda (strain EIB202) GN=purK PE=3 SV=1	EDWTE	3	1.00925	0.500311	1.19124	0.847227	1.20226	0.928966	0.505888	1.22462	0.758578	1.13763	0.96911
928	12.18	16.68	85.04	81.1	72.44	tr|D0ZD05|D0ZD05_EDWTE	Autonomous glycyl radical cofactor OS=Edwardsiella tarda (strain EIB202) GN=yfiD PE=3 SV=1	EDWTE	21	0.787046	0.468076	1.1695	0.648634	0.92045	0.625173	0.519676	1.24738	0.505825	0.77983	0.706109
967	12	12	29.44	29.44	29.44	tr|D0ZD07|D0ZD07_EDWTE	Uracil-DNA glycosylase OS=Edwardsiella tarda (strain EIB202) GN=ung PE=3 SV=1	EDWTE	7	1.01859	0.633991	1.0666	0.954993	1.08643	0.954993	0.794032	1.11686	0.855067	1.0666	0.986792
1431	6.02	6.03	16.33	10.79	10.79	tr|D0ZDD8|D0ZDD8_EDWTE	Putative NADP-dependent oxidoreductase OS=Edwardsiella tarda (strain EIB202) GN=ETAE_0798 PE=4 SV=1	EDWTE	8	0.981748	0.710697	1.10662	0.887156	1.08643	1.00925	0.741493	1.13763	0.887156	1.14815	0.9955
615	18	18.01	50	45.03	38.3	tr|D0ZDW2|D0ZDW2_EDWTE	Hydrogenase expression/formation protein OS=Edwardsiella tarda (strain EIB202) GN=hypE PE=4 SV=1	EDWTE	14	0.954993	0.586345	1.07647	0.887156	1.02802	0.954993	0.258862	1.09648	0.870964	1.04713	0.954993
1850	2.06	2.08	7.104	7.104	7.104	tr|D0ZF57|D0ZF57_EDWTE	Putative permease OS=Edwardsiella tarda (strain EIB202) GN=ETAE_3097 PE=4 SV=1	EDWTE	3	1.0666	0.825711	1.30617	0.816582	1.39316	0.887156	0.82348	1.72187	0.515229	1.52757	0.976876
1312	7.51	7.73	29.89	19.93	18.08	tr|D0ZFF4|D0ZFF4_EDWTE	Shikimate dehydrogenase (NADP(+)) OS=Edwardsiella tarda (strain EIB202) GN=aroE2 PE=3 SV=1	EDWTE	4	1.02802	0.705666	1.15878	0.887156	1.19124	0.954993	0.957334	1.15878	0.824138	1.10662	0.991504
1115	10	10	26.95	20.57	20.57	tr|D0ZFJ1|D0ZFJ1_EDWTE	Probable endonuclease 4 OS=Edwardsiella tarda (strain EIB202) GN=nfo PE=3 SV=1	EDWTE	8	0.698232	0.23185	1.28233	0.405508	0.895365	0.801678	0.382739	1.27057	0.49204	1.01859	0.749955
1661	4	4.03	7.857	5	3.714	tr|D0ZGC7|D0ZGC7_EDWTE	Chemotaxis protein histidine kinase and related kinase OS=Edwardsiella tarda (strain EIB202) GN=cheA1 PE=4 SV=1	EDWTE	2	0.724436	0.0914633	1.88799	0.383707	1.36773	1.1695	0.50046	2.07014	0.564937	2.42103	0.946968
1259	8	8.01	26.56	16.25	14.69	tr|D0ZH10|D0ZH10_EDWTE	Lipid A biosynthesis myristoyltransferase OS=Edwardsiella tarda (strain EIB202) GN=msbB PE=3 SV=1	EDWTE	5	0.831764	0.636572	1.51356	0.529663	1.25892	0.879023	0.770392	1.65959	0.564937	1.45881	0.855393
862	13.64	13.93	32.34	29.94	26.65	tr|D0ZH81|D0ZH81_EDWTE	Oligopeptide transport ATP-binding protein OS=Edwardsiella tarda (strain EIB202) GN=oppF PE=3 SV=1	EDWTE	9	1.22462	0.770361	1.39316	0.879022	1.78649	1.11686	0.540383	1.39316	0.801678	2.29087	1.17074
1765	3.47	37.46	67.47	62.23	58.52	tr|D0ZH97|D0ZH97_EDWTE	Bifunctional indole-3-glycerol phosphate OS=Edwardsiella tarda (strain EIB202) GN=trpC PE=3 SV=1	EDWTE	23	0.954993	0.895889	13.4277	0.0711213	12.8233	1.1272	0.748975	2.0893	0.539511	2.35505	1.0411
1584	4.33	4.35	28.85	22.44	14.74	tr|D4F3B6|D4F3B6_EDWTA	Uncharacterized protein OS=Edwardsiella tarda ATCC 23685 GN=EDWATA_01218 PE=4 SV=1	EDWTA	4	1.07647	0.509327	1.23595	0.870964	1.33045	1.02802	0.592804	1.24738	0.824138	1.28233	1.05224
1719	4	4	18.35	18.35	18.35	tr|M0Q4F1|M0Q4F1_EDWTA	Sulfurtransferase OS=Edwardsiella tarda ATCC 15947 = NBRC 105688 GN=tusE PE=3 SV=1	EDWTA	3	1.00925	0.892653	1.10662	0.912011	1.11686	1.08643	0.709936	1.14815	0.946237	1.24738	1.04784
2034	2	2	9.945	6.63	6.63	tr|M0Q4S0|M0Q4S0_EDWTA	Uncharacterized protein OS=Edwardsiella tarda ATCC 15947 = NBRC 105688 GN=ET1_05_00860 PE=4 SV=1	EDWTA	1	0.654636	0.449895	1.38038	0.474242	0.903649	0.963829	0.936307	1.38038	0.698232	1.33045	0.809233
1346	6.96	7.12	56.52	56.52	55.43	tr|M0QC11|M0QC11_EDWTA	30S ribosomal protein S19 OS=Edwardsiella tarda ATCC 15947 = NBRC 105688 GN=rpsS PE=3 SV=1	EDWTA	15	0.954993	0.778695	1.1695	0.824138	1.11686	0.564937	0.56095	1.45881	0.420727	0.824138	0.759965
303	29.28	29.31	30.02	27.9	25.45	tr|Q6EE16|Q6EE16_EDWTA	EvpF OS=Edwardsiella tarda GN=evpF PE=4 SV=2	EDWTA	19	0.242103	3.25249e-05	1.92309	0.0711213	0.465586	0.277971	0.000561062	1.72187	0.0990832	0.47863	0.260037
1384	6.35	6.59	37.4	27.86	25.57	tr|A0A0E0Z2Y7|A0A0E0Z2Y7_9ENTR	Deoxyribonuclease OS=Edwardsiella piscicida C07-087 GN=ETAC_09935 PE=4 SV=1	9ENTR	5	0.903649	0.853487	1.24738	0.731139	1.1272	0.887156	0.653993	1.27057	0.698232	1.1272	0.895403
991	11.71	12	25.44	22.44	21.45	tr|A0A0H3DTI6|A0A0H3DTI6_EDWTF	Nicotinate phosphoribosyltransferase OS=Edwardsiella tarda (strain FL6-60) GN=pncB PE=3 SV=1	EDWTF	7	0.751623	0.398521	1.6293	0.413047	1.22462	0.698232	0.386366	1.55597	0.301995	1.08643	0.724928
1727	3.96	4	5.215	4.172	4.172	tr|D0Z7W8|D0Z7W8_EDWTE	Electron transport complex subunit C OS=Edwardsiella tarda (strain EIB202) GN=rnfC PE=3 SV=1	EDWTE	2	0.505825	0.334051	2.0893	0.239883	1.05682	0.954993	0.942021	2.0893	0.457088	1.99526	0.730409
1780	3.07	3.22	26.02	8.464	6.897	tr|D0Z8U1|D0Z8U1_EDWTE	Cobalamin biosynthesis protein CobD OS=Edwardsiella tarda (strain EIB202) GN=cbiB PE=3 SV=1	EDWTE	2	0.92045	0.562429	1.24738	0.737904	1.14815	0.946237	0.709124	1.31826	0.717794	1.24738	0.933343
40	69.56	70.31	50.08	36.25	34.04	tr|D0Z9C6|D0Z9C6_EDWTE	Transcription-repair-coupling factor OS=Edwardsiella tarda (strain EIB202) GN=mfd PE=3 SV=1	EDWTE	39	0.816582	0.11386	1.20226	0.660694	0.981748	0.591562	0.0522762	1.49968	0.436516	0.887156	0.704072
1004	11.49	13.27	37.09	28.64	28.64	tr|D0Z9F3|D0Z9F3_EDWTE	Thymidylate kinase OS=Edwardsiella tarda (strain EIB202) GN=tmk PE=3 SV=1	EDWTE	7	0.954993	0.822149	1.14815	0.824138	1.09648	0.963829	0.589363	1.1272	0.855067	1.08643	0.959411
328	27.98	28.29	86.22	84.44	82.22	tr|D0Z9N5|D0Z9N5_EDWTE	Cytidylate kinase OS=Edwardsiella tarda (strain EIB202) GN=cmk PE=3 SV=1	EDWTE	20	0.809096	0.474652	1.13763	0.711214	0.92045	0.772681	0.321049	1.15878	0.679204	0.895365	0.790888
1801	2.6	2.73	18.41	11.75	11.75	tr|D0Z9S4|D0Z9S4_EDWTE	Pantothenate kinase OS=Edwardsiella tarda (strain EIB202) GN=coaA PE=3 SV=1	EDWTE	4	0.937562	0.93668	1.18032	0.794328	1.10662	0.937562	0.949774	1.57036	0.597035	1.47231	0.937562
314	28.55	28.6	38.54	34.58	34.58	tr|D0Z9Y1|D0Z9Y1_EDWTE	Citrate lyase alpha chain/citrate-ACP transferase OS=Edwardsiella tarda (strain EIB202) GN=citF PE=4 SV=1	EDWTE	18	1.03753	0.909768	1.1272	0.92045	1.18032	1.05682	0.68495	1.13763	0.928966	1.20226	1.04717
1148	9.47	10.53	21.84	18.16	18.16	tr|D0ZAB2|D0ZAB2_EDWTE	Putative D-mannonate oxidoreductase OS=Edwardsiella tarda (strain EIB202) GN=ETAE_2291 PE=3 SV=1	EDWTE	9	1.08643	0.500795	1.43219	0.758578	1.59956	1.25893	0.299414	1.44544	0.870964	2.10863	1.17268
1137	9.74	10.13	52.08	51.56	42.19	tr|D0ZB09|D0ZB09_EDWTE	Flavin prenyltransferase UbiX OS=Edwardsiella tarda (strain EIB202) GN=ubiX PE=3 SV=1	EDWTE	9	1	0.996961	1.2942	0.772681	1.27057	0.737904	0.814452	1.34276	0.539511	0.990832	0.868952
172	39.7	39.74	67.89	61.13	61.13	tr|D0ZB40|D0ZB40_EDWTE	Type VI secretion system protein EvpK OS=Edwardsiella tarda (strain EIB202) GN=evpK PE=4 SV=1	EDWTE	38	0.349945	0.000424615	1.75388	0.248886	0.613762	0.255859	5.51065e-05	2.03236	0.172187	0.519996	0.302902
251	32.83	32.87	53.48	48.4	42	tr|D0ZBN5|D0ZBN5_EDWTE	Putative ATP-binding component of a transport system OS=Edwardsiella tarda (strain EIB202) GN=ybiT PE=4 SV=1	EDWTE	23	1.07647	0.540318	1.18032	0.912011	1.25892	0.895365	0.620466	1.20226	0.758578	1.07647	0.985915
174	39.3	41.25	56.83	56.61	55.07	tr|D0ZCT7|D0ZCT7_EDWTE	Uncharacterized protein OS=Edwardsiella tarda (strain EIB202) GN=ETAE_0723 PE=4 SV=1	EDWTE	35	1.1272	0.41903	1.1695	0.963829	1.59956	0.963829	0.993724	1.28233	0.831764	1.23595	1.04551
729	15.83	15.91	62.98	61.88	56.35	tr|D0ZDQ3|D0ZDQ3_EDWTE	Ribosome maturation factor RimM OS=Edwardsiella tarda (strain EIB202) GN=rimM PE=3 SV=1	EDWTE	12	0.879022	0.457144	1.11686	0.772681	0.981748	0.946237	0.238019	1.22462	0.77983	1.15878	0.91263
283	30.18	32.64	59.89	57.49	54.81	tr|D0ZDZ5|D0ZDZ5_EDWTE	Aminomethyltransferase OS=Edwardsiella tarda (strain EIB202) GN=gcvT PE=3 SV=1	EDWTE	58	1.27057	0.0271537	1.15878	1.09648	1.5417	1.09648	0.566987	1.11686	0.981748	1.25893	1.18353
852	13.92	14.82	36.49	34.46	32.43	tr|D0ZE42|D0ZE42_EDWTE	Putative N-acetylneuraminate lyase OS=Edwardsiella tarda (strain EIB202) GN=ETAE_0928 PE=3 SV=1	EDWTE	9	0.954993	0.968124	1.23595	0.765597	1.18032	0.731139	0.363226	1.34276	0.387258	0.981748	0.843066
176	39.26	39.51	42.56	38.6	32.94	tr|D0ZF13|D0ZF13_EDWTE	Malic enzyme OS=Edwardsiella tarda (strain EIB202) GN=maeB PE=4 SV=1	EDWTE	45	1.00925	0.169305	1.04713	0.963829	1.05682	1.00925	0.901946	1.04713	0.963829	1.05682	1.00925
192	37.22	37.75	52.87	51.38	44.8	tr|D0ZF30|D0ZF30_EDWTE	Glutamate--tRNA ligase OS=Edwardsiella tarda (strain EIB202) GN=gltX PE=3 SV=1	EDWTE	26	1.10662	0.659579	1.14815	0.963829	1.27057	0.816582	0.13213	1.15878	0.691831	0.946237	0.961603
1026	10.89	12.47	28.01	16.3	12.82	tr|D0ZF81|D0ZF81_EDWTE	Selenocysteinyl-tRNA-specific translation factor OS=Edwardsiella tarda (strain EIB202) GN=selB PE=4 SV=1	EDWTE	8	1.01859	0.772723	1.6293	0.625173	2.14783	0.758578	0.229835	1.6293	0.310456	1.23595	0.888584
72	56.69	56.73	50.52	47.07	44.56	tr|D0ZFC6|D0ZFC6_EDWTE	Fused predicted xanthine/hypoxanthine oxidase, molybdopterin-binding subunit and Fe-S binding subunit OS=Edwardsiella tarda (strain EIB202) GN=xdhD PE=4 SV=1	EDWTE	71	0.711214	0.929529	1.21339	0.613762	0.862979	0.383707	0.0068113	1.57036	0.265461	0.60256	0.54746
1018	11.1	11.26	44.44	35.98	29.63	tr|D0ZFF5|D0ZFF5_EDWTE	Threonylcarbamoyl-AMP synthase OS=Edwardsiella tarda (strain EIB202) GN=yrdC PE=3 SV=1	EDWTE	10	1.01859	0.870298	1.23595	0.824138	1.25892	0.887156	0.850912	1.38038	0.648634	1.22462	0.952874
293	29.75	31.79	45.63	42.08	40.9	tr|D0ZH43|D0ZH43_EDWTE	UPF0229 protein ETAE_1478 OS=Edwardsiella tarda (strain EIB202) GN=ETAE_1478 PE=3 SV=1	EDWTE	19	0.383707	0.00824383	1.57036	0.253513	0.60256	0.222844	0.000474129	2.10863	0.155597	0.469894	0.303275
671	16.54	18.45	63.42	63.42	55.37	tr|D0ZH47|D0ZH47_EDWTE	Putative aldose 1-epimerase OS=Edwardsiella tarda (strain EIB202) GN=ETAE_1482 PE=4 SV=1	EDWTE	21	0.937562	0.548367	1.19124	0.787046	1.11686	0.737904	0.717728	1.24738	0.420727	0.92045	0.837733
983	11.82	11.95	33.33	31.72	29.45	tr|D0ZHA1|D0ZHA1_EDWTE	Uncharacterized protein OS=Edwardsiella tarda (strain EIB202) GN=ETAE_3463 PE=4 SV=1	EDWTE	8	1.00925	0.997956	1.2942	0.77983	1.30617	0.937562	0.595326	1.31826	0.711214	1.23595	0.973408
1245	8.01	8.01	31.74	16.52	16.52	tr|D0ZHE7|D0ZHE7_EDWTE	Putative GntR-famly transcriptional regulator OS=Edwardsiella tarda (strain EIB202) GN=ETAE_3509 PE=4 SV=1	EDWTE	8	1.2942	0.685812	1.43219	0.903649	1.99526	0.672977	0.168963	1.47231	0.469894	0.990832	0.983586
964	12	12	45.07	45.07	43.66	tr|M0Q8R4|M0Q8R4_EDWTA	30S ribosomal protein S21 OS=Edwardsiella tarda ATCC 15947 = NBRC 105688 GN=rpsU PE=3 SV=1	EDWTA	13	1	0.921562	1.1272	0.887156	1.13763	1.13763	0.809052	1.11686	1.01859	1.2942	1.06881
1689	4	4	15.35	11.63	11.63	tr|Q4G4C0|Q4G4C0_EDWTA	EsaR OS=Edwardsiella tarda GN=esaR PE=3 SV=1	EDWTA	2	1.01859	0.98968	1.48594	0.685488	1.51356	0.862979	0.684852	1.47231	0.457088	1.27057	0.940785
781	14.57	16.7	27.19	14.62	12.57	tr|A0A0E0Z0Q5|A0A0E0Z0Q5_9ENTR	DNA helicase OS=Edwardsiella piscicida C07-087 GN=helD PE=3 SV=1	9ENTR	10	0.990832	0.754187	1.13763	0.870964	1.1272	0.963829	0.857453	1.1695	0.824138	1.1272	0.977331
808	14.13	14.16	50.61	41.72	34.97	tr|A0A0E0Z297|A0A0E0Z297_9ENTR	Pseudouridine synthase OS=Edwardsiella piscicida C07-087 GN=ETAC_13640 PE=3 SV=1	9ENTR	10	0.879022	0.616864	1.22462	0.679204	1.07647	1.03753	0.929955	1.27057	0.816582	1.28233	0.958275
1163	9.09	9.21	31.51	20.55	18.04	tr|A0A0E0Z6E9|A0A0E0Z6E9_9ENTR	23S rRNA (uracil(1939)-C(5))-methyltransferase RlmD OS=Edwardsiella piscicida C07-087 GN=rumA PE=3 SV=1	9ENTR	7	1.21339	0.571196	1.57036	0.772681	1.90546	1.10662	0.880376	2.72898	0.405509	3.01995	1.16001
1643	4.01	4.01	29.5	29.5	26.62	tr|A0A0H3DPN3|A0A0H3DPN3_EDWTF	Universal stress protein OS=Edwardsiella tarda (strain FL6-60) GN=ETAF_1240 PE=3 SV=1	EDWTF	5	0.724436	0.77944	1.33045	0.420727	0.963829	0.283139	0.413839	2.07014	0.0717794	0.586138	0.503788
346	27.08	27.1	85.19	81.48	77.04	tr|A0A0H3DSG2|A0A0H3DSG2_EDWTF	DNA-binding protein OS=Edwardsiella tarda (strain FL6-60) GN=ETAF_1395 PE=3 SV=1	EDWTF	85	0.801678	0.751	1.14815	0.698232	0.92045	1.09648	0.43212	1.13763	0.963829	1.25893	0.949078
1732	3.89	4	12.34	6.297	6.297	tr|A0A146JMB9|A0A146JMB9_EDWTA	Uncharacterized protein OS=Edwardsiella tarda PE=4 SV=1	EDWTA	2	0.954993	0.939464	2.65461	0.359749	2.53513	0.946237	0.927487	4.09261	0.231206	3.87258	0.950615
1048	10.37	10.47	35.21	30.71	30.71	tr|D0Z7H7|D0Z7H7_EDWTE	23S rRNA methyltransferase A OS=Edwardsiella tarda (strain EIB202) GN=rrmA PE=4 SV=1	EDWTE	7	1.1695	0.579785	1.6293	0.717794	1.90546	1.27057	0.249412	1.61436	0.787046	2.05116	1.22004
1354	6.81	6.94	26.04	21.53	21.53	tr|D0Z7W1|D0Z7W1_EDWTE	Pyridoxal kinase PdxY OS=Edwardsiella tarda (strain EIB202) GN=pdxK PE=3 SV=1	EDWTE	6	0.903649	0.709853	1.35519	0.654636	1.22462	0.772681	0.449151	1.44544	0.515229	1.11686	0.838165
762	14.92	15.26	38.37	34.44	34.44	tr|D0Z8E1|D0Z8E1_EDWTE	Peptide transport system ATP-binding protein OS=Edwardsiella tarda (strain EIB202) GN=sapD PE=3 SV=1	EDWTE	13	0.855067	0.537269	1.38038	0.619441	1.18032	0.751623	0.807591	1.41906	0.465586	1.0666	0.803345
740	15.56	15.61	78.45	72.41	71.55	tr|D0Z8G0|D0Z8G0_EDWTE	Histidine triad (HIT) protein OS=Edwardsiella tarda (strain EIB202) GN=ETAE_1892 PE=4 SV=1	EDWTE	33	0.831764	0.55436	1.15878	0.679204	0.963829	1.20226	0.651416	1.18032	1.01859	1.44544	1.01701
1236	8.01	8.2	29.92	23.23	17.32	tr|D0ZA82|D0ZA82_EDWTE	DNA-binding transcriptional repressor OS=Edwardsiella tarda (strain EIB202) GN=deoR PE=4 SV=1	EDWTE	5	0.928966	0.695491	1.22462	0.758578	1.13763	0.954993	0.662867	1.21339	0.787046	1.15878	0.941979
737	15.62	15.69	48	48	48	tr|D0ZA92|D0ZA92_EDWTE	NAD-dependent epimerase/dehydratase OS=Edwardsiella tarda (strain EIB202) GN=ETAE_2271 PE=4 SV=1	EDWTE	11	1.03753	0.810329	1.21339	0.855067	1.2942	0.794328	0.367806	1.27057	0.60256	1.00925	0.915928
959	12	12.01	27.69	24.73	23.66	tr|D0ZAA4|D0ZAA4_EDWTE	Nitrate/TMAO reductase, membrane-bound tetraheme cytochrome c subunit OS=Edwardsiella tarda (strain EIB202) GN=ETAE_2283 PE=4 SV=1	EDWTE	8	1.70608	0.357403	1.45881	1.1695	2.85759	1.20226	0.952057	1.31826	0.912011	1.59956	1.45417
648	17.2	17.25	28.54	27.53	27.53	tr|D0ZAB0|D0ZAB0_EDWTE	Mannonate dehydratase OS=Edwardsiella tarda (strain EIB202) GN=uxuA PE=3 SV=1	EDWTE	11	0.946237	0.955675	1.10662	0.855067	1.04713	0.954993	0.703548	1.1272	0.847227	1.07647	0.950615
478	22.03	22.19	45.91	35.23	32.27	tr|D0ZAS8|D0ZAS8_EDWTE	ATP-dependent RNA helicase RhlE OS=Edwardsiella tarda (strain EIB202) GN=rhlE PE=3 SV=1	EDWTE	12	0.937562	0.364145	1.10662	0.847227	1.03753	0.981748	0.943727	1.1272	0.870964	1.10662	0.959655
1288	7.9	8.04	26.61	26.61	26.61	tr|D0ZBH8|D0ZBH8_EDWTE	Cytochrome c biogenesis ATP-binding export protein CcmA OS=Edwardsiella tarda (strain EIB202) GN=ccmA PE=3 SV=1	EDWTE	6	1.22462	0.463152	1.51356	0.809096	2.03236	0.501187	0.203485	1.90546	0.130617	0.954993	0.862902
1247	8.01	8.01	23.59	15.15	11.04	tr|D0ZBY6|D0ZBY6_EDWTE	DNA repair protein RadA OS=Edwardsiella tarda (strain EIB202) GN=radA PE=3 SV=1	EDWTE	4	1.00925	0.749803	1.52757	0.660694	1.5417	0.394457	0.265405	2.05116	0.0912011	0.809096	0.701855
1743	3.8	3.92	14.35	14.35	14.35	tr|D0ZBZ8|D0ZBZ8_EDWTE	DL-methionine transporter permease subunit OS=Edwardsiella tarda (strain EIB202) GN=yaeE PE=3 SV=1	EDWTE	2	1.04713	0.961501	1.6293	0.642688	1.70608	1.03753	0.865943	1.40605	0.737904	1.45881	1.04233
243	33.59	33.62	75	73.33	73.33	tr|D0ZCC8|D0ZCC8_EDWTE	Glutamate and aspartate transporter subunit OS=Edwardsiella tarda (strain EIB202) GN=glnH2 PE=4 SV=1	EDWTE	32	0.704693	0.162043	1.22462	0.549541	0.862979	0.758578	0.667954	1.19124	0.648634	0.903649	0.731635
1517	5.74	8.03	22.09	12.5	11.34	tr|D0ZCD6|D0ZCD6_EDWTE	DNA polymerase III subunit delta OS=Edwardsiella tarda (strain EIB202) GN=holA PE=4 SV=1	EDWTE	4	0.972747	0.898343	1.24738	0.77983	1.21339	1.02802	0.118485	1.38038	0.744732	1.43219	1.00038
319	28.18	30.07	33.26	20.93	20.93	tr|D0ZCU9|D0ZCU9_EDWTE	Bifunctional uridylyltransferase/uridylyl-removing enzyme OS=Edwardsiella tarda (strain EIB202) GN=glnD PE=3 SV=1	EDWTE	18	0.954993	0.727061	1.10662	0.862979	1.05682	0.981748	0.595943	1.14815	0.855067	1.1272	0.96837
1498	6	6	49.4	49.4	49.4	tr|D0ZDH5|D0ZDH5_EDWTE	Acyl carrier protein OS=Edwardsiella tarda (strain EIB202) GN=acpP PE=3 SV=1	EDWTE	3	0.990832	0.950029	1.1695	0.847227	1.15878	0.963829	0.739763	1.20226	0.809096	1.15878	0.977331
946	12.02	12.02	57.79	49.75	49.75	tr|D0ZET4|D0ZET4_EDWTE	Uncharacterized protein OS=Edwardsiella tarda (strain EIB202) GN=ETAE_1043 PE=4 SV=1	EDWTE	13	0.912011	0.677589	1.10662	0.824138	1.00925	0.990832	0.919586	1.14815	0.862979	1.13763	0.951421
443	23.2	23.68	28.79	18.74	17.87	tr|D0ZFC9|D0ZFC9_EDWTE	Uncharacterized protein OS=Edwardsiella tarda (strain EIB202) GN=ETAE_3169 PE=4 SV=1	EDWTE	16	1.25892	0.228822	1.34276	0.937562	2.46604	1.27057	0.578651	1.35519	0.937562	1.97697	1.26475
655	17.06	17.32	26.62	21.17	19.29	tr|D0ZFH9|D0ZFH9_EDWTE	Exodeoxyribonuclease I OS=Edwardsiella tarda (strain EIB202) GN=sbcB PE=4 SV=1	EDWTE	12	0.758578	0.661567	1.2942	0.529663	0.981748	0.544503	0.166706	1.45881	0.313329	0.794328	0.65154
164	40.43	40.72	43.01	37.87	35.54	tr|D0ZG44|D0ZG44_EDWTE	Alpha-1,4 glucan phosphorylase OS=Edwardsiella tarda (strain EIB202) GN=glgP PE=3 SV=1	EDWTE	28	0.758578	0.693314	1.19124	0.642688	0.903649	0.855067	0.516881	1.18032	0.704693	1.00925	0.806822
1607	4.08	4.09	55.74	55.74	44.26	tr|D0ZGA0|D0ZGA0_EDWTE	Uncharacterized protein OS=Edwardsiella tarda (strain EIB202) GN=ETAE_1313 PE=4 SV=1	EDWTE	6	0.717794	0.500849	1.27057	0.413047	0.912011	0.963829	0.596718	1.28233	0.77983	1.23595	0.840812
1002	11.58	11.72	46.69	46.28	46.28	tr|D0ZGE5|D0ZGE5_EDWTE	Acid phosphatase OS=Edwardsiella tarda (strain EIB202) GN=ETAE_1358 PE=3 SV=1	EDWTE	11	1.21339	0.533619	1.27057	0.954993	1.8197	1.1695	0.825267	1.28233	0.912011	1.59956	1.19144
1642	4.01	4.01	14.81	13.47	9.091	tr|D0ZGI2|D0ZGI2_EDWTE	Predicted nucleotide-binding protein containing TIR-like domain OS=Edwardsiella tarda (strain EIB202) GN=ETAE_1395 PE=4 SV=1	EDWTE	2	1.03753	0.898915	1.20226	0.862979	1.24738	1.09648	0.784799	1.28233	0.855067	1.40605	1.067
836	14.01	14.01	28.57	26.62	26.62	tr|D0ZGK1|D0ZGK1_EDWTE	Protein FdhE homolog OS=Edwardsiella tarda (strain EIB202) GN=fdhE PE=3 SV=1	EDWTE	8	1.01859	0.817743	1.10662	0.92045	1.1272	1.04713	0.52439	1.10662	0.946237	1.15878	1.03286
875	13.42	13.52	40.91	36.78	35.12	tr|D0ZGL5|D0ZGL5_EDWTE	Two-component response regulator OS=Edwardsiella tarda (strain EIB202) GN=ETAE_3355 PE=4 SV=1	EDWTE	8	1.65959	0.203415	1.48594	1.11686	3.16228	1.49968	0.152213	1.40605	1.0666	2.46604	1.57964
1695	4	4	7.512	6.338	6.103	tr|D0ZGN9|D0ZGN9_EDWTE	C4-dicarboxylate transport protein OS=Edwardsiella tarda (strain EIB202) GN=dctA PE=3 SV=1	EDWTE	4	3.31131	0.413659	1.92309	1.72187	23.1206	2.80543	0.489605	1.87068	1.49968	12.2462	3.05837
613	18	18.07	62.21	59.91	56.68	tr|D0ZHD9|D0ZHD9_EDWTE	Probable GTP-binding protein EngB OS=Edwardsiella tarda (strain EIB202) GN=engB PE=3 SV=1	EDWTE	17	0.794328	0.724273	1.23595	0.60256	0.981748	0.660693	0.151564	1.31826	0.544503	0.870964	0.727511
651	17.14	17.27	44.02	44.02	44.02	tr|D0ZHH9|D0ZHH9_EDWTE	Phosphate import ATP-binding protein PstB OS=Edwardsiella tarda (strain EIB202) GN=pstB PE=3 SV=1	EDWTE	11	1.05682	0.334864	1.08643	0.972747	1.15878	1.00925	0.974262	1.10662	0.912011	1.11686	1.03304
935	12.06	12.07	58.93	58.93	46.43	tr|M0QAP1|M0QAP1_EDWTA	Nitrogen regulatory protein P-II 1 OS=Edwardsiella tarda ATCC 15947 = NBRC 105688 GN=glnB PE=3 SV=1	EDWTA	10	0.83946	0.832197	1.14815	0.731139	0.963829	1.00925	0.816832	1.15878	0.870964	1.25893	0.924356
537	20.06	20.15	50.33	48.36	48.36	tr|Q4G4C6|Q4G4C6_EDWTA	EsaQ OS=Edwardsiella tarda GN=esaQ PE=4 SV=1	EDWTA	17	0.544503	0.230284	1.40605	0.214783	0.765597	0.654636	0.538479	1.31826	0.487529	0.862979	0.599569
677	16.35	18.5	44.88	43.31	43.31	tr|D0Z7H1|D0Z7H1_EDWTE	Short chain dehydrogenase OS=Edwardsiella tarda (strain EIB202) GN=ETAE_1549 PE=4 SV=1	EDWTE	12	0.963829	0.58646	1.11686	0.862979	1.07647	1.01859	0.18768	1.11686	0.912011	1.13763	0.99121
1492	6	6	16.29	16.29	16.29	tr|D0Z7Y4|D0Z7Y4_EDWTE	ATP-dependent dethiobiotin synthetase BioD OS=Edwardsiella tarda (strain EIB202) GN=bioD PE=3 SV=1	EDWTE	3	0.685488	0.370371	1.39316	0.444631	0.954993	1.08643	0.81197	1.38038	0.787046	1.52757	0.885957
223	34.95	35.11	55.31	52.76	49.21	tr|D0Z816|D0Z816_EDWTE	NAD(P) transhydrogenase subunit alpha OS=Edwardsiella tarda (strain EIB202) GN=pntA PE=3 SV=1	EDWTE	45	2.01372	0.0407718	1.38038	1.45881	2.33346	1.15878	0.76081	1.18032	0.981748	1.2942	1.58625
715	16	16	34.57	34.2	34.2	tr|D0Z859|D0Z859_EDWTE	Putative phosphoenolpyruvate synthase regulatory protein OS=Edwardsiella tarda (strain EIB202) GN=ETAE_1791 PE=3 SV=1	EDWTE	9	1	0.624703	1.24738	0.801678	1.31826	0.751623	0.195982	1.30617	0.487529	0.981748	0.875811
270	31.41	35.31	70.03	60.24	59.94	tr|D0Z879|D0Z879_EDWTE	Phenylalanine--tRNA ligase alpha subunit OS=Edwardsiella tarda (strain EIB202) GN=pheS PE=3 SV=1	EDWTE	37	1.18032	0.426849	1.15878	1.01859	1.40605	0.954993	0.465868	1.1695	0.824138	1.11686	1.06766
1944	2	2.02	7.452	2.683	2.683	tr|D0Z884|D0Z884_EDWTE	Choline/carnitine/betaine transporter OS=Edwardsiella tarda (strain EIB202) GN=ETAE_1816 PE=3 SV=1	EDWTE	2	1.01859	0.867784	2.0893	0.487529	2.12814	1.03753	0.774913	2.10863	0.49204	2.18776	1.02806
1864	2.02	2.07	9.831	8.136	5.424	tr|D0Z897|D0Z897_EDWTE	Diguanylate cyclase/phosphodiesterase with PAS/PAC and GAF sensor OS=Edwardsiella tarda (strain EIB202) GN=ETAE_1829 PE=4 SV=1	EDWTE	1	0.862979	0.784246	2.0893	0.413047	1.80302	1.13763	0.78452	2.0893	0.544503	2.37684	1.0003
1463	6	6.01	23.38	16.55	16.55	tr|D0Z8G6|D0Z8G6_EDWTE	4-deoxy-L-threo-5-hexosulose-uronate ketol-isomerase OS=Edwardsiella tarda (strain EIB202) GN=kduI PE=3 SV=1	EDWTE	3	0.928966	0.627656	1.19124	0.77983	1.10662	1.05682	0.724099	1.21339	0.870964	1.28233	0.992892
1394	6.25	6.32	28.09	18.54	10.11	tr|D0Z978|D0Z978_EDWTE	dTDP-glucose 4,6-dehydratase OS=Edwardsiella tarda (strain EIB202) GN=rffG PE=3 SV=1	EDWTE	3	1.20226	0.902437	1.47231	0.816582	1.87068	1.51356	0.286758	1.51356	1	3.49945	1.35791
1031	10.82	10.9	35.89	33.06	33.06	tr|D0Z990|D0Z990_EDWTE	Uroporphyrinogen-III synthase OS=Edwardsiella tarda (strain EIB202) GN=hemD PE=4 SV=1	EDWTE	8	0.946237	0.928537	1.14815	0.824138	1.08643	1.07647	0.530958	1.18032	0.912011	1.27057	1.01135
673	16.51	18.8	25.58	21.2	21.2	tr|D0Z9C9|D0Z9C9_EDWTE	NADH dehydrogenase, FAD-containing subunit OS=Edwardsiella tarda (strain EIB202) GN=ndh PE=4 SV=1	EDWTE	10	1.05682	0.696423	1.1695	0.903649	1.23595	1.01859	0.924128	1.14815	0.887156	1.1695	1.0377
1034	10.73	10.89	45.51	37.68	25.22	tr|D0Z9S2|D0Z9S2_EDWTE	UDP-N-acetylenolpyruvoylglucosamine reductase OS=Edwardsiella tarda (strain EIB202) GN=murB PE=3 SV=1	EDWTE	8	0.972747	0.784504	1.11686	0.870964	1.08643	0.981748	0.526848	1.14815	0.855067	1.1272	0.977248
1757	3.57	3.72	18.18	8.766	8.766	tr|D0ZAF6|D0ZAF6_EDWTE	Glutaminase OS=Edwardsiella tarda (strain EIB202) GN=yneH PE=3 SV=1	EDWTE	4	0.972747	0.92959	1.18032	0.824138	1.14815	0.963829	0.651068	1.8197	0.529663	1.75388	0.968288
1614	4.06	4.07	12.19	9.091	6.77	tr|D0ZAL9|D0ZAL9_EDWTE	L-lactate permease OS=Edwardsiella tarda (strain EIB202) GN=lldP PE=4 SV=1	EDWTE	4	0.963829	0.915746	1.19124	0.809096	1.14815	1	0.988245	1.18032	0.847227	1.18032	0.981914
1873	2.01	2.33	13.74	8.772	4.094	tr|D0ZAM0|D0ZAM0_EDWTE	Uncharacterized protein OS=Edwardsiella tarda (strain EIB202) GN=ETAE_0333 PE=4 SV=1	EDWTE	2	1.03753	0.952896	8.87156	0.11695	9.2045	1.02802	0.988613	12.0226	0.0855067	12.3595	1.03277
305	29.21	31.38	45.67	39.61	37.66	tr|D0ZB42|D0ZB42_EDWTE	Type VI secretion system protein EvpM OS=Edwardsiella tarda (strain EIB202) GN=evpM PE=4 SV=1	EDWTE	22	0.758578	0.14566	1.18032	0.648634	0.895365	0.619441	0.0279346	1.36773	0.519996	0.847227	0.689009
782	14.56	14.6	35.62	32.5	31.25	tr|D0ZB76|D0ZB76_EDWTE	tRNA pseudouridine synthase B OS=Edwardsiella tarda (strain EIB202) GN=truB PE=3 SV=1	EDWTE	8	0.937562	0.999532	1.14815	0.816582	1.07647	0.990832	0.760007	1.14815	0.862979	1.13763	0.964197
1883	2.01	2.01	25.15	19.16	19.16	tr|D0ZBH1|D0ZBH1_EDWTE	Cytochrome C biogenesis protein OS=Edwardsiella tarda (strain EIB202) GN=ccmH PE=4 SV=1	EDWTE	2	0.685488	0.753578	2.18776	0.313329	1.49969	1.99526	0.388379	2.208	0.903649	4.40555	1.34038
819	14.04	14.04	60.12	60.12	55.36	tr|D0ZBN4|D0ZBN4_EDWTE	Ecotin OS=Edwardsiella tarda (strain EIB202) GN=eco PE=3 SV=1	EDWTE	12	1.45881	0.456537	1.36773	1.0666	2.29087	1.2942	0.454057	1.22462	1.05682	1.57036	1.3765
1538	5.3	5.6	17.43	11.25	6.022	tr|D0ZCE0|D0ZCE0_EDWTE	Peptidoglycan glycosyltransferase/penicillin-binding protein 2 OS=Edwardsiella tarda (strain EIB202) GN=ETAE_2644 PE=4 SV=1	EDWTE	4	1.1272	0.297117	1.41906	0.794328	1.59956	0.903649	0.817178	1.43219	0.630957	1.2942	1.01542
518	20.87	23.8	36.66	28.72	28.72	tr|D0ZCK4|D0ZCK4_EDWTE	UDP-N-acetylmuramate--L-alanine ligase OS=Edwardsiella tarda (strain EIB202) GN=murC PE=3 SV=1	EDWTE	14	1.58489	0.134513	1.41906	1.11686	2.10863	1.21339	0.274016	1.28233	0.946237	1.55597	1.39914
678	16.32	16.39	49.53	38.49	34.07	tr|D0ZCZ9|D0ZCZ9_EDWTE	Sigma E regulatory protein OS=Edwardsiella tarda (strain EIB202) GN=rseB PE=4 SV=1	EDWTE	10	0.862979	0.737362	1.22462	0.711214	1.05682	1.59956	0.0400346	1.35519	1.18032	2.0893	1.23127
1250	8	12	52.34	52.34	52.34	tr|D0ZD23|D0ZD23_EDWTE	Uncharacterized protein OS=Edwardsiella tarda (strain EIB202) GN=ETAE_2752 PE=4 SV=1	EDWTE	9	0.990832	0.965136	1.5417	0.591562	1.52757	1.01859	0.863352	1.39316	0.731139	1.48594	1.00471
998	11.62	11.7	36.1	36.1	36.1	tr|D0ZD29|D0ZD29_EDWTE	Putative ribonuclease, T2 family OS=Edwardsiella tarda (strain EIB202) GN=ETAE_2758 PE=3 SV=1	EDWTE	11	1.08643	0.7944	1.22462	0.887156	1.34276	1.47231	0.17425	1.24738	1.18032	1.88799	1.27937
291	29.83	29.85	64.96	57.99	57.99	tr|D0ZD58|D0ZD58_EDWTE	Inosine-5'-monophosphate dehydrogenase OS=Edwardsiella tarda (strain EIB202) GN=guaB PE=3 SV=1	EDWTE	25	0.524808	0.632075	1.43219	0.349945	0.751623	0.428549	0.241515	1.41906	0.248886	0.608135	0.476678
790	14.28	16.38	39.07	30.61	30.61	tr|D0ZD91|D0ZD91_EDWTE	Transcriptional antiterminator OS=Edwardsiella tarda (strain EIB202) GN=bglG2 PE=4 SV=1	EDWTE	9	0.534564	0.167137	1.41906	0.328095	0.758578	0.398107	0.582983	1.80302	0.229087	0.717794	0.466336
1193	8.29	10.46	15.24	5.67	4.124	tr|D0ZDM8|D0ZDM8_EDWTE	Putative TTSS effector protein OS=Edwardsiella tarda (strain EIB202) GN=ETAE_0888 PE=4 SV=1	EDWTE	7	1.87068	0.0257668	1.38038	1.35519	2.80543	1.90546	0.21674	1.48594	1.28233	2.85759	1.88807
2195	0.16	0.17	19.15	19.15	4.787	tr|D0ZDR1|D0ZDR1_EDWTE	Beta-phosphoglucomutase family hydrolase OS=Edwardsiella tarda (strain EIB202) GN=ETAE_2857 PE=4 SV=1	EDWTE	1	1.02802	0.747384	2.26987	0.452898	2.33346	1.22462	0.49661	1.70608	0.717794	2.0893	1.12632
1639	4.01	4.01	26.62	20.78	17.53	tr|D0ZEQ1|D0ZEQ1_EDWTE	Uncharacterized protein OS=Edwardsiella tarda (strain EIB202) GN=ETAE_3063 PE=4 SV=1	EDWTE	2	1.13763	0.559792	3.80189	0.299226	4.32514	0.816582	0.390016	2.53513	0.322107	2.07014	0.977105
2121	1.11	1.32	5.794	2.575	2.575	tr|D0ZFJ6|D0ZFJ6_EDWTE	Lysine transporter OS=Edwardsiella tarda (strain EIB202) GN=lysP PE=4 SV=1	EDWTE	4	1.07647	0.923357	1.51356	0.711214	1.67494	0.879023	0.949093	1.61436	0.524807	1.41906	0.977744
1824	2.23	4.01	23.25	14.47	8.772	tr|D0ZFY9|D0ZFY9_EDWTE	Phosphoglycolate phosphatase OS=Edwardsiella tarda (strain EIB202) GN=gph PE=3 SV=1	EDWTE	2	0.92045	0.899261	15.8489	0.0613762	14.5881	1	0.993042	2.42103	0.413047	2.42103	0.960225
2128	0.96	1.08	18.52	17.28	11.11	tr|M0Q5Q4|M0Q5Q4_EDWTA	Uncharacterized protein OS=Edwardsiella tarda ATCC 15947 = NBRC 105688 GN=ET1_07_00600 PE=4 SV=1	EDWTA	1	1.08643	0.842655	1.45881	0.744732	1.58489	0.672977	0.507619	2.35505	0.283139	1.58489	0.879701
1265	8	8	64.41	64.41	64.41	tr|M0QCJ9|M0QCJ9_EDWTA	50S ribosomal protein L30 OS=Edwardsiella tarda ATCC 15947 = NBRC 105688 GN=rpmD PE=3 SV=1	EDWTA	18	1.18032	0.249626	1.22462	0.963829	1.44544	0.731139	0.262211	1.25893	0.591562	0.92045	0.95573
1597	4.12	4.16	9.795	5.923	5.923	tr|M0QCN1|M0QCN1_EDWTA	Putative cadaverine/lysine antiporter OS=Edwardsiella tarda ATCC 15947 = NBRC 105688 GN=cadB PE=4 SV=1	EDWTA	6	1.0666	0.994789	1.43219	0.744732	1.57036	0.903649	0.675717	1.45881	0.597035	1.31826	0.985123
891	13.02	13.98	24.54	18.16	11.29	tr|A0A0E0Z298|A0A0E0Z298_9ENTR	Anaerobic dimethyl sulfoxide reductase chain A, putative OS=Edwardsiella piscicida C07-087 GN=ETAC_10420 PE=3 SV=1	9ENTR	9	0.963829	0.754273	1.13763	0.847227	1.09648	0.972747	0.871719	1.14815	0.847227	1.11686	0.968288
297	29.64	29.69	44.57	36.96	31.52	tr|D0Z839|D0Z839_EDWTE	D-lactate dehydrogenase OS=Edwardsiella tarda (strain EIB202) GN=ldhA PE=3 SV=1	EDWTE	21	0.648634	0.3027	1.2942	0.465586	0.83946	0.92045	0.289718	1.20226	0.630957	1.10662	0.784542
909	12.49	12.53	46.74	42.93	42.93	tr|D0Z8I4|D0Z8I4_EDWTE	Uncharacterized protein OS=Edwardsiella tarda (strain EIB202) GN=ETAE_1916 PE=4 SV=1	EDWTE	12	0.895365	0.928166	1.24738	0.704693	1.11686	0.879023	0.796597	1.2942	0.691831	1.13763	0.887194
892	12.97	13.12	28.15	26.16	24.83	tr|D0Z8K4|D0Z8K4_EDWTE	Glycine--tRNA ligase alpha subunit OS=Edwardsiella tarda (strain EIB202) GN=glyQ PE=3 SV=1	EDWTE	16	1.15878	0.852117	1.25892	0.92045	1.49969	0.990832	0.975532	1.25893	0.77983	1.24738	1.0748
1789	2.85	2.98	8.171	8.171	6.226	tr|D0Z9T6|D0Z9T6_EDWTE	NADH pyrophosphatase OS=Edwardsiella tarda (strain EIB202) GN=nudC PE=3 SV=1	EDWTE	2	1.45881	0.949883	2.18776	0.666807	8.62979	2.65461	0.422344	2.85759	0.928966	24.2103	2.05671
1239	8.01	8.03	45.06	26.54	25.93	tr|D0ZA56|D0ZA56_EDWTE	Methylated-DNA--protein-cysteine methyltransferase OS=Edwardsiella tarda (strain EIB202) GN=ETAE_2235 PE=3 SV=1	EDWTE	6	1.03753	0.488219	1.44544	0.717794	1.36773	1.20226	0.620343	1.35519	0.887156	2.77971	1.1199
1663	4	4.02	24.29	24.29	16.43	tr|D0ZAG4|D0ZAG4_EDWTE	Putative pre-16S rRNA nuclease OS=Edwardsiella tarda (strain EIB202) GN=yqgF PE=3 SV=1	EDWTE	2	0.963829	0.963189	1.20226	0.794328	1.15878	0.981748	0.980455	1.1695	0.83946	1.14815	0.972788
1851	2.06	2.07	19.19	6.977	4.36	tr|D0ZAI9|D0ZAI9_EDWTE	Periplasmic sensory protein associated with the TorRS two-component regulatory system OS=Edwardsiella tarda (strain EIB202) GN=torT PE=4 SV=1	EDWTE	1	0.990832	0.792932	1.34276	0.737904	1.33045	1.03753	0.632805	1.5417	0.672977	1.59956	1.01418
1345	7	7.26	45.11	31.91	29.79	tr|D0ZAT8|D0ZAT8_EDWTE	Ubiquinone biosynthesis O-methyltransferase OS=Edwardsiella tarda (strain EIB202) GN=ubiG PE=3 SV=1	EDWTE	6	0.92045	0.654509	1.41906	0.648634	1.30617	1.04713	0.706371	1.14815	0.912011	1.20226	0.983789
1177	8.73	9.94	20.52	15.32	14.03	tr|D0ZBT3|D0ZBT3_EDWTE	Galactokinase OS=Edwardsiella tarda (strain EIB202) GN=galK PE=3 SV=1	EDWTE	7	0.794328	0.810319	1.31826	0.559758	1.04713	0.946237	0.982886	1.40605	0.666807	1.33045	0.870283
337	27.52	27.6	68.9	68.9	63.72	tr|D0ZBU8|D0ZBU8_EDWTE	Arabinose 5-phosphate isomerase OS=Edwardsiella tarda (strain EIB202) GN=yrbH PE=3 SV=1	EDWTE	19	0.698232	0.543387	1.30617	0.539511	0.912011	1.01859	0.940914	1.18032	0.862979	1.20226	0.858412
185	38.54	38.57	47.84	41.28	40.24	tr|D0ZC35|D0ZC35_EDWTE	Xanthine dehydrogenase subunit XdhA OS=Edwardsiella tarda (strain EIB202) GN=xdhA PE=4 SV=1	EDWTE	29	1.44544	0.394042	1.30617	1.10662	1.87068	1.04713	0.553455	1.1695	0.895365	1.25893	1.24628
1153	9.3	9.42	29.77	21.76	18.7	tr|D0ZCA3|D0ZCA3_EDWTE	Esterase, DmpD/TodF/XylF family OS=Edwardsiella tarda (strain EIB202) GN=ETAE_2607 PE=4 SV=1	EDWTE	5	0.912011	0.47527	1.33045	0.685488	1.21339	1.07647	0.88886	1.38038	0.77983	1.49968	0.994238
1447	6	6.22	19.96	10.31	9.193	tr|D0ZDB7|D0ZDB7_EDWTE	Two-component system response regulator OS=Edwardsiella tarda (strain EIB202) GN=ETAE_0777 PE=4 SV=1	EDWTE	4	1.01859	0.986731	1.28233	0.794328	1.30617	1.04713	0.894984	1.97697	0.529663	2.07014	1.03286
1815	2.33	2.44	25	19.64	7.398	tr|D0ZDZ8|D0ZDZ8_EDWTE	2-octaprenyl-6-methoxyphenyl hydroxylase OS=Edwardsiella tarda (strain EIB202) GN=ETAE_2944 PE=4 SV=1	EDWTE	3	0.981748	0.974457	3.94457	0.248886	3.87258	1.04713	0.867202	1.38038	0.758578	1.44544	1.01444
449	22.98	23.35	38.16	28.5	22.54	tr|D0ZE93|D0ZE93_EDWTE	1-deoxy-D-xylulose-5-phosphate synthase OS=Edwardsiella tarda (strain EIB202) GN=dxs PE=3 SV=1	EDWTE	16	0.83946	0.631207	1.24738	0.666807	1.04713	1.2942	0.315746	1.21339	1.0666	1.57036	1.06683
1931	2	2.22	16.95	16.95	16.95	tr|D0ZEC0|D0ZEC0_EDWTE	Methylated-DNA-[protein]-cysteine OS=Edwardsiella tarda (strain EIB202) GN=ETAE_1006 PE=4 SV=1	EDWTE	2	0.928966	0.891442	2.0893	0.444631	1.94089	1.22462	0.678496	2.0893	0.586138	2.58226	1.07679
965	12	12	65.57	62.84	62.84	tr|D0ZED3|D0ZED3_EDWTE	Adenine phosphoribosyltransferase OS=Edwardsiella tarda (strain EIB202) GN=apt PE=3 SV=1	EDWTE	10	0.928966	0.835587	1.28233	0.570164	1.19124	0.586138	0.972237	1.59956	0.325087	0.937562	0.757552
1988	2	2	12.56	7.623	4.933	tr|D0ZET5|D0ZET5_EDWTE	7-carboxy-7-deazaguanine synthase OS=Edwardsiella tarda (strain EIB202) GN=queE PE=3 SV=1	EDWTE	1	1.04713	0.9188	2.0893	0.501187	2.18776	0.946237	0.869211	4.74242	0.199526	4.48745	0.996683
136	44.59	45.38	59.41	55.56	51.7	tr|D0ZF28|D0ZF28_EDWTE	DNA ligase OS=Edwardsiella tarda (strain EIB202) GN=ligA PE=3 SV=1	EDWTE	32	1.05682	0.230218	1.09648	0.963829	1.18032	1.0666	0.0924083	1.10662	0.963829	1.20226	1.06171
1655	4	4.19	13.71	13.71	11.17	tr|D0ZF94|D0ZF94_EDWTE	Maf-like protein ETAE_3134 OS=Edwardsiella tarda (strain EIB202) GN=maf PE=3 SV=1	EDWTE	3	1.33045	0.588305	2.0893	0.636796	2.77971	0.870964	0.798476	2.0893	0.416869	1.8197	1.10071
812	14.07	14.08	27.17	22.83	21	tr|D0ZFC4|D0ZFC4_EDWTE	Guanine deaminase OS=Edwardsiella tarda (strain EIB202) GN=guaD2 PE=4 SV=1	EDWTE	9	0.554626	0.593431	1.41906	0.380189	0.787046	0.214783	0.00254072	2.55859	0.0879023	0.549541	0.384704
972	12	12	40.22	40.22	40.22	tr|D0ZFF2|D0ZFF2_EDWTE	Putative carbonic anhydrase/acetyltransferase OS=Edwardsiella tarda (strain EIB202) GN=ETAE_3192 PE=4 SV=1	EDWTE	7	1.45881	0.257708	1.30617	1.11686	2.96483	0.847227	0.641336	1.25893	0.57544	1.0666	1.15302
1157	9.19	9.49	76.71	76.71	69.86	tr|D0ZFJ4|D0ZFJ4_EDWTE	Universal stress protein OS=Edwardsiella tarda (strain EIB202) GN=ETAE_1183 PE=3 SV=1	EDWTE	20	0.691831	0.768315	1.33045	0.524808	0.92045	0.660693	0.29862	1.22462	0.539511	0.809096	0.676262
598	18.08	18.1	32.38	29.36	28.65	tr|D0ZFS6|D0ZFS6_EDWTE	Putative Lon protease OS=Edwardsiella tarda (strain EIB202) GN=ETAE_1265 PE=4 SV=1	EDWTE	13	0.981748	0.468261	1.10662	0.879022	1.08643	1.04713	0.634219	1.1272	0.928966	1.18032	1.01444
409	24.84	24.97	40.54	37.61	36.26	tr|D0ZGA3|D0ZGA3_EDWTE	Phosphoanhydride phosphorylase OS=Edwardsiella tarda (strain EIB202) GN=ETAE_1316 PE=4 SV=1	EDWTE	22	0.928966	0.6199	1.20226	0.744732	1.11686	1.03753	0.696463	1.18032	0.879023	1.22462	0.983247
263	31.94	32.09	62.83	54.45	52.36	tr|D0ZGE9|D0ZGE9_EDWTE	Isoaspartyl dipeptidase OS=Edwardsiella tarda (strain EIB202) GN=ETAE_1362 PE=3 SV=1	EDWTE	29	1.01859	0.601903	1.24738	0.816582	1.23595	1	0.970681	1.19124	0.83946	1.19124	1.0093
1961	2	2.01	9.091	3.333	3.333	tr|D0ZGQ0|D0ZGQ0_EDWTE	Dipeptide transporter ATP-binding subunit OS=Edwardsiella tarda (strain EIB202) GN=dppF PE=3 SV=1	EDWTE	1	0.265461	0.432736	2.91072	0.0214783	0.772681	0.972747	0.493039	2.53513	0.325087	2.46604	0.619104
249	32.94	35.14	49.68	44.56	44.56	tr|D0ZHD1|D0ZHD1_EDWTE	Glutamine synthetase OS=Edwardsiella tarda (strain EIB202) GN=glnA PE=3 SV=1	EDWTE	31	1.48594	0.0460473	1.33045	1.11686	1.88799	1.15878	0.749219	1.14815	1.00925	1.34276	1.32236
1575	4.53	20.87	78.68	59.56	55.15	tr|M0Q4C6|M0Q4C6_EDWTA	DNA-binding protein OS=Edwardsiella tarda ATCC 15947 = NBRC 105688 GN=hns PE=3 SV=1	EDWTA	45	0.608135	0.153657	1.92309	0.313329	1.1695	1.01859	0.983706	1.94089	0.524807	1.97697	0.813363
1734	3.89	4	25.51	25.51	25.51	tr|A0A0E0Z177|A0A0E0Z177_9ENTR	Uncharacterized protein OS=Edwardsiella piscicida C07-087 GN=ETAC_11600 PE=4 SV=1	9ENTR	5	1.34276	0.720649	1.43219	0.937562	1.95885	0.937562	0.896962	1.39316	0.666807	1.30617	1.14016
535	20.1	20.18	62.61	51.68	51.68	tr|A0A0E0Z2Q0|A0A0E0Z2Q0_9ENTR	Protein disulfide isomerase II DsbC OS=Edwardsiella piscicida C07-087 GN=ETAC_14100 PE=4 SV=1	9ENTR	29	0.758578	0.677036	1.20226	0.597035	0.912011	0.765597	0.923696	1.28233	0.60256	0.981748	0.762087
367	26.1	26.11	71.37	58.02	56.49	tr|D0Z7I9|D0Z7I9_EDWTE	Pectin degradation repressor OS=Edwardsiella tarda (strain EIB202) GN=kdgR PE=4 SV=1	EDWTE	24	0.660694	0.249938	1.30617	0.549541	0.862979	0.698232	0.224596	1.24738	0.529663	0.870964	0.679463
157	41.31	41.32	33.42	27.81	26.53	tr|D0Z846|D0Z846_EDWTE	Pyruvate-flavodoxin oxidoreductase OS=Edwardsiella tarda (strain EIB202) GN=nifJ PE=3 SV=1	EDWTE	24	0.586138	0.164896	1.25892	0.474242	0.737904	0.505825	0.159634	1.51356	0.413047	0.765597	0.545981
811	14.08	14.09	66.23	59.09	59.09	tr|D0Z8K0|D0Z8K0_EDWTE	Molecular chaperone (Small heat shock protein) OS=Edwardsiella tarda (strain EIB202) GN=ibpB PE=3 SV=1	EDWTE	16	1.00925	0.90835	1.20226	0.83946	1.22462	0.824138	0.881273	1.23595	0.559758	1.01859	0.916696
1588	4.26	4.29	12.84	8.802	4.04	tr|D0Z900|D0Z900_EDWTE	ATP-dependent DNA helicase RecG OS=Edwardsiella tarda (strain EIB202) GN=recG PE=3 SV=1	EDWTE	3	0.879022	0.936604	1.21339	0.724436	1.0666	0.954993	0.682963	1.14815	0.831764	1.09648	0.917008
1469	6	6	46.58	37.27	32.3	tr|D0Z943|D0Z943_EDWTE	Phosphopantetheine adenylyltransferase OS=Edwardsiella tarda (strain EIB202) GN=coaD PE=3 SV=1	EDWTE	4	1.07647	0.925058	1.28233	0.83946	1.43219	1.03753	0.849448	1.35519	0.765597	1.41906	1.057
1626	4.02	5.43	12.81	7.991	4.818	tr|D0Z992|D0Z992_EDWTE	Adenylate cyclase OS=Edwardsiella tarda (strain EIB202) GN=cyaA PE=3 SV=1	EDWTE	6	0.505825	0.0696922	1.94089	0.260615	0.981748	0.981748	0.631634	1.94089	0.505825	1.90546	0.743786
1564	4.75	4.86	16.31	13.29	11.48	tr|D0Z9N0|D0Z9N0_EDWTE	Tetraacyldisaccharide 4'-kinase OS=Edwardsiella tarda (strain EIB202) GN=lpxK PE=3 SV=1	EDWTE	3	0.704693	0.59139	1.85353	0.369828	1.30617	0.765597	0.650815	1.58489	0.409261	1.21339	0.735145
515	21	21.26	38.79	38.79	34.35	tr|D0Z9N6|D0Z9N6_EDWTE	3-phosphoshikimate 1-carboxyvinyltransferase OS=Edwardsiella tarda (strain EIB202) GN=aroA PE=3 SV=1	EDWTE	19	1.27057	0.504028	1.23595	1.02802	1.87068	0.505825	0.512053	1.28233	0.420727	0.648634	0.888199
126	46.62	46.87	74.15	61.11	60.63	tr|D0ZAP2|D0ZAP2_EDWTE	FtsH protease regulator HflK OS=Edwardsiella tarda (strain EIB202) GN=hflK PE=4 SV=1	EDWTE	57	1.72187	0.0664092	1.38038	1.24738	2.33346	1.85353	0.14698	1.45881	1.27057	2.51189	1.7877
780	14.61	14.76	47.64	39.86	39.86	tr|D0ZAS4|D0ZAS4_EDWTE	Manganese-dependent inorganic pyrophosphatase OS=Edwardsiella tarda (strain EIB202) GN=ETAE_2323 PE=4 SV=1	EDWTE	11	0.751623	0.373697	1.36773	0.501187	1.02802	0.465586	0.0695808	1.67494	0.194089	0.77983	0.608605
596	18.13	18.19	32.89	29.87	28.54	tr|D0ZBE8|D0ZBE8_EDWTE	Peptide chain release factor 3 OS=Edwardsiella tarda (strain EIB202) GN=prfC PE=3 SV=1	EDWTE	12	1.07647	0.879664	1.28233	0.83946	1.39316	0.597035	0.083767	1.43219	0.210863	0.855067	0.83675
926	12.21	12.32	44.29	42.91	38.75	tr|D0ZBY3|D0ZBY3_EDWTE	Ribosomal RNA small subunit methyltransferase I OS=Edwardsiella tarda (strain EIB202) GN=rsmI PE=3 SV=1	EDWTE	7	0.648634	0.84349	1.52757	0.448745	0.990832	1.24738	0.281365	1.31826	0.946237	1.8197	0.948009
1068	10.14	10.16	35.48	32.62	32.62	tr|D0ZC44|D0ZC44_EDWTE	Bis(5'-nucleosyl)-tetraphosphatase, symmetrical OS=Edwardsiella tarda (strain EIB202) GN=apaH PE=3 SV=1	EDWTE	6	0.862979	0.480752	1.31826	0.636796	1.13763	0.608135	0.292056	1.64437	0.299226	1	0.735557
1201	8.19	8.22	43.16	28.07	28.07	tr|D0ZE49|D0ZE49_EDWTE	Uncharacterized protein OS=Edwardsiella tarda (strain EIB202) GN=ETAE_0935 PE=3 SV=1	EDWTE	5	1.03753	0.806857	1.14815	0.903649	1.19124	1.08643	0.523576	1.18032	0.92045	1.28233	1.06198
220	35.3	36.18	63.67	62.11	62.11	tr|D0ZEN6|D0ZEN6_EDWTE	Probable N-acetylmuramoyl-L-alanine amidase OS=Edwardsiella tarda (strain EIB202) GN=ETAE_3048 PE=4 SV=1	EDWTE	30	1.24738	0.211487	1.18032	1.05682	1.49969	1.05682	0.610631	1.11686	0.946237	1.19124	1.1521
419	24.06	24.06	67.58	64.51	61.77	tr|D0ZEY7|D0ZEY7_EDWTE	4-hydroxy-tetrahydrodipicolinate synthase OS=Edwardsiella tarda (strain EIB202) GN=dapA PE=3 SV=1	EDWTE	21	0.946237	0.346097	1.14815	0.816582	1.08643	0.660693	0.248843	1.2942	0.452898	0.855067	0.803465
1540	5.21	5.34	36.61	33.56	28.14	tr|D0ZFH5|D0ZFH5_EDWTE	Cytidine deaminase OS=Edwardsiella tarda (strain EIB202) GN=cdd PE=3 SV=1	EDWTE	9	0.92045	0.783614	1.24738	0.737904	1.14815	0.946237	0.744933	1.20226	0.787046	1.13763	0.933343
1196	8.25	8.37	17.84	17.84	15.14	tr|D0ZFJ8|D0ZFJ8_EDWTE	Iron-sulfur cluster carrier protein OS=Edwardsiella tarda (strain EIB202) GN=ETAE_1187 PE=3 SV=1	EDWTE	7	0.981748	0.681916	1.13763	0.862979	1.11686	0.946237	0.827321	1.10662	0.855067	1.04713	0.963993
440	23.38	23.46	42.06	28.5	26.32	tr|D0ZFX9|D0ZFX9_EDWTE	Uncharacterized protein OS=Edwardsiella tarda (strain EIB202) GN=ETAE_3246 PE=4 SV=1	EDWTE	15	1.02802	0.997416	1.20226	0.855067	1.25892	0.954993	0.741506	1.19124	0.801678	1.13763	0.991504
910	12.42	12.48	37.21	37.21	33.72	tr|D0ZG19|D0ZG19_EDWTE	Pimeloyl-[acyl-carrier protein] methyl ester esterase OS=Edwardsiella tarda (strain EIB202) GN=bioH PE=3 SV=1	EDWTE	8	1.02802	0.453183	1.36773	0.751623	1.36773	0.359749	0.237839	2.1677	0.194089	0.77983	0.693883
533	20.22	20.54	31.93	26.42	23.85	tr|D0ZGM1|D0ZGM1_EDWTE	FGGY-family pentulose kinase OS=Edwardsiella tarda (strain EIB202) GN=ETAE_3361 PE=4 SV=1	EDWTE	13	0.937562	0.281712	1.14815	0.816582	1.07647	1.01859	0.566703	1.1695	0.870964	1.19124	0.978077
1709	4	4	56.72	56.72	56.72	tr|D0ZGP6|D0ZGP6_EDWTE	Uncharacterized protein OS=Edwardsiella tarda (strain EIB202) GN=ETAE_3386 PE=4 SV=1	EDWTE	5	0.349945	0.433195	2.05116	0.0809096	0.717794	0.765597	0.753067	1.35519	0.487529	1.03753	0.557771
1088	10.01	10.54	40.22	32.84	32.84	tr|D0ZHK6|D0ZHK6_EDWTE	Dihydropteroate synthase OS=Edwardsiella tarda (strain EIB202) GN=folP PE=3 SV=1	EDWTE	6	0.711214	0.309303	1.36773	0.515229	0.972747	0.831764	0.918698	1.34276	0.597035	1.11686	0.771489
1049	10.35	11.12	48	48	48	tr|M0QC79|M0QC79_EDWTA	50S ribosomal protein L23 OS=Edwardsiella tarda ATCC 15947 = NBRC 105688 GN=rplW PE=3 SV=1	EDWTA	14	1.02802	0.282278	1.15878	0.887156	1.24738	1.04713	0.667412	1.13763	0.92045	1.20226	1.03757
897	12.89	15.08	38.76	32.3	30.34	tr|Q7DFZ5|Q7DFZ5_EDWTA	Fimbrial protein OS=Edwardsiella tarda GN=etfD PE=4 SV=1	EDWTA	8	0.794328	0.798003	1.47231	0.544503	1.1695	0.591562	0.040044	1.64437	0.272898	0.972747	0.692945
1278	8	8	32.17	29.37	29.37	tr|A0A0E0Z3C6|A0A0E0Z3C6_9ENTR	Transcriptional regulator SlyA OS=Edwardsiella piscicida C07-087 GN=slyA PE=3 SV=1	9ENTR	4	1.0666	0.89473	1.72187	0.619441	1.6293	1.04713	0.974955	2.10863	0.496592	1.6293	1.05686
1649	4	5.03	26.09	18.01	18.01	tr|A0A0H3DTK1|A0A0H3DTK1_EDWTF	SsrA-binding protein OS=Edwardsiella tarda (strain FL6-60) GN=smpB PE=3 SV=1	EDWTF	3	0.946237	0.889832	1.18032	0.801678	1.11686	1.00925	0.938599	1.15878	0.870964	1.1695	0.977745
1828	2.2	2.22	11.38	11.38	11.38	tr|D0Z7K8|D0Z7K8_EDWTE	Uncharacterized protein OS=Edwardsiella tarda (strain EIB202) GN=ETAE_1586 PE=4 SV=1	EDWTE	2	1.19124	0.716837	2.0893	0.570164	2.48886	0.772681	0.639729	2.0893	0.369828	1.61436	0.981961
600	18.07	18.33	41.42	22.32	22.32	tr|D0Z8D1|D0Z8D1_EDWTE	Predicted ATPase OS=Edwardsiella tarda (strain EIB202) GN=ETAE_1863 PE=4 SV=1	EDWTE	12	1.15878	0.686811	1.35519	0.855067	1.55597	0.619441	0.317839	1.47231	0.432514	0.912011	0.889109
736	15.63	19.52	32.3	31.13	31.13	tr|D0Z8T6|D0Z8T6_EDWTE	Synthesis of vitamin B12 adenosyl cobalamide OS=Edwardsiella tarda (strain EIB202) GN=cbiF PE=3 SV=1	EDWTE	10	0.895365	0.997019	1.22462	0.737904	1.09648	1.03753	0.757889	1.24738	0.831764	1.33045	0.966447
163	40.54	40.73	28.76	25.23	20.41	tr|D0Z909|D0Z909_EDWTE	Putative helicase OS=Edwardsiella tarda (strain EIB202) GN=ETAE_0036 PE=4 SV=1	EDWTE	24	1.00925	0.682057	1.13763	0.887156	1.15878	0.751623	0.957431	1.23595	0.529663	0.928966	0.880438
1703	4	4	21.32	12.18	12.18	tr|D0ZAG0|D0ZAG0_EDWTE	Non-canonical purine NTP pyrophosphatase OS=Edwardsiella tarda (strain EIB202) GN=yggV PE=3 SV=1	EDWTE	2	0.879022	0.789568	1.41906	0.613762	1.24738	0.92045	0.881311	1.44544	0.630957	1.33045	0.899736
682	16.28	16.42	31.14	25.95	25.95	tr|D0ZAT1|D0ZAT1_EDWTE	ABC transporter-related protein OS=Edwardsiella tarda (strain EIB202) GN=ETAE_2330 PE=4 SV=1	EDWTE	11	0.879022	0.219697	1.15878	0.765597	1.01859	1	0.898688	1.22462	0.816582	1.22462	0.939511
814	14.06	14.14	32.39	30.5	30.5	tr|D0ZB13|D0ZB13_EDWTE	Bifunctional protein FolC OS=Edwardsiella tarda (strain EIB202) GN=folC PE=3 SV=1	EDWTE	9	1.03753	0.784108	1.45881	0.711214	1.45881	1.01859	0.955875	1.47231	0.691831	1.49968	1.02806
1329	7.32	7.53	17.78	10	8.519	tr|D0ZBB9|D0ZBB9_EDWTE	Putative formate acetyltransferase 3 OS=Edwardsiella tarda (strain EIB202) GN=ETAE_0450 PE=4 SV=1	EDWTE	6	0.887156	0.394687	1.21339	0.731139	1.07647	0.972747	0.96655	1.18032	0.824138	1.14815	0.929952
1537	5.31	5.67	8.677	5.121	4.979	tr|D0ZBM6|D0ZBM6_EDWTE	Carbon starvation protein, predicted membrane protein OS=Edwardsiella tarda (strain EIB202) GN=cstA2 PE=4 SV=1	EDWTE	4	1.0666	0.688369	1.22462	0.870964	1.30617	1.07647	0.656983	1.24738	0.862979	1.34276	1.07153
427	23.88	23.98	53.69	47.73	43.75	tr|D0ZBS4|D0ZBS4_EDWTE	Molybdenum import ATP-binding protein ModC OS=Edwardsiella tarda (strain EIB202) GN=modC PE=3 SV=1	EDWTE	14	1.0666	0.387495	1.18032	0.903649	1.25892	1.24738	0.499963	1.19124	1.04713	1.69044	1.15699
1549	5.01	5.18	49.03	48.39	45.81	tr|D0ZC30|D0ZC30_EDWTE	Peptidyl-prolyl cis-trans isomerase OS=Edwardsiella tarda (strain EIB202) GN=ETAE_0584 PE=3 SV=1	EDWTE	5	0.608135	0.17049	1.27057	0.359749	0.772681	0.724436	0.828322	1.59956	0.288403	1.15878	0.666285
107	50.2	52.18	39.05	31.97	29.64	tr|D0ZC40|D0ZC40_EDWTE	Carbamoyl-phosphate synthase (glutamine-hydrolyzing) OS=Edwardsiella tarda (strain EIB202) GN=carB PE=3 SV=1	EDWTE	36	0.613762	0.0185269	1.38038	0.42462	0.847227	0.57544	0.0707746	1.2942	0.487529	0.744732	0.594601
670	16.59	16.62	34.44	29	27.49	tr|D0ZC56|D0ZC56_EDWTE	Thiamin transporter substrate binding subunit OS=Edwardsiella tarda (strain EIB202) GN=tbpA PE=4 SV=1	EDWTE	10	0.946237	0.422504	1.10662	0.855067	1.04713	0.972747	0.349086	1.10662	0.879023	1.07647	0.959492
981	11.88	12.26	42.35	34.12	28.24	tr|D0ZDC1|D0ZDC1_EDWTE	Putative amidotransferase OS=Edwardsiella tarda (strain EIB202) GN=ETAE_0781 PE=4 SV=1	EDWTE	6	0.879022	0.594862	1.38038	0.625173	1.21339	1.15878	0.692594	1.21339	0.954993	1.77011	1.0189
369	26.1	26.1	67.36	60.67	58.58	tr|D0ZE06|D0ZE06_EDWTE	Uncharacterized protein OS=Edwardsiella tarda (strain EIB202) GN=ETAE_2952 PE=4 SV=1	EDWTE	41	1.95885	0.00517882	1.34276	1.45881	3.59749	2.05116	0.00457883	1.40605	1.45881	3.49945	2.005
685	16.19	16.26	35.16	31.77	30.73	tr|D0ZEF3|D0ZEF3_EDWTE	S-adenosylmethionine synthase OS=Edwardsiella tarda (strain EIB202) GN=metK PE=3 SV=1	EDWTE	13	0.432514	0.0936891	1.55597	0.220801	0.672977	0.428549	0.00375816	1.69044	0.194089	0.724436	0.430531
1887	2.01	2.01	35.87	29.35	11.96	tr|D0ZEF9|D0ZEF9_EDWTE	Barstar, RNAse (Barnase) inhibitor OS=Edwardsiella tarda (strain EIB202) GN=ETAE_2971 PE=4 SV=1	EDWTE	3	0.809096	0.837869	1.38038	0.559758	1.11686	0.717794	0.680905	1.38038	0.465586	0.990832	0.763445
17	90.48	90.61	62.99	59.41	57.62	tr|D0ZF60|D0ZF60_EDWTE	Valine--tRNA ligase OS=Edwardsiella tarda (strain EIB202) GN=valS PE=3 SV=1	EDWTE	73	1.21339	0.844172	1.18032	1.02802	1.45881	0.737904	0.585872	1.1272	0.679204	0.831764	0.975647
343	27.29	27.31	75.29	72.97	70.27	tr|D0ZFC7|D0ZFC7_EDWTE	Uncharacterized protein OS=Edwardsiella tarda (strain EIB202) GN=ETAE_3167 PE=4 SV=1	EDWTE	25	0.554626	0.0386913	1.39316	0.448745	0.772681	0.237684	0.0101147	2.29087	0.149968	0.544503	0.396155
1608	4.08	4.09	5.797	5.797	5.797	tr|D0ZG31|D0ZG31_EDWTE	Integral membrane protein OS=Edwardsiella tarda (strain EIB202) GN=ETAE_3298 PE=4 SV=1	EDWTE	3	0.824138	0.677398	2.03236	0.405508	1.67494	1.00925	0.839314	1.85353	0.544503	1.87068	0.916696
1296	7.8	7.95	41.52	27.23	27.23	tr|D0ZGJ5|D0ZGJ5_EDWTE	MOSC domain containing protein OS=Edwardsiella tarda (strain EIB202) GN=ETAE_3335 PE=4 SV=1	EDWTE	6	0.731139	0.111173	1.36773	0.501187	1	0.539511	0.165421	1.57036	0.260615	0.847227	0.635325
2039	2	2	10.13	6.962	6.962	tr|D0ZGM5|D0ZGM5_EDWTE	Uncharacterized protein OS=Edwardsiella tarda (strain EIB202) GN=ETAE_3365 PE=4 SV=1	EDWTE	1	0.237684	0.672152	3.04789	0.118032	0.724436	0.990832	0.959033	1.38038	0.717794	1.36773	0.614258
170	39.99	40.02	62.75	52.99	52.99	tr|D0ZGV2|D0ZGV2_EDWTE	Glycerol kinase OS=Edwardsiella tarda (strain EIB202) GN=glpK PE=3 SV=1	EDWTE	36	0.597035	0.0227915	1.25892	0.505825	0.751623	0.390841	0.00164445	1.55597	0.325087	0.608135	0.493938
1739	3.84	4.16	54.21	48.6	48.6	tr|D0ZHN9|D0ZHN9_EDWTE	Uncharacterized protein OS=Edwardsiella tarda (strain EIB202) GN=ETAE_p021 PE=4 SV=1	EDWTE	4	1.13763	0.377617	1.67494	0.679204	1.94089	0.862979	0.966203	1.49968	0.337287	1.2942	1.0003
1772	3.22	42.25	59.01	59.01	54.25	tr|M0QBB3|M0QBB3_EDWTA	Succinate dehydrogenase flavoprotein subunit OS=Edwardsiella tarda ATCC 15947 = NBRC 105688 GN=sdhA PE=3 SV=1	EDWTA	75	0.787046	0.592472	2.60615	0.299226	2.05116	0.758578	0.367217	1.31826	0.549541	1	0.772812
1467	6	6	36.59	28.66	26.22	tr|A0A0H3DXB7|A0A0H3DXB7_EDWTF	Putative cytoplasmic protein OS=Edwardsiella tarda (strain FL6-60) GN=ETAF_3077 PE=4 SV=1	EDWTF	4	1	0.96976	1.1695	0.855067	1.1695	1	0.9894	1.28233	0.77983	1.28233	1
550	19.92	19.97	78.95	78.36	78.36	tr|C5IWN6|C5IWN6_EDWTE	S-ribosylhomocysteine lyase OS=Edwardsiella tarda (strain EIB202) GN=luxS PE=3 SV=1	EDWTE	41	0.731139	0.929457	1.23595	0.519996	0.903649	0.654636	0.304842	1.31826	0.554626	0.862979	0.692888
2052	2	2	15.7	15.7	12.4	tr|D0Z851|D0Z851_EDWTE	Uncharacterized protein OS=Edwardsiella tarda (strain EIB202) GN=ETAE_1783 PE=4 SV=1	EDWTE	2	0.654636	0.478791	2.0893	0.310456	1.36773	1.01859	0.953371	2.0893	0.487529	2.12814	0.836614
704	16.03	17.07	27.69	22.86	21.98	tr|D0Z8B0|D0Z8B0_EDWTE	L-serine deaminase OS=Edwardsiella tarda (strain EIB202) GN=sdaA PE=4 SV=1	EDWTE	13	1.6293	0.306035	1.38038	1.18032	3.10456	1.40605	0.421703	1.33045	1.05682	1.92309	1.51767
757	15.13	15.4	47.65	46.18	39.41	tr|D0Z8F6|D0Z8F6_EDWTE	Beta-hexosaminidase OS=Edwardsiella tarda (strain EIB202) GN=nagZ PE=3 SV=1	EDWTE	11	1.0666	0.891777	1.27057	0.83946	1.38038	0.636796	0.403778	1.41906	0.440555	0.903649	0.851696
65	59.18	59.4	38.16	31.18	27.63	tr|D0Z8I0|D0Z8I0_EDWTE	PAS/PAC domain protein OS=Edwardsiella tarda (strain EIB202) GN=ETAE_1912 PE=4 SV=1	EDWTE	42	0.954993	0.42509	1.1272	0.847227	1.07647	0.772681	0.722938	1.24738	0.529663	0.963829	0.863837
1104	10	10.03	26.26	20.11	18.99	tr|D0Z9Y4|D0Z9Y4_EDWTE	[Citrate [pro-3S]-lyase] ligase OS=Edwardsiella tarda (strain EIB202) GN=citC PE=4 SV=1	Citrate [pro-3S	6	0.751623	0.123336	1.33045	0.524808	1	0.847227	0.59876	1.35519	0.613762	1.14815	0.799425
618	18	18.01	33.01	31.73	31.73	tr|D0ZAC3|D0ZAC3_EDWTE	Phosphofructokinase OS=Edwardsiella tarda (strain EIB202) GN=fruK PE=3 SV=1	EDWTE	15	0.704693	0.572495	1.25892	0.483059	0.887156	0.751623	0.431735	1.13763	0.654636	0.855067	0.728158
168	40.02	40.08	51.37	50.53	47.78	tr|D0ZAL7|D0ZAL7_EDWTE	Putative electron transport protein YkgF OS=Edwardsiella tarda (strain EIB202) GN=ykgF PE=4 SV=1	EDWTE	40	1.6293	0.0687608	1.34276	1.21339	2.29087	1.48594	0.223753	1.31826	1.1272	1.78649	1.55762
588	18.35	18.45	34.06	30.1	25.54	tr|D0ZB10|D0ZB10_EDWTE	Amidophosphoribosyltransferase OS=Edwardsiella tarda (strain EIB202) GN=purF PE=3 SV=1	EDWTE	12	1.01859	0.453157	1.22462	0.831764	1.23595	1.40605	0.108588	1.30617	1.07647	2.37684	1.21232
635	17.65	17.71	32.06	31.04	25.95	tr|D0ZC06|D0ZC06_EDWTE	Putative tRNA/rRNA methyltransferase OS=Edwardsiella tarda (strain EIB202) GN=ETAE_0560 PE=3 SV=1	EDWTE	24	0.862979	0.58272	1.18032	0.613762	1.01859	0.717794	0.359738	1.2942	0.461318	0.928966	0.790386
770	14.77	16.73	54.6	54.6	54.6	tr|D0ZC72|D0ZC72_EDWTE	Acetolactate synthase 3 regulatory subunit OS=Edwardsiella tarda (strain EIB202) GN=ilvH PE=4 SV=1	EDWTE	11	0.613762	0.425036	1.35519	0.369828	0.831764	0.654636	0.165275	1.31826	0.229087	0.862979	0.634199
636	17.57	18.19	49.1	44.61	40.42	tr|D0ZC73|D0ZC73_EDWTE	DNA-binding transcriptional regulator FruR OS=Edwardsiella tarda (strain EIB202) GN=fruR PE=4 SV=1	EDWTE	16	0.870964	0.955329	1.27057	0.672977	1.10662	0.496592	0.299072	1.75388	0.291072	0.870964	0.683778
1585	4.3	4.33	26.47	17.97	8.824	tr|D0ZEG6|D0ZEG6_EDWTE	Putative dicarboxylate-binding periplasmic protein OS=Edwardsiella tarda (strain EIB202) GN=ETAE_2978 PE=4 SV=1	EDWTE	2	0.77983	0.97799	1.43219	0.524808	1.11686	0.831764	0.968396	1.43219	0.549541	1.19124	0.805797
1807	2.46	2.51	17.23	13.45	7.143	tr|D0ZER3|D0ZER3_EDWTE	Uncharacterized protein OS=Edwardsiella tarda (strain EIB202) GN=ETAE_3075 PE=4 SV=1	EDWTE	2	0.903649	0.593142	1.45881	0.613762	1.31826	1.19124	0.681089	1.59956	0.744732	1.92309	1.04745
431	23.73	23.77	36.44	36.23	36.23	tr|D0ZFD5|D0ZFD5_EDWTE	Dihydropyrimidinase OS=Edwardsiella tarda (strain EIB202) GN=ygeZ PE=4 SV=1	EDWTE	18	1.15878	0.421209	1.22462	0.946237	1.61436	1.0666	0.778406	1.1695	0.912011	1.24738	1.11269
2044	2	2	4.802	3.955	3.955	tr|D0ZFJ2|D0ZFJ2_EDWTE	Uncharacterized protein OS=Edwardsiella tarda (strain EIB202) GN=ETAE_1181 PE=3 SV=1	EDWTE	1	0.937562	0.915818	2.0893	0.448745	1.95885	1.30617	0.612977	2.10863	0.619441	2.72898	1.12187
481	22.01	22.01	44.6	43.66	33.33	tr|D0ZG42|D0ZG42_EDWTE	Glucose-1-phosphate adenylyltransferase OS=Edwardsiella tarda (strain EIB202) GN=glgC PE=3 SV=1	EDWTE	21	0.765597	0.530791	1.23595	0.630957	0.946237	0.972747	0.818624	1.1695	0.824138	1.13763	0.869172
1796	2.66	2.78	19.07	12.06	8.56	tr|D0ZGN4|D0ZGN4_EDWTE	CDP-diacylglycerol pyrophosphatase OS=Edwardsiella tarda (strain EIB202) GN=ETAE_3374 PE=4 SV=1	EDWTE	2	0.972747	0.801929	1.75388	0.554626	1.70608	1.1695	0.477602	1.39316	0.83946	1.6293	1.07112
2158	0.45	0.48	12.74	8.019	6.132	tr|D0ZGT6|D0ZGT6_EDWTE	Uncharacterized protein OS=Edwardsiella tarda (strain EIB202) GN=ETAE_3426 PE=4 SV=1	EDWTE	2	0.855067	0.801821	1.41906	0.60256	1.21339	0.758578	0.664006	1.77011	0.428549	1.34276	0.806822
2138	0.75	0.94	21.89	21.89	18.03	tr|D0ZH22|D0ZH22_EDWTE	Uncharacterized protein OS=Edwardsiella tarda (strain EIB202) GN=ETAE_1457 PE=4 SV=1	EDWTE	4	0.895365	0.756708	19.5884	0.0496592	17.5388	1.2942	0.527686	2.0893	0.619441	2.70396	1.09478
1130	9.83	12.29	28.11	19.19	14.32	tr|D0ZH57|D0ZH57_EDWTE	tRNA 2-selenouridine synthase OS=Edwardsiella tarda (strain EIB202) GN=selU PE=3 SV=1	EDWTE	6	1.00925	0.726514	1.09648	0.92045	1.10662	0.981748	0.936625	1.15878	0.847227	1.13763	0.9955
1759	3.55	5.52	38.03	38.03	26.76	tr|D0ZH60|D0ZH60_EDWTE	Pyrimidine (Deoxy)nucleoside triphosphate OS=Edwardsiella tarda (strain EIB202) GN=nudG PE=3 SV=1	EDWTE	4	0.619441	0.12342	2.18776	0.285759	1.35519	1.01859	0.498093	1.59956	0.636796	1.6293	0.819016
1297	7.77	8.88	86.96	69.57	56.52	tr|M0QAY9|M0QAY9_EDWTA	Cold shock-like protein CspC OS=Edwardsiella tarda ATCC 15947 = NBRC 105688 GN=cspC PE=4 SV=1	EDWTA	7	1.1272	0.92941	1.40605	0.801678	1.72187	0.483059	0.490113	1.99526	0.275423	0.963829	0.805128
1934	2	2.16	22.08	10.82	9.091	tr|A0A0E0YZ97|A0A0E0YZ97_9ENTR	dTDP-fucosamine acetyltransferase OS=Edwardsiella piscicida C07-087 GN=wecD PE=3 SV=1	9ENTR	3	0.691831	0.527482	1.36773	0.505825	0.946237	0.698232	0.650785	2.72898	0.255859	1.90546	0.695032
1728	3.92	4.04	19.68	10.97	10.97	tr|A0A0E0Z1X9|A0A0E0Z1X9_9ENTR	tRNA 2-thiocytidine biosynthesis protein TtcA OS=Edwardsiella piscicida C07-087 GN=ttcA PE=3 SV=1	9ENTR	4	0.954993	0.942292	1.24738	0.765597	1.19124	1.03753	0.876324	1.18032	0.879023	1.22462	0.99626
413	24.42	24.5	36.36	34.02	34.02	tr|D0Z7U4|D0Z7U4_EDWTE	HTH-type transcriptional repressor PurR OS=Edwardsiella tarda (strain EIB202) GN=purR PE=3 SV=1	EDWTE	14	0.937562	0.994846	1.08643	0.862979	1.01859	1.01859	0.954562	1.09648	0.928966	1.11686	0.978077
215	35.81	40.36	29.98	21.02	18.62	tr|D0Z835|D0Z835_EDWTE	ATP-dependent helicase OS=Edwardsiella tarda (strain EIB202) GN=hrpA PE=4 SV=1	EDWTE	24	0.963829	0.912049	1.27057	0.711214	1.22462	1.09648	0.828133	1.2942	0.847227	1.41906	1.03015
2154	0.49	0.52	16.2	9.218	6.704	tr|D0Z8J4|D0Z8J4_EDWTE	DNA replication and repair protein RecF OS=Edwardsiella tarda (strain EIB202) GN=recF PE=3 SV=1	EDWTE	2	1.03753	0.877195	1.78649	0.580764	1.85353	0.972747	0.963443	2.63027	0.369828	2.55859	1.00514
1320	7.41	7.6	38.69	38.69	34.31	tr|D0Z8J9|D0Z8J9_EDWTE	Molecular chaperone (Small heat shock protein) OS=Edwardsiella tarda (strain EIB202) GN=ibpA PE=3 SV=1	EDWTE	6	0.744732	0.147663	1.41906	0.432514	1.05682	0.928966	0.365347	1.44544	0.625173	1.34276	0.836849
1230	8.02	8.02	21.57	14.38	14.38	tr|D0Z8R6|D0Z8R6_EDWTE	Ribokinase OS=Edwardsiella tarda (strain EIB202) GN=rbsK PE=3 SV=1	EDWTE	4	0.928966	0.70453	1.23595	0.751623	1.14815	1.0666	0.608006	1.14815	0.928966	1.22462	0.997781
1482	6	6	42.76	42.76	42.76	tr|D0Z937|D0Z937_EDWTE	Deoxyuridine 5'-triphosphate nucleotidohydrolase OS=Edwardsiella tarda (strain EIB202) GN=dut PE=3 SV=1	EDWTE	4	0.691831	0.674613	1.35519	0.524808	0.937562	0.724436	0.746608	1.44544	0.496592	1.04713	0.708133
1450	6	6.06	22.34	14.63	12.23	tr|D0Z976|D0Z976_EDWTE	UDP-N-acetylglucosamine 2-epimerase OS=Edwardsiella tarda (strain EIB202) GN=wecB PE=3 SV=1	EDWTE	3	0.751623	0.488802	1.78649	0.42462	1.34276	0.870964	0.468977	1.78649	0.487529	1.55597	0.811293
1216	8.07	8.08	23.17	17.48	14.23	tr|D0Z985|D0Z985_EDWTE	UDP-N-acetyl-D-mannosaminuronic acid transferase OS=Edwardsiella tarda (strain EIB202) GN=wecG PE=3 SV=1	EDWTE	4	0.928966	0.816539	1.45881	0.564937	1.35519	1.77011	0.209282	1.58489	1.11686	5.39511	1.34954
1335	7.17	7.32	30.84	19.76	19.76	tr|D0Z9A9|D0Z9A9_EDWTE	Transcriptional regulator GntR OS=Edwardsiella tarda (strain EIB202) GN=gntR PE=4 SV=1	EDWTE	5	1.02802	0.83072	1.24738	0.824138	1.28233	1.19124	0.462472	1.77011	0.672977	2.10863	1.10963
1547	5.04	5.18	19.51	12.5	10.67	tr|D0Z9F2|D0Z9F2_EDWTE	DNA polymerase III subunit delta OS=Edwardsiella tarda (strain EIB202) GN=holB PE=4 SV=1	EDWTE	4	0.809096	0.34531	1.28233	0.619441	1.03753	1.05682	0.788534	1.49968	0.704693	1.59956	0.932957
1481	6	6	28.16	21.84	21.84	tr|D0Z9Q8|D0Z9Q8_EDWTE	Sec-independent protein translocase protein TatB OS=Edwardsiella tarda (strain EIB202) GN=tatB PE=3 SV=1	EDWTE	5	1.00925	0.94431	1.11686	0.903649	1.1272	1.10662	0.626851	1.22462	0.903649	1.35519	1.05794
1066	10.15	11.68	17.76	15.63	14.31	tr|D0ZA64|D0ZA64_EDWTE	Putative transport protein ETAE_2243 OS=Edwardsiella tarda (strain EIB202) GN=ETAE_2243 PE=3 SV=1	EDWTE	10	1.5417	0.39925	1.57036	0.981748	2.93765	1.35519	0.727633	1.5417	0.879023	2.22844	1.44844
1280	8	8	35.11	35.11	35.11	tr|D0ZAD7|D0ZAD7_EDWTE	50S ribosomal protein L25 OS=Edwardsiella tarda (strain EIB202) GN=rplY PE=3 SV=1	EDWTE	14	0.895365	0.846713	1.18032	0.698232	1.05682	0.660693	0.375007	1.30617	0.452898	0.862979	0.778029
445	23.14	23.23	71.8	63.28	59.67	tr|D0ZAN0|D0ZAN0_EDWTE	Phosphatidylserine decarboxylase proenzyme OS=Edwardsiella tarda (strain EIB202) GN=psd PE=3 SV=1	EDWTE	15	0.946237	0.919845	1.23595	0.77983	1.1695	0.660693	0.565215	1.35519	0.49204	0.895365	0.803465
712	16	18	41.01	40.69	40.69	tr|D0ZAN9|D0ZAN9_EDWTE	tRNA dimethylallyltransferase OS=Edwardsiella tarda (strain EIB202) GN=miaA PE=3 SV=1	EDWTE	10	0.60256	0.414686	1.49969	0.356451	0.903649	1.45881	0.772317	1.40605	1.03753	1.90546	1.03069
1465	6	6.01	31.48	21.3	21.3	tr|D0ZAZ5|D0ZAZ5_EDWTE	HAD-superfamily hydrolase, subfamily IA, variant 3 OS=Edwardsiella tarda (strain EIB202) GN=ETAE_2394 PE=4 SV=1	EDWTE	4	0.946237	0.885759	1.18032	0.801678	1.11686	1.02802	0.649448	1.14815	0.895365	1.18032	0.987127
1435	6.01	6.03	22.71	10.41	9.148	tr|D0ZC31|D0ZC31_EDWTE	4-hydroxy-3-methylbut-2-enyl diphosphate reductase OS=Edwardsiella tarda (strain EIB202) GN=ispH PE=3 SV=1	EDWTE	3	0.564937	0.31136	1.45881	0.383707	0.824138	1	0.912941	1.38038	0.724436	1.36773	0.782468
1738	3.85	4	36.02	26.71	19.88	tr|D0ZC33|D0ZC33_EDWTE	Xanthine dehydrogenase, Fe-S binding subunit OS=Edwardsiella tarda (strain EIB202) GN=xdhC PE=4 SV=1	EDWTE	4	0.946237	0.970949	1.27057	0.717794	1.20226	1.21339	0.830986	1.23595	0.981748	1.75388	1.07981
1653	4	4.35	17.65	17.65	14.93	tr|D0ZCD7|D0ZCD7_EDWTE	Probable nicotinate-nucleotide adenylyltransferase OS=Edwardsiella tarda (strain EIB202) GN=nadD PE=3 SV=1	EDWTE	3	1.11686	0.595804	1.22462	0.912011	1.41906	0.724436	0.365463	1.65959	0.356451	1.20226	0.920649
934	12.07	12.18	32.47	25.71	19.74	tr|D0ZCS8|D0ZCS8_EDWTE	N-acetylmuramoyl-L-alanine amidase OS=Edwardsiella tarda (strain EIB202) GN=amiC PE=4 SV=1	EDWTE	6	0.625173	0.374721	1.58489	0.353183	0.990832	0.816582	0.704928	1.51356	0.432514	1.23595	0.720878
1478	6	6	20.66	12.55	12.55	tr|D0ZCT0|D0ZCT0_EDWTE	ThiF family protein OS=Edwardsiella tarda (strain EIB202) GN=ETAE_0716 PE=4 SV=1	EDWTE	3	0.420727	0.204753	1.99526	0.170608	0.83946	0.580764	0.787753	1.83654	0.242103	1.0666	0.500746
2082	1.88	2.09	34.46	11.49	6.757	tr|D0ZCT1|D0ZCT1_EDWTE	Uncharacterized protein OS=Edwardsiella tarda (strain EIB202) GN=ETAE_0717 PE=4 SV=1	EDWTE	1	1.00925	0.916018	2.65461	0.380189	2.67917	0.963829	0.90872	16.7494	0.0586138	16.1436	0.986541
679	16.31	16.38	37.87	37.87	36.54	tr|D0ZCZ4|D0ZCZ4_EDWTE	GTPase Era OS=Edwardsiella tarda (strain EIB202) GN=era PE=3 SV=1	EDWTE	14	1.36773	0.297421	1.31826	1.03753	1.83654	1.02802	0.604148	1.30617	0.787046	1.28233	1.19787
2244	0.08	0.08	12.89	4.53	0	tr|D0ZD45|D0ZD45_EDWTE	Vitamin B12-binding protein OS=Edwardsiella tarda (strain EIB202) GN=btuF PE=3 SV=1	EDWTE	0	0.937562	0.910412	2.0893	0.448745	1.95885	0.724436	0.573084	2.10863	0.346737	1.52757	0.830999
1714	4	4	8.557	7.335	7.335	tr|D0ZDG3|D0ZDG3_EDWTE	3-oxoacyl-(Acyl-carrier-protein) synthase OS=Edwardsiella tarda (strain EIB202) GN=fabF1 PE=3 SV=1	EDWTE	2	0.887156	0.634351	1.97697	0.448745	1.75388	1.10662	0.502124	1.85353	0.597035	2.05116	0.99689
1477	6	6	32.14	32.14	32.14	tr|D0ZDN8|D0ZDN8_EDWTE	Translation inhibitor protein OS=Edwardsiella tarda (strain EIB202) GN=yfiA PE=4 SV=1	EDWTE	6	0.679204	0.638311	1.35519	0.401791	0.92045	0.758578	0.444896	1.34276	0.448745	1.01859	0.718891
1497	6	6	93.83	93.83	93.83	tr|D0ZE37|D0ZE37_EDWTE	Uncharacterized protein OS=Edwardsiella tarda (strain EIB202) GN=ETAE_0923 PE=4 SV=1	EDWTE	6	0.751623	0.466845	1.20226	0.597035	0.903649	1.27057	0.611329	1.30617	0.972747	1.64437	1.0111
1877	2.01	2.02	17.65	7.121	7.121	tr|D0ZE91|D0ZE91_EDWTE	Thiamine-monophosphate kinase OS=Edwardsiella tarda (strain EIB202) GN=thiL PE=3 SV=1	EDWTE	2	1.09648	0.723136	1.33045	0.824138	1.45881	0.928966	0.690963	1.58489	0.586138	1.47231	1.01272
1762	3.49	3.73	12.58	5.206	4.121	tr|D0ZFY7|D0ZFY7_EDWTE	Siroheme synthase OS=Edwardsiella tarda (strain EIB202) GN=cysG PE=3 SV=1	EDWTE	2	0.731139	0.35851	1.97697	0.369828	1.44544	0.946237	0.828885	1.51356	0.625173	1.43219	0.838688
1078	10.04	10.05	26.1	17.32	12.44	tr|D0ZGA7|D0ZGA7_EDWTE	Regulatory protein OS=Edwardsiella tarda (strain EIB202) GN=pgtC PE=4 SV=1	EDWTE	6	1.04713	0.686089	1.33045	0.787046	1.55597	0.92045	0.854195	1.36773	0.642688	1.25893	0.983789
245	33.36	35.28	67.71	50.52	50.52	tr|D0ZGC1|D0ZGC1_EDWTE	Iron-containing alcohol dehydrogenase OS=Edwardsiella tarda (strain EIB202) GN=ETAE_1334 PE=4 SV=1	EDWTE	34	0.444631	0.0638999	1.65959	0.349945	0.737904	0.440555	0.0580618	1.69044	0.359749	0.744732	0.442593
854	13.88	14.14	52.38	47.62	47.62	tr|D0ZGI8|D0ZGI8_EDWTE	Uncharacterized protein OS=Edwardsiella tarda (strain EIB202) GN=ETAE_1401 PE=4 SV=1	EDWTE	13	1.49969	0.547554	1.39316	1.07647	2.208	1.78649	0.815461	1.41906	1.25893	2.55859	1.64309
128	46.47	47.48	50.49	46.18	44.83	tr|D0ZGT9|D0ZGT9_EDWTE	Aspartate kinase OS=Edwardsiella tarda (strain EIB202) GN=ETAE_3429 PE=4 SV=1	EDWTE	38	1.01859	0.508834	1.14815	0.887156	1.38038	0.625173	0.483463	1.2942	0.515229	0.809096	0.821882
994	11.65	13.14	20.13	14.72	13.64	tr|D0ZGW4|D0ZGW4_EDWTE	Two-component sensor protein OS=Edwardsiella tarda (strain EIB202) GN=ETAE_3454 PE=4 SV=1	EDWTE	8	1	0.981956	1.14815	0.870964	1.14815	1.04713	0.746919	1.19124	0.879023	1.24738	1.02356
1441	6	8.03	15.17	9.443	8.05	tr|D0ZH21|D0ZH21_EDWTE	Putative ATP-dependent helicase OS=Edwardsiella tarda (strain EIB202) GN=yoaA PE=4 SV=1	EDWTE	6	0.903649	0.232399	1.28233	0.704693	1.15878	0.870964	0.0299496	1.47231	0.591562	1.28233	0.887306
1392	6.27	6.46	37.96	31.43	26.53	tr|D0ZHI5|D0ZHI5_EDWTE	Uncharacterized protein OS=Edwardsiella tarda (strain EIB202) GN=ETAE_3547 PE=3 SV=1	EDWTE	5	0.981748	0.530675	1.47231	0.691831	1.44544	0.816582	0.957377	1.51356	0.539511	1.23595	0.899165
1336	7.16	7.69	39.55	26.27	16.95	tr|D0ZHP0|D0ZHP0_EDWTE	TraN OS=Edwardsiella tarda (strain EIB202) GN=ETAE_p022 PE=4 SV=1	EDWTE	7	0.928966	0.550649	1.28233	0.724436	1.19124	1.09648	0.536148	1.21339	0.903649	1.33045	1.01272
1398	6.2	6.22	32.37	31.79	31.79	tr|A0A0E0Z241|A0A0E0Z241_9ENTR	Uncharacterized protein OS=Edwardsiella piscicida C07-087 GN=ETAC_09995 PE=4 SV=1	9ENTR	4	0.963829	0.737134	1.36773	0.698232	1.31826	1.00925	0.948526	1.51356	0.666807	1.5417	0.986541
532	20.26	20.31	59.46	53.75	52.25	tr|D0Z7X5|D0Z7X5_EDWTE	Adenosine deaminase OS=Edwardsiella tarda (strain EIB202) GN=add PE=3 SV=1	EDWTE	19	1.00925	0.729158	1.18032	0.855067	1.21339	0.636796	0.282483	1.34276	0.452898	0.855067	0.823024
403	25.08	25.32	74.6	63.1	61.11	tr|D0Z8Z3|D0Z8Z3_EDWTE	Putative transcriptional regulator OS=Edwardsiella tarda (strain EIB202) GN=ETAE_2057 PE=4 SV=1	EDWTE	23	0.608135	0.113343	1.33045	0.505825	0.809096	1.18032	0.81542	1.1695	1.00925	1.38038	0.894228
62	59.91	61.97	34.64	31.78	29.26	tr|D0Z9V7|D0Z9V7_EDWTE	12-dependent methionine synthase OS=Edwardsiella tarda (strain EIB202) GN=metH PE=4 SV=1	EDWTE	36	0.619441	0.0812703	1.35519	0.501187	0.83946	0.879023	0.489911	1.1695	0.636796	1.02802	0.749232
1350	6.94	7.05	24.9	18.68	18.68	tr|D0ZA51|D0ZA51_EDWTE	Arginine ABC transporter, ATP-binding protein OS=Edwardsiella tarda (strain EIB202) GN=ETAE_2230 PE=4 SV=1	EDWTE	10	0.60256	0.200872	1.41906	0.169044	0.855067	0.310456	0.347214	2.44343	0.12942	0.758578	0.456508
1366	6.59	6.93	25.67	20.32	20.32	tr|D0ZAG5|D0ZAG5_EDWTE	UPF0301 protein ETAE_0277 OS=Edwardsiella tarda (strain EIB202) GN=ETAE_0277 PE=3 SV=1	EDWTE	4	0.824138	0.403284	1.28233	0.549541	1.05682	0.928966	0.697171	1.33045	0.625173	1.23595	0.876552
591	18.23	19.09	27.72	25.91	23.32	tr|D0ZAH3|D0ZAH3_EDWTE	Uncharacterized protein OS=Edwardsiella tarda (strain EIB202) GN=ETAE_0285 PE=4 SV=1	EDWTE	13	1.22462	0.188516	1.18032	1.03753	1.45881	1.0666	0.796722	1.19124	0.895365	1.25893	1.14561
1225	8.02	8.04	19.46	17.07	14.37	tr|D0ZAN1|D0ZAN1_EDWTE	Putative ribosome biogenesis GTPase RsgA OS=Edwardsiella tarda (strain EIB202) GN=yjeQ PE=3 SV=1	EDWTE	4	0.586138	0.455272	1.44544	0.432514	0.847227	0.505825	0.655458	1.69044	0.353183	0.855067	0.545981
818	14.05	14.07	20.93	19.77	19.77	tr|D0ZAY9|D0ZAY9_EDWTE	Thiosulfate sulfur transferase OS=Edwardsiella tarda (strain EIB202) GN=ynjE PE=4 SV=1	EDWTE	8	1	0.353356	1.27057	0.787046	1.58489	0.895365	0.887281	1.30617	0.660693	1.1695	0.947682
1664	4	4.01	32.41	16.62	16.62	tr|D0ZB46|D0ZB46_EDWTE	Chorismate synthase OS=Edwardsiella tarda (strain EIB202) GN=aroC PE=3 SV=1	EDWTE	3	1	0.898086	1.25892	0.794328	1.25892	1.02802	0.935278	1.23595	0.831764	1.27057	1.01401
2148	0.62	0.72	13.79	4.598	3.448	tr|D0ZBS1|D0ZBS1_EDWTE	Biotin synthase OS=Edwardsiella tarda (strain EIB202) GN=bioB PE=3 SV=1	EDWTE	1	0.660694	0.491278	2.10863	0.316228	1.39316	0.474242	0.311288	2.10863	0.226986	1	0.567468
1397	6.2	6.4	28.25	16.83	16.83	tr|D0ZCE6|D0ZCE6_EDWTE	Lipoyl synthase OS=Edwardsiella tarda (strain EIB202) GN=lipA PE=3 SV=1	EDWTE	4	0.855067	0.789048	1.48594	0.57544	1.27057	0.946237	0.794238	1.51356	0.586138	1.43219	0.900652
2068	2	2	28.79	28.79	28.79	tr|D0ZCL4|D0ZCL4_EDWTE	DNA gyrase inhibitor YacG OS=Edwardsiella tarda (strain EIB202) GN=yacG PE=3 SV=1	EDWTE	4	1.02802	0.889534	2.10863	0.487529	2.1677	0.879023	0.579268	2.72898	0.322107	2.39883	0.953519
1582	4.38	4.47	43.44	43.44	34.43	tr|D0ZCQ1|D0ZCQ1_EDWTE	Aspartate 1-decarboxylase OS=Edwardsiella tarda (strain EIB202) GN=panD PE=3 SV=1	EDWTE	4	0.972747	0.906312	1.36773	0.711214	1.33045	1.09648	0.862809	1.44544	0.758578	1.58489	1.03461
594	18.15	19.41	22.42	17.52	15.34	tr|D0ZCZ0|D0ZCZ0_EDWTE	Histidine kinase OS=Edwardsiella tarda (strain EIB202) GN=barA PE=4 SV=1	EDWTE	10	0.954993	0.760574	1.08643	0.879022	1.03753	1.01859	0.570892	1.08643	0.937562	1.10662	0.986792
1462	6	6.01	19.78	17.58	17.58	tr|D0ZDA4|D0ZDA4_EDWTE	Uncharacterized protein OS=Edwardsiella tarda (strain EIB202) GN=ETAE_0764 PE=4 SV=1	EDWTE	5	1.11686	0.694797	1.38038	0.809096	1.6293	1.28233	0.593887	1.40605	0.912011	1.94089	1.1996
342	27.32	27.43	65.01	56.4	54.05	tr|D0ZDB0|D0ZDB0_EDWTE	Putative alcohol dehydrogenase OS=Edwardsiella tarda (strain EIB202) GN=ETAE_0770 PE=4 SV=1	EDWTE	38	0.751623	0.717736	1.22462	0.630957	0.92045	0.758578	0.393612	1.21339	0.630957	0.92045	0.7551
785	14.5	14.99	39.32	22.05	20.68	tr|D0ZDZ9|D0ZDZ9_EDWTE	Putative peptidase M24 OS=Edwardsiella tarda (strain EIB202) GN=ETAE_2945 PE=3 SV=1	EDWTE	16	0.946237	0.983858	1.38038	0.685488	1.30617	1	0.998752	1.38038	0.724436	1.38038	0.973119
733	15.72	15.77	30.92	30.92	30.92	tr|D0ZEF0|D0ZEF0_EDWTE	Agmatinase OS=Edwardsiella tarda (strain EIB202) GN=speB PE=3 SV=1	EDWTE	32	0.937562	0.744036	1.15878	0.765597	1.08643	1.03753	0.904111	1.14815	0.903649	1.19124	0.987545
1093	10.01	10.01	53.9	35.71	35.71	tr|D0ZEG0|D0ZEG0_EDWTE	Guanine-specific ribonuclease N1 and T1 OS=Edwardsiella tarda (strain EIB202) GN=ETAE_2972 PE=4 SV=1	EDWTE	5	0.963829	0.421785	1.18032	0.816582	1.13763	1.09648	0.311539	1.33045	0.824138	1.47231	1.03015
2045	2	2	6.742	6.742	6.742	tr|D0ZF14|D0ZF14_EDWTE	Uncharacterized protein OS=Edwardsiella tarda (strain EIB202) GN=ETAE_1123 PE=4 SV=1	EDWTE	1	0.903649	0.813863	1.83654	0.49204	1.65959	1.04713	0.992501	2.0893	0.501187	2.18776	0.975389
486	22	22.01	39.55	35.69	35.69	tr|D0ZF85|D0ZF85_EDWTE	Aspartate carbamoyltransferase OS=Edwardsiella tarda (strain EIB202) GN=pyrB PE=3 SV=1	EDWTE	14	0.724436	0.296886	1.28233	0.564937	0.928966	0.83946	0.450316	1.22462	0.654636	1.02802	0.781948
288	30.03	30.03	50.73	44.91	44.91	tr|D0ZF90|D0ZF90_EDWTE	Peptidase U62 modulator of DNA gyrase OS=Edwardsiella tarda (strain EIB202) GN=ETAE_3130 PE=4 SV=1	EDWTE	22	0.787046	0.401724	1.19124	0.636796	0.937562	0.698232	0.609524	1.2942	0.47863	0.903649	0.742639
1108	10	10.01	19.79	16.32	16.32	tr|D0ZFJ5|D0ZFJ5_EDWTE	Putative DNA-binding transcriptional regulator OS=Edwardsiella tarda (strain EIB202) GN=ETAE_1184 PE=4 SV=1	EDWTE	9	1.21339	0.666997	1.19124	1.01859	1.59956	0.912011	0.834287	1.23595	0.731139	1.1272	1.0627
1380	6.43	6.57	29.88	23.08	15.68	tr|D0ZFL2|D0ZFL2_EDWTE	UDP-glucose 4-epimerase OS=Edwardsiella tarda (strain EIB202) GN=galE1 PE=4 SV=1	EDWTE	9	0.92045	0.796785	1.13763	0.809096	1.04713	1.09648	0.553628	1.25893	0.870964	1.38038	1.00846
1948	2	2.01	10.35	3.697	2.957	tr|D0ZFM9|D0ZFM9_EDWTE	Putative sulfatase OS=Edwardsiella tarda (strain EIB202) GN=ETAE_1218 PE=4 SV=1	EDWTE	2	0.648634	0.45531	2.0893	0.310456	1.35519	1.57036	0.436759	2.0893	0.751623	3.28095	1.1095
98	52.21	52.28	54.12	52.21	52.21	tr|D0ZGM4|D0ZGM4_EDWTE	Oligopeptidase A OS=Edwardsiella tarda (strain EIB202) GN=ETAE_3364 PE=3 SV=1	EDWTE	46	0.816582	0.531419	1.1272	0.724436	0.92045	0.529663	0.171966	1.33045	0.461318	0.704693	0.673123
997	11.62	11.71	33.33	26.21	26.21	tr|D0ZGN7|D0ZGN7_EDWTE	Sugar kinase, ribokinase family OS=Edwardsiella tarda (strain EIB202) GN=ETAE_3377 PE=4 SV=1	EDWTE	8	0.912011	0.221572	1.1695	0.77983	1.0666	0.963829	0.497211	1.21339	0.794328	1.1695	0.93792
1217	8.06	8.2	30.84	20.96	16.77	tr|D0ZH05|D0ZH05_EDWTE	Holliday junction ATP-dependent DNA helicase RuvB OS=Edwardsiella tarda (strain EIB202) GN=ruvB PE=3 SV=1	EDWTE	4	0.879022	0.351755	1.24738	0.704693	1.09648	0.937562	0.692564	1.23595	0.758578	1.15878	0.908292
2059	2	2	10.67	10.67	10.67	tr|M0Q585|M0Q585_EDWTA	Putative Xre family DNA-binding protein OS=Edwardsiella tarda ATCC 15947 = NBRC 105688 GN=ET1_05_00870 PE=4 SV=1	EDWTA	1	0.963829	0.937301	1.34276	0.717794	1.2942	1.07647	0.845186	1.40605	0.765597	1.51356	1.02015
665	16.71	16.79	77.95	64.57	64.57	tr|Q4G4D2|Q4G4D2_EDWTA	EseE OS=Edwardsiella tarda GN=eseE PE=4 SV=1	EDWTA	24	0.963829	0.827062	1.13763	0.847227	1.09648	1.01859	0.376261	1.14815	0.887156	1.1695	0.99121
2168	0.35	0.37	15.87	10.58	4.808	tr|A0A0E0Z3X8|A0A0E0Z3X8_9ENTR	Colicin V production protein OS=Edwardsiella piscicida C07-087 GN=ETAC_11410 PE=4 SV=1	9ENTR	1	1.11686	0.791026	1.5417	0.724436	1.72187	1.13763	0.80451	2.14783	0.529663	2.44343	1.12725
898	12.85	12.94	38.51	35.06	33.62	tr|D0Z7H2|D0Z7H2_EDWTE	Predicted inner membrane peptidase OS=Edwardsiella tarda (strain EIB202) GN=sohB PE=4 SV=1	EDWTE	8	1.02802	0.838271	1.21339	0.847227	1.24738	1.04713	0.497758	1.22462	0.855067	1.28233	1.03757
295	29.72	29.78	50.8	44.42	42.63	tr|D0Z824|D0Z824_EDWTE	Zn-dependent carboxypeptidase OS=Edwardsiella tarda (strain EIB202) GN=ETAE_1756 PE=4 SV=1	EDWTE	19	0.751623	0.547443	1.19124	0.613762	0.895365	0.704693	0.093416	1.19124	0.613762	0.83946	0.728158
1706	4	4	47.14	35.71	35.71	tr|D0Z829|D0Z829_EDWTE	Putative acetyltransferase OS=Edwardsiella tarda (strain EIB202) GN=ETAE_1761 PE=4 SV=1	EDWTE	3	0.77983	0.757977	1.69044	0.283139	1.31826	1.95884	0.578882	2.29087	0.855067	7.44732	1.36934
460	22.52	24.64	43.68	39.37	39.37	tr|D0Z860|D0Z860_EDWTE	Phospho-2-dehydro-3-deoxyheptonate aldolase OS=Edwardsiella tarda (strain EIB202) GN=ETAE_1792 PE=3 SV=1	EDWTE	15	0.83946	0.784818	1.31826	0.608135	1.10662	1.36773	0.401114	1.33045	1.02802	2.33346	1.10359
802	14.16	14.18	26.62	18.18	17.75	tr|D0Z8A8|D0Z8A8_EDWTE	Anthranilate/para-aminobenzoate synthase component I OS=Edwardsiella tarda (strain EIB202) GN=ETAE_1840 PE=4 SV=1	EDWTE	7	1.36773	0.837782	1.41906	0.963829	1.95885	0.83946	0.858569	1.43219	0.496592	1.20226	1.10359
1718	4	4	12.26	10.06	10.06	tr|D0Z8I8|D0Z8I8_EDWTE	Uncharacterized protein OS=Edwardsiella tarda (strain EIB202) GN=ETAE_1920 PE=4 SV=1	EDWTE	2	1.00925	0.960814	1.27057	0.794328	1.28233	1.14815	0.722249	1.38038	0.831764	1.6293	1.0787
116	47.95	47.96	43.85	39.92	38.48	tr|D0ZA28|D0ZA28_EDWTE	ATP-dependent Clp protease ATP-binding subunit OS=Edwardsiella tarda (strain EIB202) GN=clpA PE=3 SV=1	EDWTE	38	0.380189	0.00765534	1.8197	0.235505	0.691831	0.409261	0.00852903	1.65959	0.319154	0.679204	0.394725
1030	10.83	11.62	25.45	19.04	12.02	tr|D0ZA94|D0ZA94_EDWTE	Dipeptidase-like protein OS=Edwardsiella tarda (strain EIB202) GN=ETAE_2273 PE=4 SV=1	EDWTE	8	0.912011	0.774841	1.18032	0.772681	1.07647	1.00925	0.771543	1.24738	0.809096	1.24738	0.960632
920	12.3	12.42	46.58	44.1	44.1	tr|D0ZAU7|D0ZAU7_EDWTE	Cyclic pyranopterin monophosphate synthase accessory protein OS=Edwardsiella tarda (strain EIB202) GN=moaC PE=3 SV=1	EDWTE	10	1.03753	0.860659	1.2942	0.801678	1.40605	1.83654	0.137103	1.51356	1.21339	3.16228	1.43703
71	57.25	57.27	56.81	54.49	50.15	tr|D0ZB68|D0ZB68_EDWTE	ATP-dependent zinc metalloprotease FtsH OS=Edwardsiella tarda (strain EIB202) GN=hflB PE=3 SV=1	EDWTE	66	1.57036	0.0533231	1.20226	1.30617	1.85353	1.13763	0.178703	1.14815	0.990832	1.40605	1.354
1155	9.22	11.91	23.46	16.85	14.47	tr|D0ZB92|D0ZB92_EDWTE	Anaerobic ribonucleoside triphosphate reductase OS=Edwardsiella tarda (strain EIB202) GN=nrdD PE=4 SV=1	EDWTE	10	0.625173	0.94321	1.64437	0.334195	1.02802	0.847227	0.737316	1.39316	0.457088	1.18032	0.7362
1189	8.46	8.52	62.35	62.35	58.64	tr|D0ZBZ3|D0ZBZ3_EDWTE	Protein CreA OS=Edwardsiella tarda (strain EIB202) GN=ETAE_0547 PE=4 SV=1	EDWTE	10	1.00925	0.763451	1.14815	0.879022	1.15878	1.02802	0.662606	1.18032	0.870964	1.21339	1.01863
177	39.2	39.93	60.46	55.69	53.42	tr|D0ZC17|D0ZC17_EDWTE	Succinate-semialdehyde dehydrogenase I OS=Edwardsiella tarda (strain EIB202) GN=gabD PE=3 SV=1	EDWTE	28	0.903649	0.340795	1.19124	0.737904	1.07647	0.981748	0.834997	1.15878	0.824138	1.13763	0.942699
684	16.23	16.38	20.21	12.15	9.84	tr|D0ZCS4|D0ZCS4_EDWTE	RecBCD enzyme subunit RecC OS=Edwardsiella tarda (strain EIB202) GN=recC PE=3 SV=1	EDWTE	10	0.751623	0.477527	1.36773	0.440555	1.02802	0.83946	0.611386	1.35519	0.47863	1.13763	0.795541
253	32.62	34.65	42.88	37.19	35.34	tr|D0ZCZ7|D0ZCZ7_EDWTE	Elongation factor 4 OS=Edwardsiella tarda (strain EIB202) GN=lepA PE=3 SV=1	EDWTE	24	1.01859	0.96114	1.21339	0.83946	1.21339	0.772681	0.915926	1.35519	0.549541	1.04713	0.895636
1570	4.6	4.74	11.63	6.082	6.082	tr|D0ZE24|D0ZE24_EDWTE	Hemolysin activator HlyB domain protein OS=Edwardsiella tarda (strain EIB202) GN=ETAE_0910 PE=4 SV=1	EDWTE	3	1.02802	0.768072	1.94089	0.529663	1.99526	1.05682	0.479185	1.44544	0.731139	1.52757	1.04242
1535	5.34	5.47	38.56	32.68	27.45	tr|D0ZEB5|D0ZEB5_EDWTE	Transcriptional regulator, AsnC family OS=Edwardsiella tarda (strain EIB202) GN=ETAE_1001 PE=4 SV=1	EDWTE	3	1.01859	0.994096	1.40605	0.724436	1.43219	1.21339	0.485511	1.35519	0.895365	1.64437	1.11599
1495	6	6	24.32	24.32	24.32	tr|D0ZEY6|D0ZEY6_EDWTE	Glycine cleavage system transcriptional repressor OS=Edwardsiella tarda (strain EIB202) GN=gcvR PE=4 SV=1	EDWTE	6	0.731139	0.716116	1.30617	0.343558	0.954993	1.05682	0.844723	1.23595	0.855067	1.39316	0.893978
1389	6.3	6.34	24.75	16.83	16.83	tr|D0ZH04|D0ZH04_EDWTE	Holliday junction ATP-dependent DNA helicase RuvA OS=Edwardsiella tarda (strain EIB202) GN=ruvA PE=3 SV=1	EDWTE	5	0.981748	0.749556	1.10662	0.887156	1.08643	1.02802	0.927693	1.1272	0.912011	1.15878	1.00488
2058	2	2	16.67	16.67	16.67	tr|M0Q8F1|M0Q8F1_EDWTA	Probable Sec-independent protein translocase protein TatE OS=Edwardsiella tarda ATCC 15947 = NBRC 105688 GN=tatA PE=3 SV=1	EDWTA	1	0.816582	0.709068	2.0893	0.390841	1.70608	0.452898	0.296023	2.10863	0.21677	0.954993	0.63474
2189	0.19	0.2	13.79	1.268	1.268	tr|M0Q9I3|M0Q9I3_EDWTA	Regulatory protein CsrD OS=Edwardsiella tarda ATCC 15947 = NBRC 105688 GN=csrD PE=4 SV=1	EDWTA	1	1.15878	0.66822	2.10863	0.549541	2.44343	1.65959	0.322792	2.91072	0.570164	4.83059	1.40918
1539	5.24	5.4	51.61	44.35	44.35	tr|M0QC10|M0QC10_EDWTA	30S ribosomal protein S12 OS=Edwardsiella tarda ATCC 15947 = NBRC 105688 GN=rpsL PE=3 SV=1	EDWTA	7	1.0666	0.656302	1.25892	0.847227	1.43219	1.20226	0.61134	1.30617	0.92045	1.55597	1.13443
1861	2.02	4.04	11.3	4.808	2.163	tr|A0A0E0YZK0|A0A0E0YZK0_9ENTR	N-acylneuraminate cytidylyltransferase OS=Edwardsiella piscicida C07-087 GN=ETAC_05750 PE=4 SV=1	9ENTR	2	1.19124	0.724291	2.0893	0.570164	2.48886	0.972747	0.96803	2.0893	0.465586	2.03236	1.08199
1475	6	6	25.81	21.86	21.86	tr|D0Z8C9|D0Z8C9_EDWTE	3-mercaptopyruvate sulfurtransferase OS=Edwardsiella tarda (strain EIB202) GN=sseA PE=4 SV=1	EDWTE	3	0.903649	0.705635	1.55597	0.570164	1.40605	0.444631	0.640993	2.05116	0.226986	0.912011	0.67414
380	25.96	26.62	44.77	39.09	36.14	tr|D0Z9L9|D0Z9L9_EDWTE	Chromosome partition protein MukF OS=Edwardsiella tarda (strain EIB202) GN=mukF PE=3 SV=1	EDWTE	14	0.744732	0.816519	1.31826	0.580764	0.981748	0.809096	0.65599	1.35519	0.597035	1.09648	0.776914
2025	2	2	10.29	4.902	4.902	tr|D0Z9Q0|D0Z9Q0_EDWTE	Tat proofreading chaperone DmsD OS=Edwardsiella tarda (strain EIB202) GN=dmsD PE=3 SV=1	EDWTE	1	0.903649	0.848805	2.1677	0.416869	1.95885	0.912011	0.90214	4.7863	0.190546	4.36516	0.90783
1123	10	10	61.04	61.04	61.04	tr|D0ZAN6|D0ZAN6_EDWTE	Putative ATPase OS=Edwardsiella tarda (strain EIB202) GN=ETAE_0348 PE=4 SV=1	EDWTE	6	0.809096	0.514414	1.35519	0.597035	1.09648	0.608135	0.401656	1.65959	0.30479	1.00925	0.708615
1592	4.16	4.24	11.61	4.603	3.138	tr|D0ZAT6|D0ZAT6_EDWTE	Sensor histidine kinase RcsC OS=Edwardsiella tarda (strain EIB202) GN=rcsC PE=3 SV=1	EDWTE	3	1.13763	0.59586	1.85353	0.613762	2.10863	1.19124	0.490094	1.95884	0.608135	2.33346	1.16443
141	43.93	44.05	50.67	49.55	46.21	tr|D0ZAY2|D0ZAY2_EDWTE	NADH:ubiquinone oxidoreductase, NADH-binding (51 kD) subunit OS=Edwardsiella tarda (strain EIB202) GN=nuoF PE=4 SV=1	EDWTE	37	1.39316	0.162438	1.24738	1.11686	1.83654	1.36773	0.249881	1.25893	1.08643	1.90546	1.38044
942	12.03	12.04	42.25	32.17	31.78	tr|D0ZBS7|D0ZBS7_EDWTE	Uncharacterized protein OS=Edwardsiella tarda (strain EIB202) GN=ETAE_2560 PE=4 SV=1	EDWTE	10	0.539511	0.665768	1.52757	0.376704	0.824138	0.801678	0.314808	1.25893	0.597035	1.00925	0.670594
1364	6.63	6.86	50	50	43.4	tr|D0ZC76|D0ZC76_EDWTE	Cell division protein FtsL OS=Edwardsiella tarda (strain EIB202) GN=ftsL PE=3 SV=1	EDWTE	5	1.01859	0.731367	1.33045	0.765597	1.35519	1.14815	0.310744	1.35519	0.847227	1.57036	1.08337
375	26	26.3	51.58	46.99	46.99	tr|D0ZCC4|D0ZCC4_EDWTE	PhoH family protein OS=Edwardsiella tarda (strain EIB202) GN=ETAE_2627 PE=4 SV=1	EDWTE	21	0.937562	0.898004	1.20226	0.679204	1.1272	1.11686	0.500078	1.19124	0.937562	1.48594	1.02721
1667	4	4.01	12.77	4.715	3.929	tr|D0ZCC7|D0ZCC7_EDWTE	Apolipoprotein N-acyltransferase OS=Edwardsiella tarda (strain EIB202) GN=lnt PE=3 SV=1	EDWTE	2	1.0666	0.97804	1.44544	0.737904	1.5417	1.14815	0.489694	1.2942	0.887156	1.47231	1.10737
1403	6.14	6.3	33.6	21.6	20	tr|D0ZCL5|D0ZCL5_EDWTE	Cell division protein ZapD OS=Edwardsiella tarda (strain EIB202) GN=zapD PE=3 SV=1	EDWTE	5	0.937562	0.700108	1.24738	0.751623	1.1695	0.92045	0.688392	1.51356	0.608135	1.39316	0.929006
1318	7.42	7.64	28.57	20.32	16.19	tr|D0ZCT3|D0ZCT3_EDWTE	DNA-binding transcriptional activator GcvA OS=Edwardsiella tarda (strain EIB202) GN=gcvA PE=4 SV=1	EDWTE	4	0.704693	0.0340321	1.45881	0.483059	1.02802	1.04713	0.351622	1.52757	0.685488	1.59956	0.875911
1304	7.62	7.78	35.61	31.71	24.39	tr|D0ZCX7|D0ZCX7_EDWTE	Lysophospholipase L1 OS=Edwardsiella tarda (strain EIB202) GN=ETAE_2704 PE=4 SV=1	EDWTE	4	1	0.819644	1.28233	0.77983	1.28233	1.02802	0.849083	1.31826	0.77983	1.35519	1.01401
1136	9.75	9.85	30.45	27.57	27.57	tr|D0ZDG4|D0ZDG4_EDWTE	3-ketoacyl-(Acyl-carrier-protein) reductase OS=Edwardsiella tarda (strain EIB202) GN=fabG1 PE=4 SV=1	EDWTE	7	0.570164	0.635834	1.49969	0.405508	0.855067	0.554626	0.902682	1.64437	0.369828	0.912011	0.562395
389	25.65	25.76	58.98	46.92	45.58	tr|D0ZE88|D0ZE88_EDWTE	Riboflavin biosynthesis protein RibD OS=Edwardsiella tarda (strain EIB202) GN=ribD PE=3 SV=1	EDWTE	14	0.704693	0.382671	1.25892	0.559758	0.887156	1.23595	0.102099	1.25893	0.981748	1.52757	0.97032
97	52.33	52.5	42.61	41.38	40.02	tr|D0ZEQ7|D0ZEQ7_EDWTE	Type I restriction-modification system, M subunit OS=Edwardsiella tarda (strain EIB202) GN=ETAE_3069 PE=4 SV=1	EDWTE	34	0.887156	0.145708	1.15878	0.765597	1.02802	0.711214	0.0167553	1.2942	0.597035	0.92045	0.799185
876	13.37	13.49	35.99	33.56	31.49	tr|D0ZEV1|D0ZEV1_EDWTE	Uncharacterized protein OS=Edwardsiella tarda (strain EIB202) GN=ETAE_1060 PE=4 SV=1	EDWTE	8	0.954993	0.407047	1.15878	0.816582	1.10662	0.954993	0.419118	1.15878	0.824138	1.10662	0.954993
194	37.08	37.15	41.28	36.74	35.46	tr|D0ZFS0|D0ZFS0_EDWTE	Ribosomal RNA large subunit methyltransferase K/L OS=Edwardsiella tarda (strain EIB202) GN=rlmL PE=3 SV=1	EDWTE	23	1.14815	0.532276	1.20226	0.954993	1.38038	1.09648	0.939566	1.18032	0.928966	1.30617	1.12232
1181	8.66	8.89	40.52	31.37	31.37	tr|D0ZFT8|D0ZFT8_EDWTE	Zinc-responsive transcriptional regulator OS=Edwardsiella tarda (strain EIB202) GN=zntR PE=4 SV=1	EDWTE	6	1.05682	0.858118	1.41906	0.744732	1.67494	1.55597	0.694007	1.49968	1.03753	4.01791	1.30639
1562	4.76	5.09	44.72	44.72	44.72	tr|D0ZG65|D0ZG65_EDWTE	Uncharacterized protein OS=Edwardsiella tarda (strain EIB202) GN=ETAE_1276 PE=4 SV=1	EDWTE	6	0.77983	0.408403	1.28233	0.496592	1	1.08643	0.496155	1.36773	0.794328	1.5417	0.933128
821	14.03	14.03	47.78	45.56	45.56	tr|D0ZGJ7|D0ZGJ7_EDWTE	Formate dehydrogenase-O, major subunit OS=Edwardsiella tarda (strain EIB202) GN=ETAE_3337 PE=4 SV=1	EDWTE	12	1.07647	0.389585	1.30617	0.824138	1.40605	1.20226	0.429885	1.30617	0.92045	1.59956	1.13936
858	13.74	17.98	24.9	19.15	18.19	tr|D0ZGU3|D0ZGU3_EDWTE	Primosomal protein N' OS=Edwardsiella tarda (strain EIB202) GN=priA PE=3 SV=1	EDWTE	10	0.666807	0.365945	1.41906	0.390841	0.946237	1.23595	0.881671	1.5417	0.801678	1.94089	0.951377
1771	3.32	3.72	71.59	43.18	34.09	tr|D2YY72|D2YY72_EDWTA	Putative uncharacterized protein etnhp-1 OS=Edwardsiella tarda GN=etnhp-1 PE=4 SV=1	EDWTA	5	1.13763	0.435461	1.2942	0.879022	1.5417	1.15878	0.515554	1.31826	0.879023	1.57036	1.1482
1833	2.16	16.44	37.38	33.98	30.1	tr|M0Q5G7|M0Q5G7_EDWTA	Glucose-1-phosphatase OS=Edwardsiella tarda ATCC 15947 = NBRC 105688 GN=agp PE=4 SV=1	EDWTA	21	0.724436	0.709594	1.83654	0.380189	1.33045	0.642688	0.475493	4.44631	0.143219	2.85759	0.683562
205	36.18	36.24	37.58	32.09	25.6	tr|A0A0E0YW90|A0A0E0YW90_9ENTR	Protein lysine acetyltransferase OS=Edwardsiella piscicida C07-087 GN=ETAC_02705 PE=4 SV=1	9ENTR	23	1.1272	0.448426	1.20226	0.937562	1.38038	0.698232	0.144446	1.33045	0.580764	0.928966	0.912715
1374	6.49	6.74	50.83	41.25	34.58	tr|A0A0E0Z0X4|A0A0E0Z0X4_9ENTR	Dihydromonapterin reductase OS=Edwardsiella piscicida C07-087 GN=ETAC_08045 PE=4 SV=1	9ENTR	5	0.92045	0.518311	1.28233	0.717794	1.18032	0.831764	0.573009	1.27057	0.42462	1.05682	0.876107
817	14.05	14.1	31.7	21.92	19.57	tr|A0A0H3DM60|A0A0H3DM60_EDWTF	3-octaprenyl-4-hydroxybenzoate carboxy-lyase OS=Edwardsiella tarda (strain FL6-60) GN=ubiD PE=3 SV=1	EDWTF	11	1.00925	0.639158	1.28233	0.787046	1.27057	1.00925	0.577452	1.2942	0.77983	1.27057	1.00925
178	39.14	39.52	52.93	50.85	48.77	tr|D0Z7K2|D0Z7K2_EDWTE	Putative substrate-binding transport protein OS=Edwardsiella tarda (strain EIB202) GN=ETAE_1580 PE=4 SV=1	EDWTE	42	0.963829	0.599475	1.11686	0.862979	1.07647	1.22462	0.783224	1.19124	1.02802	1.48594	1.09422
1776	3.13	3.28	20	10	8.571	tr|D0Z9B7|D0Z9B7_EDWTE	ADP-ribosylglycohydrolase family protein OS=Edwardsiella tarda (strain EIB202) GN=ETAE_2058 PE=4 SV=1	EDWTE	3	0.83946	0.744047	2.0893	0.401791	1.75388	0.685488	0.518066	2.0893	0.328095	1.43219	0.762474
4	112.61	112.59	58.04	50.91	48.29	tr|D0Z9L7|D0Z9L7_EDWTE	Chromosome partition protein MukB OS=Edwardsiella tarda (strain EIB202) GN=mukB PE=3 SV=1	EDWTE	75	0.648634	0.271377	1.2942	0.539511	0.83946	0.717794	0.29781	1.27057	0.642688	0.912011	0.683214
913	12.37	14.5	33.78	30.77	29.1	tr|D0ZA96|D0ZA96_EDWTE	ATP phosphoribosyltransferase OS=Edwardsiella tarda (strain EIB202) GN=hisG PE=3 SV=1	EDWTE	10	0.591562	0.384429	1.51356	0.356451	0.895365	0.519996	0.682577	1.64437	0.359749	0.855067	0.555779
1054	10.27	11.99	36.96	31.13	28.4	tr|D0ZAY7|D0ZAY7_EDWTE	Transcriptional regulator, LysR family OS=Edwardsiella tarda (strain EIB202) GN=ETAE_2386 PE=4 SV=1	EDWTE	6	0.625173	0.249081	1.34276	0.210863	0.83946	0.809096	0.510504	1.38038	0.313329	1.11686	0.717134
22	81.24	82.01	80.92	76.44	71.95	tr|D0ZB37|D0ZB37_EDWTE	Type VI secretion system protein EvpH OS=Edwardsiella tarda (strain EIB202) GN=evpH PE=4 SV=1	EDWTE	94	0.190546	1.67937e-06	2.0893	0.130617	0.398107	0.17378	4.95277e-06	1.99526	0.122462	0.346737	0.182163
878	13.37	13.45	35.63	27.97	27.97	tr|D0ZBE3|D0ZBE3_EDWTE	Uncharacterized protein OS=Edwardsiella tarda (strain EIB202) GN=ETAE_0474 PE=4 SV=1	EDWTE	7	0.322107	0.00812386	1.51356	0.170608	0.487529	0.30479	0.0103863	1.45881	0.121339	0.444631	0.313448
1124	9.96	10	26.61	24.31	24.31	tr|D0ZC18|D0ZC18_EDWTE	Putative hydrolase, haloacid dehalogenase-like family OS=Edwardsiella tarda (strain EIB202) GN=ETAE_0572 PE=4 SV=1	EDWTE	7	1.35519	0.909452	1.34276	1.00925	2.1677	0.787046	0.402783	1.30617	0.559758	1.02802	1.07112
457	22.71	22.85	59.74	52.72	50.48	tr|D0ZC75|D0ZC75_EDWTE	Ribosomal RNA small subunit methyltransferase H OS=Edwardsiella tarda (strain EIB202) GN=mraW PE=3 SV=1	EDWTE	18	0.765597	0.114112	1.19124	0.524808	0.912011	0.981748	0.269547	1.13763	0.870964	1.11686	0.873672
140	43.99	48	72.68	69.07	69.07	tr|D0ZC78|D0ZC78_EDWTE	Succinate--CoA ligase [ADP-forming] subunit beta OS=Edwardsiella tarda (strain EIB202) GN=sucC PE=3 SV=1	ADP-forming	63	7.72681	7.31446e-08	2.01372	3.83707	10.666	6.30957	1.05688e-05	1.7378	3.63078	8.79023	7.01819
607	18.04	18.05	45.83	39.06	39.06	tr|D0ZCB4|D0ZCB4_EDWTE	N-acetylglucosamine-6-phosphate deacetylase OS=Edwardsiella tarda (strain EIB202) GN=nagA PE=3 SV=1	EDWTE	14	0.887156	0.418178	1.27057	0.704693	1.1272	0.704693	0.384688	1.31826	0.49204	0.928966	0.795925
647	17.23	17.32	43.97	41.82	41.82	tr|D0ZCE2|D0ZCE2_EDWTE	Rare lipoprotein A OS=Edwardsiella tarda (strain EIB202) GN=rlpA PE=3 SV=1	EDWTE	13	1	0.349595	1.31826	0.758578	1.34276	1.31826	0.464078	1.39316	0.946237	1.8197	1.15913
1242	8.01	8.02	36.79	16.58	16.58	tr|D0ZCM1|D0ZCM1_EDWTE	N-acetyl-anhydromuranmyl-L-alanine amidase OS=Edwardsiella tarda (strain EIB202) GN=ampD PE=4 SV=1	EDWTE	4	0.448745	0.192304	1.49969	0.0787046	0.672977	1.1272	0.890651	1.2942	0.870964	1.5417	0.787971
1641	4.01	4.01	33.53	20.36	20.36	tr|D0ZCQ4|D0ZCQ4_EDWTE	2-amino-4-hydroxy-6-hydroxymethyldihydropteridine OS=Edwardsiella tarda (strain EIB202) GN=folK PE=4 SV=1	EDWTE	2	0.895365	0.835803	1.40605	0.636796	1.25892	0.903649	0.957893	1.61436	0.559758	1.45881	0.899507
2046	2	2	48.48	48.48	28.79	tr|D0ZD80|D0ZD80_EDWTE	Uncharacterized protein OS=Edwardsiella tarda (strain EIB202) GN=ETAE_2809 PE=4 SV=1	EDWTE	1	0.809096	0.301958	1.2942	0.613762	1.04713	1.02802	0.116042	1.33045	0.772681	1.38038	0.918556
1797	2.63	2.82	31.05	25.57	18.26	tr|D0ZDB6|D0ZDB6_EDWTE	Putative lipoprotein OS=Edwardsiella tarda (strain EIB202) GN=ETAE_0776 PE=4 SV=1	EDWTE	3	1.13763	0.784821	1.43219	0.794328	1.6293	0.972747	0.973019	1.75388	0.554626	1.70608	1.05519
399	25.41	25.47	36.82	34.92	33.73	tr|D0ZDD4|D0ZDD4_EDWTE	UPF0255 protein ETAE_0794 OS=Edwardsiella tarda (strain EIB202) GN=frsA PE=3 SV=1	EDWTE	22	0.816582	0.537542	1.22462	0.666807	1	0.801678	0.452854	1.23595	0.642688	0.990832	0.80913
1925	2	2.92	14.97	10.16	7.219	tr|D0ZEH6|D0ZEH6_EDWTE	Uncharacterized protein OS=Edwardsiella tarda (strain EIB202) GN=ETAE_2988 PE=4 SV=1	EDWTE	3	0.580764	0.405157	2.10863	0.277971	1.22462	0.416869	0.270663	2.10863	0.199526	0.879023	0.498817
1089	10.01	10.33	23.47	13.53	12.47	tr|D0ZHD3|D0ZHD3_EDWTE	Nitrogen regulation protein NR(I) OS=Edwardsiella tarda (strain EIB202) GN=glnG PE=4 SV=1	EDWTE	5	0.912011	0.542489	1.10662	0.824138	1.00925	1.08643	0.692772	1.13763	0.954993	1.23595	0.999218
1073	10.06	10.08	33.33	22.52	18.62	tr|D0ZHL3|D0ZHL3_EDWTE	Type IV secretory pathway VirD2 component OS=Edwardsiella tarda (strain EIB202) GN=ETAE_p048 PE=4 SV=1	EDWTE	5	0.685488	0.604569	1.65959	0.310456	1.13763	0.870964	0.829943	1.6293	0.505825	1.41906	0.778226
2132	0.9	13.72	43.26	39.5	39.5	tr|M0QA67|M0QA67_EDWTA	Cysteine synthase OS=Edwardsiella tarda ATCC 15947 = NBRC 105688 GN=cysK PE=3 SV=1	EDWTA	17	0.691831	0.707787	1.51356	0.387258	1.04713	0.831764	0.919441	1.75388	0.346737	1.45881	0.761797
1932	2	2.2	11.33	5.172	5.172	tr|M0QB49|M0QB49_EDWTA	Crotonobetainyl-CoA--carnitine CoA-transferase OS=Edwardsiella tarda ATCC 15947 = NBRC 105688 GN=caiB PE=4 SV=1	EDWTA	2	0.724436	0.572154	2.10863	0.346737	1.52757	0.570164	0.39343	2.10863	0.272898	1.20226	0.6473
1688	4	4	9.795	6.15	6.15	tr|A0A0E0YZR2|A0A0E0YZR2_9ENTR	Putrescine transporter OS=Edwardsiella piscicida C07-087 GN=potE PE=4 SV=1	9ENTR	3	0.887156	0.809294	1.24738	0.711214	1.10662	1.09648	0.945849	1.87068	0.586138	2.05116	0.991817
657	17.01	18.29	42.77	32.73	26.51	tr|A0A0E0Z771|A0A0E0Z771_9ENTR	Regulatory ATPase RavA OS=Edwardsiella piscicida C07-087 GN=ETAC_16910 PE=4 SV=1	9ENTR	10	0.591562	0.277164	1.45881	0.293765	0.862979	0.704693	0.412718	1.48594	0.469894	1.04713	0.648127
932	12.15	12.97	52.54	46.61	46.61	tr|A0A0H3DSZ0|A0A0H3DSZ0_EDWTF	50S ribosomal protein L20 OS=Edwardsiella tarda (strain FL6-60) GN=rplT PE=3 SV=1	EDWTF	16	0.731139	0.734588	1.30617	0.524808	0.954993	0.737904	0.28868	1.41906	0.474242	1.04713	0.734522
565	19.27	21.58	56.3	52.52	44.12	tr|D0Z7V9|D0Z7V9_EDWTE	Pyridoxine/pyridoxamine 5'-phosphate oxidase OS=Edwardsiella tarda (strain EIB202) GN=pdxH PE=3 SV=1	EDWTE	18	0.831764	0.109649	1.25892	0.625173	1.04713	1.04713	0.665199	1.21339	0.862979	1.28233	0.939446
2074	1.92	2	20.22	20.22	20.22	tr|D0Z8J8|D0Z8J8_EDWTE	Uncharacterized protein OS=Edwardsiella tarda (strain EIB202) GN=ETAE_0007 PE=4 SV=1	EDWTE	1	1.0666	0.875685	2.0893	0.510505	2.22844	1.15878	0.763708	2.10863	0.549541	2.42103	1.11269
1180	8.68	9.29	39.29	29.37	29.37	tr|D0Z9D0|D0Z9D0_EDWTE	Transcriptional regulator, DeoR family OS=Edwardsiella tarda (strain EIB202) GN=ETAE_2071 PE=4 SV=1	EDWTE	7	0.895365	0.434736	1.19124	0.751623	1.0666	1.04713	0.65342	1.1695	0.895365	1.22462	0.971247
1310	7.54	7.71	41.28	32.57	32.57	tr|D0Z9U1|D0Z9U1_EDWTE	Uncharacterized protein OS=Edwardsiella tarda (strain EIB202) GN=ETAE_0184 PE=4 SV=1	EDWTE	6	0.887156	0.669334	1.33045	0.666807	1.18032	1.02802	0.955804	1.2942	0.794328	1.34276	0.957586
571	19.03	19.19	46.56	36.64	36.64	tr|D0Z9Z6|D0Z9Z6_EDWTE	Alanine racemase OS=Edwardsiella tarda (strain EIB202) GN=alr PE=3 SV=1	EDWTE	12	0.895365	0.488614	1.13763	0.787046	1.01859	1.03753	0.730942	1.1695	0.887156	1.21339	0.966447
1263	8	8.01	21.95	20.98	20.98	tr|D0ZA14|D0ZA14_EDWTE	Anaerobic dimethyl sulfoxide reductase chain B OS=Edwardsiella tarda (strain EIB202) GN=dmsB PE=4 SV=1	EDWTE	5	0.879022	0.877813	1.38038	0.580764	1.21339	1.13763	0.222003	1.34276	0.847227	1.5417	1.00832
541	20	22	60.68	57.59	53.25	tr|D0ZA23|D0ZA23_EDWTE	Thioredoxin reductase OS=Edwardsiella tarda (strain EIB202) GN=trxB PE=3 SV=1	EDWTE	26	0.77983	0.899739	1.22462	0.515229	0.954993	0.672977	0.928613	1.34276	0.487529	0.903649	0.726403
408	24.91	25	48.19	46.24	41.23	tr|D0ZA99|D0ZA99_EDWTE	Histidine biosynthesis bifunctional protein HisB OS=Edwardsiella tarda (strain EIB202) GN=hisB PE=3 SV=1	EDWTE	23	1.31826	0.728596	1.25892	1.04713	1.77011	1.14815	0.456537	1.22462	0.937562	1.39316	1.23321
579	18.73	21.97	64.23	62.6	56.1	tr|D0ZAR1|D0ZAR1_EDWTE	3-phosphoadenosine 5-phosphosulfate (PAPS) 3-phosphatase OS=Edwardsiella tarda (strain EIB202) GN=cysQ PE=4 SV=1	EDWTE	16	0.580764	0.0729273	1.24738	0.428549	0.724436	0.544503	0.148752	1.39316	0.334195	0.758578	0.562634
1276	8	8	14.8	14.8	14.8	tr|D0ZB69|D0ZB69_EDWTE	Dihydropteroate synthase OS=Edwardsiella tarda (strain EIB202) GN=folP PE=3 SV=1	EDWTE	5	0.801678	0.641162	1.25892	0.648634	1.00925	0.855067	0.968135	1.31826	0.564937	1.1272	0.828372
59	61.68	61.69	67.93	64.32	64.32	tr|D0ZCB1|D0ZCB1_EDWTE	Glutamine--tRNA ligase OS=Edwardsiella tarda (strain EIB202) GN=glnS PE=3 SV=1	EDWTE	60	1.04713	0.487727	1.1272	0.928966	1.18032	1.15878	0.151861	1.15878	1	1.38038	1.10295
82	54.51	63.53	58.12	52.52	51.96	tr|D0ZCX1|D0ZCX1_EDWTE	Lysine decarboxylase 1 OS=Edwardsiella tarda (strain EIB202) GN=cadA2 PE=4 SV=1	EDWTE	100	0.963829	0.886951	1.11686	0.879022	1.07647	0.758578	0.138727	1.15878	0.648634	0.879023	0.861203
2126	0.98	1.11	9.129	4.564	4.564	tr|D0ZDH8|D0ZDH8_EDWTE	Uncharacterized protein OS=Edwardsiella tarda (strain EIB202) GN=ETAE_0838 PE=4 SV=1	EDWTE	1	0.879022	0.80739	2.0893	0.420727	1.83654	0.981748	0.987826	2.0893	0.469894	2.05116	0.930385
777	14.63	14.8	32.17	24.4	24.4	tr|D0ZDP0|D0ZDP0_EDWTE	T-protein OS=Edwardsiella tarda (strain EIB202) GN=tyrA PE=4 SV=1	EDWTE	8	0.895365	0.480448	1.38038	0.679204	1.23595	0.737904	0.335392	1.34276	0.474242	0.990832	0.816635
1022	11.03	11.12	51.68	47.65	47.65	tr|D0ZE87|D0ZE87_EDWTE	Transcriptional repressor NrdR OS=Edwardsiella tarda (strain EIB202) GN=nrdR PE=3 SV=1	EDWTE	10	0.765597	0.651514	1.27057	0.420727	0.972747	0.92045	0.30995	1.31826	0.636796	1.21339	0.843023
653	17.13	43.21	48.95	43.88	34.46	tr|D0ZEJ4|D0ZEJ4_EDWTE	Lysine decarboxylase, inducible OS=Edwardsiella tarda (strain EIB202) GN=cadA3 PE=4 SV=1	EDWTE	62	0.666807	0.153212	1.36773	0.515229	0.912011	0.809096	0.713066	1.27057	0.648634	1.02802	0.737951
414	24.39	27.18	25.9	18.62	16	tr|D0ZER2|D0ZER2_EDWTE	Type I site-specific deoxyribonuclease, HsdR family OS=Edwardsiella tarda (strain EIB202) GN=ETAE_3074 PE=4 SV=1	EDWTE	16	0.887156	0.296873	1.23595	0.698232	1.09648	0.765597	0.806864	1.35519	0.42462	1.03753	0.826376
1958	2	2.01	7.081	3.627	1.9	tr|D0ZF62|D0ZF62_EDWTE	Binding-protein-dependent transport system inner membrane component OS=Edwardsiella tarda (strain EIB202) GN=ETAE_3102 PE=3 SV=1	EDWTE	1	0.946237	0.952206	1.27057	0.744732	1.20226	0.887156	0.428676	2.35505	0.376704	2.0893	0.916697
1044	10.43	10.61	40	31.29	28.39	tr|D0ZFI8|D0ZFI8_EDWTE	Uncharacterized protein OS=Edwardsiella tarda (strain EIB202) GN=ETAE_1177 PE=4 SV=1	EDWTE	6	0.862979	0.881135	1.77011	0.457088	1.52757	1.23595	0.647969	1.69044	0.731139	2.12814	1.04946
659	16.86	17.51	17.67	17.02	15.4	tr|D0ZH53|D0ZH53_EDWTE	Protease 4 OS=Edwardsiella tarda (strain EIB202) GN=sppA PE=3 SV=1	EDWTE	10	0.666807	0.887882	1.49969	0.465586	1	1.57036	0.107607	1.43219	1.09648	2.72898	1.11858
2160	0.44	2.6	4.703	4.703	3.465	tr|M0Q9A5|M0Q9A5_EDWTA	Sodium/glutamate symporter OS=Edwardsiella tarda ATCC 15947 = NBRC 105688 GN=gltS PE=4 SV=1	EDWTA	2	1.07647	0.862728	2.0893	0.515229	2.24905	0.972747	0.974537	2.0893	0.465586	2.03236	1.02461
2179	0.27	30.07	41.78	36.19	30.07	tr|M0QBM4|M0QBM4_EDWTA	Proline--tRNA ligase OS=Edwardsiella tarda ATCC 15947 = NBRC 105688 GN=proS PE=3 SV=1	EDWTA	26	0.751623	0.552584	20.893	0.0444631	15.7036	1.14815	0.747277	5.64937	0.203236	6.48634	0.949888
1439	6	23.06	59.62	56.34	53.99	tr|M0QCK8|M0QCK8_EDWTA	Uncharacterized protein OS=Edwardsiella tarda ATCC 15947 = NBRC 105688 GN=ET1_14_02050 PE=4 SV=1	EDWTA	59	0.83946	0.72115	4.83059	0.17378	4.05509	1.21339	0.677811	4.65586	0.260615	5.59758	1.02642
1617	4.05	4.06	36.51	28.57	23.02	tr|Q4G4C1|Q4G4C1_EDWTA	EsaM OS=Edwardsiella tarda GN=esaM PE=4 SV=1	EDWTA	4	1.97697	0.413027	1.77011	1.11686	4.01791	2.44343	0.358993	1.43219	1.70608	5.39511	2.2102
469	22.12	22.12	48.84	46.82	46.82	tr|A0A0E0YXP5|A0A0E0YXP5_9ENTR	Ribosomal RNA small subunit methyltransferase C OS=Edwardsiella piscicida C07-087 GN=rsmC PE=3 SV=1	9ENTR	15	0.831764	0.325894	1.22462	0.57544	1.01859	0.862979	0.780514	1.20226	0.704693	1.03753	0.847371
1858	2.04	2.04	41.94	20.43	10.75	tr|A0A0E0Z140|A0A0E0Z140_9ENTR	YcgL domain-containing protein ETAC_06885 OS=Edwardsiella piscicida C07-087 GN=ETAC_06885 PE=3 SV=1	9ENTR	1	1.31826	0.598905	4.48745	0.293765	7.04693	2.85759	0.0705026	1.77011	1.61436	18.3654	2.08792
553	19.7	19.72	40.85	39.08	39.08	tr|A0A0E0Z2M5|A0A0E0Z2M5_9ENTR	Chaperone protein HchA OS=Edwardsiella piscicida C07-087 GN=ETAC_09485 PE=4 SV=1	9ENTR	13	0.519996	0.598112	1.48594	0.383707	0.772681	0.534564	0.391069	1.59956	0.334195	0.855067	0.52728
1343	7.1	9.49	75.61	69.51	60.98	tr|A0A0H3DVN0|A0A0H3DVN0_EDWTF	30S ribosomal protein S16 OS=Edwardsiella tarda (strain FL6-60) GN=rpsP PE=3 SV=1	EDWTF	21	1.02802	0.275377	1.20226	0.855067	1.24738	0.432514	0.703435	1.8197	0.322107	0.787046	0.730265
43	68.23	68.96	51.12	47.64	45.15	tr|D0Z8J5|D0Z8J5_EDWTE	DNA gyrase subunit B OS=Edwardsiella tarda (strain EIB202) GN=gyrB PE=3 SV=1	EDWTE	54	0.824138	0.955916	1.1695	0.717794	0.963829	0.972747	0.881194	1.10662	0.879023	1.07647	0.898443
1107	10	10.01	31.02	26.28	26.28	tr|D0Z995|D0Z995_EDWTE	Diaminopimelate epimerase OS=Edwardsiella tarda (strain EIB202) GN=dapF PE=3 SV=1	EDWTE	7	1.09648	0.853741	1.33045	0.824138	1.51356	1.72187	0.159758	1.44544	1.19124	2.42103	1.40917
1729	3.92	4	48.15	44.44	33.33	tr|D0ZAF5|D0ZAF5_EDWTE	Uncharacterized protein OS=Edwardsiella tarda (strain EIB202) GN=ETAE_0267 PE=4 SV=1	EDWTE	5	0.554626	0.997292	1.7378	0.210863	0.963829	0.246604	0.540074	3.13329	0.0549541	0.772681	0.400615
992	11.71	11.83	36.57	34.35	19.11	tr|D0ZCG7|D0ZCG7_EDWTE	Acetyl esterase OS=Edwardsiella tarda (strain EIB202) GN=ybaC PE=3 SV=1	EDWTE	8	0.772681	0.427589	1.31826	0.57544	1.01859	1.10662	0.941245	1.2942	0.855067	1.45881	0.939652
1373	6.51	6.55	31.23	22.53	22.53	tr|D0ZCT6|D0ZCT6_EDWTE	Flap endonuclease Xni OS=Edwardsiella tarda (strain EIB202) GN=xni PE=3 SV=1	EDWTE	4	0.887156	0.473918	1.39316	0.636796	1.23595	1.04713	0.611208	1.34276	0.77983	1.40605	0.967142
842	14	14.04	49.51	44.17	44.17	tr|D0ZD71|D0ZD71_EDWTE	Uncharacterized protein OS=Edwardsiella tarda (strain EIB202) GN=ETAE_2800 PE=4 SV=1	EDWTE	9	1.7378	0.123669	1.41906	1.22462	3.10456	1.39316	0.241302	1.2942	1.07647	1.92309	1.56548
691	16.12	16.27	36.97	31.76	29.78	tr|D0ZDZ7|D0ZDZ7_EDWTE	Uncharacterized protein OS=Edwardsiella tarda (strain EIB202) GN=ETAE_2943 PE=4 SV=1	EDWTE	11	0.847227	0.913174	1.49969	0.539511	1.27057	0.672977	0.555212	1.59956	0.277971	1.07647	0.760102
1300	7.71	9.01	28.62	22.51	21.22	tr|D0ZEH5|D0ZEH5_EDWTE	Transcriptional regulator, LysR family OS=Edwardsiella tarda (strain EIB202) GN=ETAE_2987 PE=4 SV=1	EDWTE	6	0.831764	0.257253	1.33045	0.625173	1.10662	0.92045	0.331979	1.44544	0.636796	1.33045	0.876107
1169	9.02	9.26	33.01	24.36	24.04	tr|D0ZFC1|D0ZFC1_EDWTE	Putative LysR family transcriptional regulator OS=Edwardsiella tarda (strain EIB202) GN=ETAE_3161 PE=4 SV=1	EDWTE	7	0.630957	0.384349	1.40605	0.469894	0.887156	0.642688	0.760076	1.55597	0.432514	1	0.636823
2064	2	2	2.966	2.966	2.966	tr|D0ZFC5|D0ZFC5_EDWTE	Xanthine/uracil permease family protein OS=Edwardsiella tarda (strain EIB202) GN=ETAE_3165 PE=4 SV=1	EDWTE	2	1.49969	0.481948	2.0893	0.717794	3.13329	1.61436	0.429764	2.0893	0.772681	3.40408	1.55702
640	17.48	17.91	29.48	25.76	25.76	tr|D0ZFG2|D0ZFG2_EDWTE	TrkA-N domain protein OS=Edwardsiella tarda (strain EIB202) GN=ETAE_3202 PE=4 SV=1	EDWTE	10	1.08643	0.740073	1.33045	0.816582	1.44544	1.44544	0.782523	1.36773	1.05682	1.90546	1.26593
1821	2.28	2.3	24.32	20.95	20.95	tr|D0ZFT3|D0ZFT3_EDWTE	Predicted membrane protein OS=Edwardsiella tarda (strain EIB202) GN=ETAE_1272 PE=4 SV=1	EDWTE	3	0.772681	0.63716	2.0893	0.369828	1.61436	1.15878	0.755213	2.0893	0.554626	2.42103	0.965729
1563	4.76	4.87	18.91	15.97	14.29	tr|D0ZFX1|D0ZFX1_EDWTE	YheO domain protein OS=Edwardsiella tarda (strain EIB202) GN=ETAE_3238 PE=4 SV=1	EDWTE	6	0.903649	0.841451	11.272	0.0801678	10.1859	1.0666	0.871067	15.417	0.0691831	15.5597	0.985123
1694	4	4	39.74	17.31	17.31	tr|D0ZGW5|D0ZGW5_EDWTE	tRNA (cytidine(34)-2'-O)-methyltransferase OS=Edwardsiella tarda (strain EIB202) GN=yibK PE=3 SV=1	EDWTE	2	0.862979	0.548454	1.23595	0.698232	1.0666	1.0666	0.909369	1.7378	0.613762	1.85353	0.964787
1411	6.09	6.22	27.81	20.12	20.12	tr|D0ZH52|D0ZH52_EDWTE	Cytoplasmic asparaginase I OS=Edwardsiella tarda (strain EIB202) GN=ansA PE=4 SV=1	EDWTE	4	0.972747	0.693031	1.24738	0.77983	1.21339	0.887156	0.913586	1.34276	0.660693	1.19124	0.929952
2000	2	2	20.94	13.09	13.09	tr|I3RY41|I3RY41_EDWTA	Outer membrane protein W (Fragment) OS=Edwardsiella tarda GN=ompW PE=4 SV=1	EDWTA	2	1.21339	0.697132	2.0893	0.580764	2.53513	1.28233	0.627637	2.0893	0.613762	2.67917	1.24786
1399	6.18	8.03	14.85	9.278	8.454	tr|D0Z9D6|D0Z9D6_EDWTE	Transcriptional regulator, GntR family with aminotransferase OS=Edwardsiella tarda (strain EIB202) GN=ETAE_2077 PE=4 SV=1	EDWTE	4	1.00925	0.967422	1.27057	0.794328	1.28233	1.15878	0.711883	1.38038	0.83946	1.59956	1.08402
1682	4	4	10.65	6.234	6.234	tr|D0ZBI2|D0ZBI2_EDWTE	Putative prophage Sf6-like integrase OS=Edwardsiella tarda (strain EIB202) GN=intC PE=3 SV=1	EDWTE	2	0.847227	0.64656	2.0893	0.405508	1.77011	0.937562	0.770064	17.0608	0.0570164	15.9956	0.892395
1436	6.01	6.02	23.99	17.1	16.15	tr|D0ZCI2|D0ZCI2_EDWTE	Serine phosphatase RsbU, regulator of sigma subunit OS=Edwardsiella tarda (strain EIB202) GN=ETAE_2686 PE=4 SV=1	EDWTE	6	0.801678	0.487379	1.36773	0.586138	1.09648	1.01859	0.865407	1.36773	0.744732	1.39316	0.910135
1561	4.78	4.9	21.74	17.39	17.39	tr|D0ZCU1|D0ZCU1_EDWTE	tRNA pseudouridine synthase C OS=Edwardsiella tarda (strain EIB202) GN=truC PE=4 SV=1	EDWTE	3	1.08643	0.801303	1.80302	0.60256	1.95885	0.972747	0.469359	3.83707	0.253513	3.7325	1.02959
949	12.01	14.08	51.31	51.31	39.79	tr|D0ZD01|D0ZD01_EDWTE	RNA polymerase sigma factor OS=Edwardsiella tarda (strain EIB202) GN=rpoE PE=3 SV=1	EDWTE	8	0.928966	0.880892	1.27057	0.685488	1.18032	0.608135	0.648367	1.49968	0.398107	0.912011	0.768551
1499	6	6	34.88	34.88	34.88	tr|D0ZDA1|D0ZDA1_EDWTE	Rho-binding antiterminator OS=Edwardsiella tarda (strain EIB202) GN=rof PE=4 SV=1	EDWTE	5	0.946237	0.780848	1.35519	0.685488	1.28233	0.816582	0.762625	1.40605	0.515229	1.14815	0.88141
1545	5.08	5.22	12.23	8.577	7.664	tr|D0ZFC2|D0ZFC2_EDWTE	Na+/H+ antiporter OS=Edwardsiella tarda (strain EIB202) GN=ETAE_3162 PE=4 SV=1	EDWTE	4	1.87068	0.132112	1.7378	1.07647	4.28548	1.45881	0.346923	2.12814	0.685488	3.56451	1.66475
1939	2	2.04	5.74	4.857	1.987	tr|D0ZFK6|D0ZFK6_EDWTE	Uncharacterized protein OS=Edwardsiella tarda (strain EIB202) GN=ETAE_1195 PE=4 SV=1	EDWTE	1	0.954993	0.963345	1.24738	0.765597	1.19124	0.92045	0.870272	1.24738	0.737904	1.14815	0.937721
1100	10	10.36	20.88	18.3	15.46	tr|D0ZFM0|D0ZFM0_EDWTE	Polysialic acid biosynthesis protein P7 OS=Edwardsiella tarda (strain EIB202) GN=neuC PE=4 SV=1	EDWTE	5	0.963829	0.759299	1.27057	0.765597	1.22462	1.04713	0.760419	1.34276	0.77983	1.45881	1.00548
834	14.01	14.02	20.98	16.64	16.64	tr|D0ZGD0|D0ZGD0_EDWTE	Methyl-accepting chemotaxis sensory transducer OS=Edwardsiella tarda (strain EIB202) GN=ETAE_1343 PE=4 SV=1	EDWTE	7	0.787046	0.761769	1.72187	0.465586	1.35519	1.09648	0.813846	1.59956	0.685488	1.88799	0.941762
310	28.94	29.51	52.93	49.77	47.97	tr|D0ZHB3|D0ZHB3_EDWTE	Soluble pyridine nucleotide transhydrogenase OS=Edwardsiella tarda (strain EIB202) GN=sthA PE=3 SV=1	EDWTE	20	1.0666	0.470951	1.23595	0.862979	1.38038	0.816582	0.790051	1.21339	0.619441	0.990832	0.941589
568	19.2	19.26	45.43	39.63	37.5	tr|D0ZHE3|D0ZHE3_EDWTE	Stress response kinase A OS=Edwardsiella tarda (strain EIB202) GN=srkA PE=3 SV=1	EDWTE	12	0.831764	0.201851	1.1695	0.704693	0.972747	0.809096	0.47339	1.22462	0.636796	0.990832	0.82043
1773	3.22	3.46	21.38	16.78	12.17	tr|D4F9W2|D4F9W2_EDWTA	Phospholipase A1 OS=Edwardsiella tarda ATCC 23685 GN=EDWATA_03577 PE=4 SV=1	EDWTA	3	1.5417	0.300476	1.72187	0.895365	3.0761	0.972747	0.958313	2.12814	0.539511	2.07014	1.25722
1342	7.1	9.97	41.06	33.77	33.77	tr|M0Q7R2|M0Q7R2_EDWTA	RNA polymerase-binding transcription factor DksA OS=Edwardsiella tarda ATCC 15947 = NBRC 105688 GN=dksA PE=3 SV=1	EDWTA	16	0.383707	0.155783	1.69044	0.127057	0.648634	0.383707	0.229309	1.7378	0.136773	0.666807	0.383707
1069	10.12	10.24	22.63	20.79	14.09	tr|Q7DFZ7|Q7DFZ7_EDWTA	Putative sugar kinase OS=Edwardsiella tarda GN=etsk PE=4 SV=1	EDWTA	6	0.816582	0.412425	1.31826	0.57544	1.07647	0.870964	0.467061	1.33045	0.586138	1.15878	0.843773
374	26	26.54	34.65	34.43	33.55	tr|A0A0E0Z452|A0A0E0Z452_9ENTR	Bifunctional protein GlmU OS=Edwardsiella piscicida C07-087 GN=glmU PE=3 SV=1	9ENTR	18	1.35519	0.14839	1.25892	1.07647	2.14783	1.57036	0.213329	1.2942	1.21339	2.37684	1.46278
38	70.53	70.84	55.89	50.58	49.65	tr|D0Z7H4|D0Z7H4_EDWTE	DNA topoisomerase 1 OS=Edwardsiella tarda (strain EIB202) GN=topA PE=3 SV=1	EDWTE	63	1.09648	0.714928	1.10662	0.990832	1.21339	0.895365	0.312703	1.11686	0.794328	1	0.995921
1422	6.04	6.05	43.52	42.59	42.59	tr|D0Z836|D0Z836_EDWTE	Uncharacterized protein OS=Edwardsiella tarda (strain EIB202) GN=ETAE_1768 PE=4 SV=1	EDWTE	5	0.847227	0.800498	1.34276	0.613762	1.13763	1.07647	0.955161	1.30617	0.824138	1.43219	0.961846
1101	10	10.06	30.25	30.25	28.57	tr|D0ZAF4|D0ZAF4_EDWTE	tRNA (guanine-N(7)-)-methyltransferase OS=Edwardsiella tarda (strain EIB202) GN=trmB PE=3 SV=1	EDWTE	10	0.862979	0.11107	1.31826	0.642688	1.13763	1.07647	0.656157	1.33045	0.809096	1.47231	0.969722
1459	6	6.01	23.24	14.98	14.98	tr|D0ZAW7|D0ZAW7_EDWTE	Hydrogenase 2 protein OS=Edwardsiella tarda (strain EIB202) GN=hybA PE=4 SV=1	EDWTE	4	0.954993	0.874542	1.30617	0.731139	1.24738	1.13763	0.714322	1.15878	0.981748	1.31826	1.04631
255	32.47	32.48	49.27	48.01	44.86	tr|D0ZBD8|D0ZBD8_EDWTE	Bifunctional protein HldE OS=Edwardsiella tarda (strain EIB202) GN=hldE PE=3 SV=1	EDWTE	23	0.549541	0.0924114	1.33045	0.413047	0.731139	0.597035	0.142199	1.35519	0.444631	0.809096	0.573288
995	11.65	11.74	44.36	40.6	40.6	tr|D0ZCB3|D0ZCB3_EDWTE	Glucosamine-6-phosphate deaminase OS=Edwardsiella tarda (strain EIB202) GN=nagB PE=3 SV=1	EDWTE	13	1.0666	0.423052	1.23595	0.862979	1.31826	0.887156	0.771284	1.23595	0.704693	1.09648	0.976876
265	31.71	32.02	43.17	41.21	41	tr|D0ZCJ3|D0ZCJ3_EDWTE	Cysteine--tRNA ligase OS=Edwardsiella tarda (strain EIB202) GN=cysS PE=3 SV=1	EDWTE	33	0.946237	0.822591	1.1272	0.831764	1.0666	1.02802	0.634209	1.14815	0.895365	1.20226	0.987127
5	112.09	112.08	70.57	69.11	68.32	tr|D0ZCM5|D0ZCM5_EDWTE	Pyruvate dehydrogenase E1 component OS=Edwardsiella tarda (strain EIB202) GN=aceE PE=4 SV=1	EDWTE	134	1.38038	0.00337382	1.18032	1.1695	1.64437	1.14815	0.265009	1.08643	1.05682	1.25893	1.26427
799	14.18	16.3	46.1	34.74	29.55	tr|D0ZCN9|D0ZCN9_EDWTE	Putative ABC transporter, ATP-binding protein OS=Edwardsiella tarda (strain EIB202) GN=yadG PE=4 SV=1	EDWTE	8	0.809096	0.970693	1.38038	0.483059	1.11686	0.870964	0.772499	1.35519	0.642688	1.18032	0.84003
473	22.06	22.29	51.46	48.18	47.81	tr|D0ZCU8|D0ZCU8_EDWTE	2,3,4,5-tetrahydropyridine-2,6-dicarboxylate N-succinyltransferase OS=Edwardsiella tarda (strain EIB202) GN=dapD PE=3 SV=1	EDWTE	18	1.04713	0.802527	1.1695	0.895365	1.27057	0.887156	0.478344	1.18032	0.717794	1.04713	0.967143
1574	4.54	4.61	14.79	11.53	8.02	tr|D0ZCV5|D0ZCV5_EDWTE	1-deoxy-D-xylulose 5-phosphate reductoisomerase OS=Edwardsiella tarda (strain EIB202) GN=dxr PE=3 SV=1	EDWTE	4	0.737904	0.145934	1.22462	0.474242	0.903649	0.648634	0.524316	1.57036	0.325087	1.01859	0.693269
1232	8.01	10.01	26.44	20.31	20.31	tr|D0ZCX8|D0ZCX8_EDWTE	Short chain dehydrogenase OS=Edwardsiella tarda (strain EIB202) GN=dltE PE=3 SV=1	EDWTE	5	0.591562	0.947292	1.78649	0.310456	1.05682	0.672977	0.580095	1.72187	0.185353	1.15878	0.632269
77	55.57	55.57	78.77	77.28	76.65	tr|D0ZDI3|D0ZDI3_EDWTE	Tryptophanase OS=Edwardsiella tarda (strain EIB202) GN=tnaA PE=3 SV=1	EDWTE	95	0.529663	0.0870373	1.24738	0.436516	0.660694	0.190546	1.93759e-05	1.77011	0.15417	0.337287	0.360105
1817	2.32	2.35	9.857	7.348	6.631	tr|D0ZDV5|D0ZDV5_EDWTE	Formate dehydrogenase H OS=Edwardsiella tarda (strain EIB202) GN=fdhF2 PE=3 SV=1	EDWTE	3	0.666807	0.255765	1.65959	0.405508	1.10662	0.642688	0.218232	1.43219	0.448745	0.92045	0.654747
1274	8	8	45.45	45.45	45.45	tr|D0ZE74|D0ZE74_EDWTE	Preprotein translocase subunit YajC OS=Edwardsiella tarda (strain EIB202) GN=yajC PE=4 SV=1	EDWTE	12	1.14815	0.714564	1.22462	0.937562	1.48594	1.07647	0.946754	1.33045	0.809096	1.55597	1.11231
1192	8.36	10.48	34.5	29.69	25.33	tr|D0ZEK5|D0ZEK5_EDWTE	Uncharacterized protein OS=Edwardsiella tarda (strain EIB202) GN=ETAE_3017 PE=4 SV=1	EDWTE	7	0.816582	0.899221	1.1695	0.597035	0.954993	0.928966	0.487043	1.27057	0.758578	1.18032	0.872774
1852	2.06	2.07	14.65	9.577	6.197	tr|D0ZER1|D0ZER1_EDWTE	Uncharacterized protein OS=Edwardsiella tarda (strain EIB202) GN=ETAE_3073 PE=4 SV=1	EDWTE	2	1.21339	0.637401	1.77011	0.685488	2.14783	1.44544	0.507604	2.42103	0.597035	3.49945	1.32941
1174	8.78	8.88	89.74	89.74	53.85	tr|D0ZEY2|D0ZEY2_EDWTE	Arsenate reductase OS=Edwardsiella tarda (strain EIB202) GN=ETAE_1091 PE=3 SV=1	EDWTE	15	0.549541	0.261155	1.49969	0.416869	0.824138	0.816582	0.706749	1.24738	0.619441	1.01859	0.683062
1129	9.84	12.31	21.75	17.64	17.29	tr|D0ZFE1|D0ZFE1_EDWTE	Predicted DNA-binding transcriptional regulator OS=Edwardsiella tarda (strain EIB202) GN=ygeV PE=4 SV=1	EDWTE	8	0.816582	0.354154	1.25892	0.648634	1.02802	1.23595	0.992893	1.27057	0.972747	1.58489	1.02626
943	12.03	12.03	63.45	62.07	55.86	tr|D0ZH98|D0ZH98_EDWTE	Rhodanese domain protein OS=Edwardsiella tarda (strain EIB202) GN=ETAE_3460 PE=4 SV=1	EDWTE	8	1.39316	0.40966	1.51356	0.92045	2.53513	1.14815	0.635553	1.43219	0.801678	1.85353	1.27066
1770	3.33	3.57	11.19	9.153	9.153	tr|D0ZHH8|D0ZHH8_EDWTE	Phosphate transport system permease protein PstA OS=Edwardsiella tarda (strain EIB202) GN=pstA PE=3 SV=1	EDWTE	5	0.887156	0.97489	1.49969	0.465586	1.33045	1.18032	0.782951	1.43219	0.824138	1.83654	1.03374
1613	4.06	4.12	10.69	9.015	4.822	tr|M0Q5M6|M0Q5M6_EDWTA	Glucose-specific phosphotransferase system enzyme IICB component OS=Edwardsiella tarda ATCC 15947 = NBRC 105688 GN=ptsG PE=4 SV=1	EDWTA	2	0.870964	0.772537	2.0893	0.416869	1.8197	1.02802	0.940545	8.70964	0.118032	8.95365	0.94949
1998	2	2	8.088	3.676	3.676	tr|M0Q957|M0Q957_EDWTA	Undecaprenyl-diphosphatase OS=Edwardsiella tarda ATCC 15947 = NBRC 105688 GN=uppP PE=3 SV=1	EDWTA	1	0.855067	0.864563	1.5417	0.554626	1.31826	0.831764	0.753514	1.44544	0.580764	1.20226	0.843415
1015	11.26	11.36	21.43	19.75	19.75	tr|M0QA89|M0QA89_EDWTA	DnaA regulatory inactivator Hda OS=Edwardsiella tarda ATCC 15947 = NBRC 105688 GN=hda PE=3 SV=1	EDWTA	6	0.809096	0.644438	1.27057	0.570164	1.02802	0.744732	0.725573	1.41906	0.380189	1.05682	0.776914
796	14.2	14.31	76.15	60	51.54	tr|M0QBQ4|M0QBQ4_EDWTA	30S ribosomal protein S9 OS=Edwardsiella tarda ATCC 15947 = NBRC 105688 GN=rpsI PE=3 SV=1	EDWTA	23	0.903649	0.919133	1.11686	0.809096	1.00925	0.613762	0.787965	1.41906	0.405509	0.870964	0.758706
547	20	20	62.79	62.79	62.79	tr|M0QBY9|M0QBY9_EDWTA	Shikimate kinase 1 OS=Edwardsiella tarda ATCC 15947 = NBRC 105688 GN=aroK PE=3 SV=1	EDWTA	15	0.855067	0.654877	1.22462	0.630957	1.04713	0.912011	0.238523	1.22462	0.672977	1.11686	0.883539
512	21.05	21.27	23.15	19.25	16.18	tr|Q3V735|Q3V735_EDWTA	Penicillin-binding protein activator LpoA OS=Edwardsiella tarda GN=et76 PE=3 SV=1	EDWTA	13	1.25892	0.166669	1.19124	1.05682	1.78649	1.43219	0.0365291	1.21339	1.18032	1.85353	1.34556
213	35.96	35.99	77.18	69.29	68.46	tr|A0A0E0YZB0|A0A0E0YZB0_9ENTR	30S ribosomal protein S2 OS=Edwardsiella piscicida C07-087 GN=rpsB PE=3 SV=1	9ENTR	62	1.02802	0.811489	1.20226	0.855067	1.25892	1.22462	0.999925	1.19124	1.02802	1.47231	1.12632
1566	4.68	5.24	22.27	20.96	17.03	tr|A0A0E0YZV2|A0A0E0YZV2_9ENTR	DNA-binding transcriptional regulator TorR OS=Edwardsiella piscicida C07-087 GN=ETAC_01295 PE=4 SV=1	9ENTR	5	0.946237	0.877918	1.77011	0.534564	1.67494	1.20226	0.550678	1.21339	0.990832	1.47231	1.07425
1046	10.43	10.46	24.39	16.6	12.09	tr|A0A0E0Z6Q6|A0A0E0Z6Q6_9ENTR	Integral membrane sensor signal transduction histidine kinase OS=Edwardsiella piscicida C07-087 GN=ETAC_16010 PE=4 SV=1	9ENTR	5	1.15878	0.937486	1.38038	0.83946	1.64437	0.83946	0.896294	1.69044	0.564937	1.41906	0.999119
2014	2	2	9.966	3.78	3.78	tr|D0Z7M3|D0Z7M3_EDWTE	Uncharacterized protein OS=Edwardsiella tarda (strain EIB202) GN=ETAE_1601 PE=4 SV=1	EDWTE	1	0.685488	0.430346	1.40605	0.49204	0.963829	1.03753	0.82074	1.92309	0.539511	1.99526	0.861508
2072	2	2	9.877	9.877	9.877	tr|D0Z7P3|D0Z7P3_EDWTE	Antitoxin OS=Edwardsiella tarda (strain EIB202) GN=ETAE_1621 PE=3 SV=1	EDWTE	1	1.30617	0.851908	21.0863	0.0619441	21.8776	0.990832	0.960264	3.90841	0.253513	3.87258	1.1485
1593	4.15	4.17	21.86	19.67	19.67	tr|D0Z8H4|D0Z8H4_EDWTE	Uncharacterized protein OS=Edwardsiella tarda (strain EIB202) GN=ETAE_1906 PE=4 SV=1	EDWTE	4	1.09648	0.840106	2.0893	0.524808	2.29087	0.570164	0.390921	2.0893	0.270396	1.19124	0.833321
1810	2.36	2.39	27.87	19.67	11.48	tr|D0Z8N9|D0Z8N9_EDWTE	Polysaccharide export-related protein OS=Edwardsiella tarda (strain EIB202) GN=ETAE_1951 PE=4 SV=1	EDWTE	2	0.862979	0.921703	1.43219	0.570164	1.23595	1.02802	0.825518	1.45881	0.704693	1.49968	0.945497
1159	9.13	9.26	19.31	17.13	17.13	tr|D0Z954|D0Z954_EDWTE	ADP-heptose:LPS heptosyltransferase I OS=Edwardsiella tarda (strain EIB202) GN=waaC PE=4 SV=1	EDWTE	6	0.912011	0.819048	1.2942	0.691831	1.18032	1.00925	0.20249	1.30617	0.772681	1.33045	0.960632
429	23.83	27.89	61.06	55.78	46.23	tr|D0Z957|D0Z957_EDWTE	2-amino-3-ketobutyrate coenzyme A ligase OS=Edwardsiella tarda (strain EIB202) GN=kbl PE=3 SV=1	EDWTE	29	0.937562	0.896516	1.14815	0.801678	1.07647	0.831764	0.999789	1.20226	0.711214	1	0.884663
308	29.05	29.08	46.35	45.84	44.84	tr|D0Z9W7|D0Z9W7_EDWTE	Maltose ABC transporter periplasmic protein OS=Edwardsiella tarda (strain EIB202) GN=malE PE=4 SV=1	EDWTE	26	0.758578	0.653061	1.25892	0.496592	0.954993	0.946237	0.752834	1.15878	0.816582	1.09648	0.852407
1106	10	10.01	25.89	19.05	19.05	tr|D0ZA44|D0ZA44_EDWTE	NAD-dependent epimerase/dehydratase OS=Edwardsiella tarda (strain EIB202) GN=ETAE_2223 PE=4 SV=1	EDWTE	7	1.7378	0.466682	1.77011	0.981748	4.65586	1.41906	0.49604	1.64437	0.862979	5.64937	1.57843
2146	0.67	2.93	13.87	4.086	3.118	tr|D0ZAJ0|D0ZAJ0_EDWTE	Histidine kinase OS=Edwardsiella tarda (strain EIB202) GN=torS PE=4 SV=1	EDWTE	4	0.731139	0.44021	2.0893	0.349945	1.52757	0.60256	0.259174	5.86138	0.102802	3.53183	0.666849
1745	3.78	4.87	64.71	43.53	43.53	tr|D0ZB59|D0ZB59_EDWTE	50S ribosomal protein L27 OS=Edwardsiella tarda (strain EIB202) GN=rpmA PE=3 SV=1	EDWTE	11	0.972747	0.574072	1.1272	0.855067	1.09648	0.201372	0.254102	2.10863	0.131826	0.42462	0.58706
366	26.12	28.14	49.39	49.39	49.39	tr|D0ZBB2|D0ZBB2_EDWTE	Uncharacterized protein OS=Edwardsiella tarda (strain EIB202) GN=ETAE_0443 PE=4 SV=1	EDWTE	28	0.862979	0.783931	1.20226	0.724436	1.03753	1.18032	0.0931212	1.1695	1.00925	1.39316	1.02165
1395	6.22	8.21	22.73	16.88	16.88	tr|D0ZBL2|D0ZBL2_EDWTE	Transcriptional regulator OS=Edwardsiella tarda (strain EIB202) GN=lysR2 PE=4 SV=1	EDWTE	6	0.887156	0.670932	1.6293	0.544503	1.44544	1	0.92685	1.44544	0.691831	1.44544	0.943578
1381	6.39	6.52	52.67	32.06	32.06	tr|D0ZBU4|D0ZBU4_EDWTE	Pol-Pal system-associated acyl-CoA thioesterase OS=Edwardsiella tarda (strain EIB202) GN=ETAE_2577 PE=4 SV=1	EDWTE	4	0.809096	0.621813	1.51356	0.496592	1.22462	0.524807	0.261862	1.90546	0.270396	1	0.666952
1849	2.06	2.36	12.87	6.618	6.618	tr|D0ZEB4|D0ZEB4_EDWTE	Cof-like hydrolase OS=Edwardsiella tarda (strain EIB202) GN=ETAE_1000 PE=4 SV=1	EDWTE	2	0.787046	0.723824	1.72187	0.448745	1.35519	0.77983	0.752493	1.5417	0.487529	1.20226	0.783438
2090	1.71	1.87	10.55	4.523	4.523	tr|D0ZEQ2|D0ZEQ2_EDWTE	Orf81 bacteriophage 186 OS=Edwardsiella tarda (strain EIB202) GN=dnaQ2 PE=4 SV=1	EDWTE	1	1.25892	0.650075	1.38038	0.912011	1.7378	1.97697	0.282821	2.03236	0.972747	4.05509	1.61795
495	21.64	21.72	48.01	40.85	37.93	tr|D0ZEZ7|D0ZEZ7_EDWTE	Succinyl-diaminopimelate desuccinylase OS=Edwardsiella tarda (strain EIB202) GN=dapE PE=3 SV=1	EDWTE	14	0.679204	0.38463	1.31826	0.457088	0.895365	0.847227	0.819687	1.25893	0.685488	1.0666	0.763216
1348	6.95	7.08	22.39	17.37	17.37	tr|D0ZFG5|D0ZFG5_EDWTE	Molybdopterin biosynthesis protein OS=Edwardsiella tarda (strain EIB202) GN=moeB PE=4 SV=1	EDWTE	5	0.895365	0.528117	1.2942	0.613762	1.15878	0.83946	0.818146	1.38038	0.564937	1.15878	0.867412
1977	2	2	21.46	8.584	4.721	tr|D0ZG03|D0ZG03_EDWTE	Uncharacterized protein OS=Edwardsiella tarda (strain EIB202) GN=ETAE_3270 PE=4 SV=1	EDWTE	1	0.510505	0.319164	2.07014	0.17378	1.05682	0.210863	0.0856029	2.44343	0.0524807	0.515229	0.360684
99	52.18	52.8	58.16	58.16	56.94	tr|D0ZH14|D0ZH14_EDWTE	Glucose-6-phosphate 1-dehydrogenase OS=Edwardsiella tarda (strain EIB202) GN=zwf PE=3 SV=1	EDWTE	35	1.02802	0.53613	1.11686	0.92045	1.15878	1.02802	0.625053	1.10662	0.928966	1.1695	1.02802
496	21.61	21.66	53.16	49.07	49.07	tr|D0ZH61|D0ZH61_EDWTE	Exonuclease III OS=Edwardsiella tarda (strain EIB202) GN=xthA PE=4 SV=1	EDWTE	15	0.831764	0.551165	1.27057	0.636796	1.05682	1.45881	0.346884	1.30617	1.11686	2.01372	1.14529
2038	2	2	6.03	4.02	4.02	tr|D0ZHC4|D0ZHC4_EDWTE	Uncharacterized protein OS=Edwardsiella tarda (strain EIB202) GN=ETAE_3486 PE=4 SV=1	EDWTE	1	0.666807	0.454347	4.61318	0.144544	3.0761	1.45881	0.495527	11.1686	0.130617	16.293	1.06281
896	12.92	13	64.56	55.34	51.46	tr|D0ZHG3|D0ZHG3_EDWTE	Ribosomal RNA small subunit methyltransferase G OS=Edwardsiella tarda (strain EIB202) GN=gidB PE=3 SV=1	EDWTE	10	0.648634	0.110446	1.33045	0.363078	0.862979	0.691831	0.92345	1.48594	0.457088	1.02802	0.670233
1007	11.43	12.24	61.76	55.15	52.21	tr|M0QC73|M0QC73_EDWTA	50S ribosomal protein L16 OS=Edwardsiella tarda ATCC 15947 = NBRC 105688 GN=rplP PE=3 SV=1	EDWTA	28	0.895365	0.641758	1.15878	0.758578	1.03753	0.809096	0.686786	1.18032	0.666807	0.954993	0.85223
1965	2	2.01	9.816	9.816	9.816	tr|M0QE56|M0QE56_EDWTA	Uncharacterized protein OS=Edwardsiella tarda ATCC 15947 = NBRC 105688 GN=ET1_21_00040 PE=4 SV=1	EDWTA	2	0.737904	0.578615	1.72187	0.420727	1.27057	1.23595	0.662198	1.45881	0.847227	1.8197	0.986926
318	28.29	28.3	39.49	32.53	26.63	tr|A0A0H3DUI4|A0A0H3DUI4_EDWTF	Type VI secretion system protein EvpI OS=Edwardsiella tarda (strain FL6-60) GN=evpI PE=4 SV=1	EDWTF	18	0.331131	0.00889613	1.85353	0.122462	0.613762	0.60256	0.361936	1.35519	0.398107	0.816582	0.466845
1647	4	6	17.76	13.55	13.55	tr|D0Z7M5|D0Z7M5_EDWTE	Uncharacterized protein OS=Edwardsiella tarda (strain EIB202) GN=ETAE_1603 PE=4 SV=1	EDWTE	4	0.963829	0.958726	1.30617	0.737904	1.25892	1	0.799606	1.72187	0.580764	1.72187	0.981914
883	13.23	13.4	45.75	39	32.84	tr|D0Z8D6|D0Z8D6_EDWTE	Phage shock protein operon transcriptional activator OS=Edwardsiella tarda (strain EIB202) GN=pspF PE=4 SV=1	EDWTE	9	1.0666	0.901335	1.38038	0.772681	1.48594	1.36773	0.897923	1.49968	0.912011	2.35505	1.21716
152	42.2	42.33	59.47	56.58	56.58	tr|D0Z8E5|D0Z8E5_EDWTE	AMP nucleosidase OS=Edwardsiella tarda (strain EIB202) GN=amn PE=3 SV=1	EDWTE	42	0.772681	0.0836696	1.15878	0.648634	0.895365	0.704693	0.374863	1.22462	0.608135	0.862979	0.738687
1668	4	4.01	30.77	18.68	12.09	tr|D0Z946|D0Z946_EDWTE	Putative glycosyltransferase OS=Edwardsiella tarda (strain EIB202) GN=wabH PE=4 SV=1	EDWTE	2	0.855067	0.669466	1.88799	0.452898	1.61436	0.972747	0.953163	2.12814	0.457088	2.07014	0.913907
1290	7.89	8	31.32	22.53	22.53	tr|D0Z9R9|D0Z9R9_EDWTE	Protoporphyrinogen oxidase OS=Edwardsiella tarda (strain EIB202) GN=hemG PE=4 SV=1	EDWTE	5	1.48594	0.422982	1.57036	0.946237	4.16869	2.37684	0.342014	1.90546	1.24738	8.62979	1.93139
1202	8.18	10.02	15.97	14.34	13.25	tr|D0ZA36|D0ZA36_EDWTE	Hydroxylamine reductase OS=Edwardsiella tarda (strain EIB202) GN=hcp PE=3 SV=1	EDWTE	7	0.765597	0.873445	1.72187	0.390841	1.31826	0.648634	0.375477	1.55597	0.283139	1.00925	0.707116
1452	6	6.04	12.24	8.042	7.168	tr|D0ZAJ6|D0ZAJ6_EDWTE	Thiol:disulfide interchange protein DsbD OS=Edwardsiella tarda (strain EIB202) GN=dsbD PE=3 SV=1	EDWTE	6	1.67494	0.449993	1.61436	1.03753	4.61318	1.43219	0.737286	1.51356	0.946237	2.51189	1.55357
1763	3.49	3.64	30.38	18.99	18.99	tr|D0ZBW5|D0ZBW5_EDWTE	Uncharacterized protein OS=Edwardsiella tarda (strain EIB202) GN=ETAE_0519 PE=4 SV=1	EDWTE	2	0.831764	0.809025	1.99526	0.416869	1.65959	1.20226	0.51534	4.05509	0.296483	4.87528	1.01701
1827	2.2	2.22	12.34	10.21	10.21	tr|D0ZBW7|D0ZBW7_EDWTE	Putative N-acetylmannosamine-6-phosphate 2-epimerase OS=Edwardsiella tarda (strain EIB202) GN=yhcJ PE=3 SV=1	EDWTE	3	0.642688	0.830494	1.5417	0.420727	0.990832	1.55597	0.823319	1.58489	0.981748	2.72898	1.09933
846	14	14	42.56	37.95	37.95	tr|D0ZC19|D0ZC19_EDWTE	Molybdenum cofactor biosynthesis protein OS=Edwardsiella tarda (strain EIB202) GN=mogA PE=4 SV=1	EDWTE	17	0.654636	0.399981	1.33045	0.469894	0.870964	0.895365	0.559356	1.18032	0.630957	1.05682	0.775
1412	6.08	6.11	33.12	33.12	30.57	tr|D0ZCC5|D0ZCC5_EDWTE	Endoribonuclease YbeY OS=Edwardsiella tarda (strain EIB202) GN=ybeY PE=3 SV=1	EDWTE	5	1.02802	0.905761	1.28233	0.801678	1.33045	0.704693	0.474656	1.38038	0.363078	0.972747	0.866355
514	21.01	21.08	38.85	34.82	26.54	tr|D0ZEI9|D0ZEI9_EDWTE	Hydrogenase-1 small subunit OS=Edwardsiella tarda (strain EIB202) GN=hyaA PE=4 SV=1	EDWTE	22	1.07647	0.274781	1.14815	0.937562	1.23595	0.60256	0.913156	1.23595	0.487529	0.744732	0.839512
193	37.13	37.14	34.43	28.81	28.34	tr|D0ZG00|D0ZG00_EDWTE	Penicillin-binding protein OS=Edwardsiella tarda (strain EIB202) GN=mrcA2 PE=4 SV=1	EDWTE	26	1.48594	0.203264	1.34276	1.10662	1.90546	1.5417	0.500248	1.36773	1.1272	1.95884	1.51382
2083	1.84	2.02	11.07	3.817	1.336	tr|D0ZH34|D0ZH34_EDWTE	Na(+)/H(+) antiporter NhaB OS=Edwardsiella tarda (strain EIB202) GN=nhaB PE=3 SV=1	EDWTE	1	1.01859	0.781788	1.24738	0.816582	1.27057	1.11686	0.124763	2.29087	0.487529	2.58226	1.06773
1816	2.33	2.35	13.71	6.698	3.427	tr|D0ZH58|D0ZH58_EDWTE	DNA topoisomerase 3 OS=Edwardsiella tarda (strain EIB202) GN=topB PE=3 SV=1	EDWTE	2	0.990832	0.974586	1.38038	0.717794	1.36773	1.19124	0.609964	2.1677	0.549541	2.58226	1.09104
1654	4	4.2	11.04	9.552	9.552	tr|D0ZHE9|D0ZHE9_EDWTE	Transcriptional repressor OS=Edwardsiella tarda (strain EIB202) GN=rbsR PE=4 SV=1	EDWTE	3	0.787046	0.722146	1.88799	0.416869	1.48594	1.05682	0.895619	1.49968	0.704693	1.58489	0.921932
1599	4.11	4.12	17.48	15.53	11.17	tr|D0ZHM2|D0ZHM2_EDWTE	Type IV secretory pathway component OS=Edwardsiella tarda (strain EIB202) GN=ETAE_p005 PE=4 SV=1	EDWTE	4	1.04713	0.965376	1.45881	0.717794	1.55597	0.816582	0.955679	1.55597	0.501187	1.27057	0.931856
2153	0.51	4.02	20.39	11.65	9.385	tr|M0Q6X8|M0Q6X8_EDWTA	Putative LysR family transcriptional regulator LrhA OS=Edwardsiella tarda ATCC 15947 = NBRC 105688 GN=lrhA PE=4 SV=1	EDWTA	4	0.679204	0.398993	2.51189	0.270396	1.70608	0.895365	0.963708	2.10863	0.42462	1.88799	0.787284
1001	11.59	12.57	23.44	15.25	12.79	tr|A0A0H3DVH2|A0A0H3DVH2_EDWTF	UvrABC system protein C OS=Edwardsiella tarda (strain FL6-60) GN=uvrC PE=3 SV=1	EDWTF	7	1	0.541455	1.36773	0.731139	1.41906	0.862979	0.502247	1.41906	0.380189	1.22462	0.931489
534	20.11	20.12	49.57	49.57	47.01	tr|D0Z7S5|D0Z7S5_EDWTE	RNA chaperone ProQ OS=Edwardsiella tarda (strain EIB202) GN=proQ PE=3 SV=1	EDWTE	25	0.831764	0.552759	1.19124	0.711214	0.990832	0.83946	0.747773	1.20226	0.704693	1.00925	0.835612
2012	2	2	7.066	4.069	4.069	tr|D0ZA09|D0ZA09_EDWTE	Nitrate/nitrite transporter OS=Edwardsiella tarda (strain EIB202) GN=narK PE=4 SV=1	EDWTE	1	1.19124	0.919706	1.39316	0.855067	1.90546	0.963829	0.919605	1.65959	0.524807	1.59956	1.07754
624	17.9	20.95	36.31	23.66	21.28	tr|D0ZBR4|D0ZBR4_EDWTE	UvrABC system protein B OS=Edwardsiella tarda (strain EIB202) GN=uvrB PE=3 SV=1	EDWTE	14	0.586138	0.675424	1.44544	0.369828	0.847227	0.524807	0.557431	1.61436	0.380189	0.847227	0.555473
734	15.68	15.77	43.3	40.43	34.45	tr|D0ZCK7|D0ZCK7_EDWTE	Cell division protein FtsA OS=Edwardsiella tarda (strain EIB202) GN=ftsA PE=3 SV=1	EDWTE	10	0.862979	0.836091	1.23595	0.549541	1.0666	1.78649	0.53219	1.43219	1.24738	4.69894	1.32473
189	37.75	38.65	29.79	23.06	20.05	tr|D0ZF92|D0ZF92_EDWTE	Putative exported protein OS=Edwardsiella tarda (strain EIB202) GN=ETAE_3132 PE=4 SV=1	EDWTE	22	1.19124	0.300102	1.25892	0.946237	1.67494	1.1272	0.179623	1.22462	0.92045	1.38038	1.15922
1533	5.41	6.99	14.38	11.5	10.62	tr|D0ZFK3|D0ZFK3_EDWTE	C4-dicarboxylate transporter OS=Edwardsiella tarda (strain EIB202) GN=dcuC2 PE=4 SV=1	EDWTE	5	0.912011	0.793095	2.80543	0.325087	2.55859	1.01859	0.82212	1.88799	0.539511	1.92309	0.965301
953	12.01	12.01	36	34.67	34.67	tr|D0ZFZ0|D0ZFZ0_EDWTE	Ribulose-phosphate 3-epimerase OS=Edwardsiella tarda (strain EIB202) GN=rpe PE=3 SV=1	EDWTE	9	1.05682	0.817263	1.23595	0.855067	1.33045	1.36773	0.767438	1.39316	0.981748	2.1677	1.21227
1755	3.62	3.77	12.25	10.26	8.278	tr|D0ZH79|D0ZH79_EDWTE	Oligopeptide transport protein OS=Edwardsiella tarda (strain EIB202) GN=oppC PE=3 SV=1	EDWTE	2	0.452898	0.29449	2.0893	0.214783	0.946237	1.03753	0.923869	2.0893	0.496592	2.1677	0.745213
306	29.17	29.24	69.9	68.9	68.9	tr|D0ZHC3|D0ZHC3_EDWTE	Methylenetetrahydrofolate reductase OS=Edwardsiella tarda (strain EIB202) GN=metF PE=3 SV=1	EDWTE	23	1.0666	0.229424	1.1695	0.912011	1.23595	0.586138	0.550145	1.45881	0.387258	0.855067	0.826367
599	18.08	18.09	43.93	41.62	38.73	tr|D0ZHD8|D0ZHD8_EDWTE	Der GTPase-activating protein YihI OS=Edwardsiella tarda (strain EIB202) GN=yihI PE=3 SV=1	EDWTE	15	0.570164	0.211342	1.38038	0.387258	0.787046	0.887156	0.433077	1.22462	0.691831	1.08643	0.72866
1665	4	4.01	15.91	8.058	4.545	tr|D0ZHF8|D0ZHF8_EDWTE	Protein ViaA OS=Edwardsiella tarda (strain EIB202) GN=viaA PE=3 SV=1	EDWTE	2	0.751623	0.0486601	2.72898	0.277971	2.05116	0.717794	0.00664179	2.72898	0.263027	1.95884	0.734709
1056	10.26	10.36	21.54	18.02	16.48	tr|D0ZHI8|D0ZHI8_EDWTE	tRNA modification GTPase MnmE OS=Edwardsiella tarda (strain EIB202) GN=mnmE PE=3 SV=1	EDWTE	6	0.679204	0.907628	1.38038	0.343558	0.937562	0.946237	0.390554	1.28233	0.717794	1.21339	0.81272
2060	2	2	14.46	14.46	14.46	tr|M0Q4K4|M0Q4K4_EDWTA	Uncharacterized protein OS=Edwardsiella tarda ATCC 15947 = NBRC 105688 GN=ET1_05_00270 PE=4 SV=1	EDWTA	1	0.731139	0.584031	2.10863	0.349945	1.5417	0.42462	0.276803	2.10863	0.203236	0.895365	0.577879
1973	2	2	9.856	4.808	3.365	tr|M0Q6X4|M0Q6X4_EDWTA	Tryptophan transporter OS=Edwardsiella tarda ATCC 15947 = NBRC 105688 GN=mtr PE=4 SV=1	EDWTA	1	0.981748	0.987175	2.0893	0.469894	2.05116	1.69044	0.402467	2.0893	0.809096	3.53183	1.33609
1658	4	4.09	13.53	9.774	8.271	tr|M0Q9L2|M0Q9L2_EDWTA	Anaerobic glycerol-3-phosphate dehydrogenase subunit C OS=Edwardsiella tarda ATCC 15947 = NBRC 105688 GN=glpC PE=4 SV=1	EDWTA	4	0.691831	0.278667	1.67494	0.401791	1.15878	1.18032	0.921844	1.58489	0.744732	1.95884	0.936076
1897	2	30.42	69.47	56.49	51.58	tr|M0QAK8|M0QAK8_EDWTA	Elongation factor Ts OS=Edwardsiella tarda ATCC 15947 = NBRC 105688 GN=tsf PE=3 SV=1	EDWTA	39	1.61436	0.429428	2.0893	0.772681	3.40408	0.711214	0.553463	2.10863	0.340408	1.49968	1.16279
383	25.86	27.95	80.61	73.94	73.94	tr|M0QCZ0|M0QCZ0_EDWTA	50S ribosomal protein L10 OS=Edwardsiella tarda ATCC 15947 = NBRC 105688 GN=rplJ PE=3 SV=1	EDWTA	54	1.41906	0.105266	1.20226	1.18032	1.78649	0.92045	0.933374	1.15878	0.831764	1.0666	1.16975
2031	2	2	10.31	10.31	8.247	tr|M0QEZ4|M0QEZ4_EDWTA	Putative esterase OS=Edwardsiella tarda ATCC 15947 = NBRC 105688 GN=ET1_23_00540 PE=4 SV=1	EDWTA	2	0.912011	0.881415	1.75388	0.519996	1.59956	1.08643	0.857673	2.14783	0.505825	2.33346	0.999218
1428	6.02	6.32	20.96	15.91	15.91	tr|Q0VHG4|Q0VHG4_EDWTA	EsaD OS=Edwardsiella tarda GN=esaD PE=4 SV=1	EDWTA	7	0.711214	0.508218	1.65959	0.359749	1.18032	1.85353	0.411665	1.6293	1.13763	2.85759	1.28237
1606	4.09	4.1	60.94	50	50	tr|D0Z8A7|D0Z8A7_EDWTE	UPF0181 protein ETAE_1839 OS=Edwardsiella tarda (strain EIB202) GN=ETAE_1839 PE=3 SV=1	EDWTE	5	0.744732	0.580421	1.61436	0.461318	1.20226	1.0666	0.82001	1.94089	0.549541	2.07014	0.905664
1332	7.26	7.49	21.23	19.1	18.16	tr|D0Z945|D0Z945_EDWTE	3-deoxy-D-manno-octulosonic-acid transferase OS=Edwardsiella tarda (strain EIB202) GN=waaA PE=4 SV=1	EDWTE	6	1.07647	0.872431	1.72187	0.625173	1.95885	1.20226	0.793829	1.69044	0.711214	2.39883	1.13936
1092	10.01	10.03	24.8	17.33	15.73	tr|D0Z947|D0Z947_EDWTE	Glucuronic acid transferase OS=Edwardsiella tarda (strain EIB202) GN=wabG PE=4 SV=1	EDWTE	5	0.870964	0.844198	1.34276	0.636796	1.1695	1.19124	0.564757	1.35519	0.879023	1.65959	1.0311
1610	4.07	4.31	13.65	9.926	4.963	tr|D0Z950|D0Z950_EDWTE	Putative glycosyltransferase WabK OS=Edwardsiella tarda (strain EIB202) GN=wabK PE=4 SV=1	EDWTE	2	1.11686	0.685343	1.6293	0.685488	1.8197	1	0.8051	2.67917	0.37325	2.67917	1.05843
698	16.06	16.62	36.23	26.67	25.22	tr|D0Z975|D0Z975_EDWTE	ECA polysaccharide chain length modulation protein OS=Edwardsiella tarda (strain EIB202) GN=wzzE PE=3 SV=1	EDWTE	11	1.49969	0.450661	1.39316	1.07647	3.37287	1.09648	0.379956	1.40605	0.77983	4.61318	1.29808
1052	10.31	10.4	31.4	23.55	23.55	tr|D0Z979|D0Z979_EDWTE	Glucose-1-phosphate thymidylyltransferase OS=Edwardsiella tarda (strain EIB202) GN=rffH PE=3 SV=1	EDWTE	7	0.765597	0.646483	1.30617	0.586138	1	1.31826	0.570136	1.2942	1.01859	1.72187	1.04193
1829	2.19	2.21	30.84	19.16	3.738	tr|D0Z9T4|D0Z9T4_EDWTE	Thiamine-phosphate synthase OS=Edwardsiella tarda (strain EIB202) GN=thiE PE=3 SV=1	EDWTE	1	0.831764	0.245509	1.77011	0.465586	1.47231	1.0666	0.661645	1.47231	0.724436	1.57036	0.94918
1702	4	4	11.37	7.289	6.122	tr|D0ZAV2|D0ZAV2_EDWTE	Tryptophanyl-tRNA synthetase OS=Edwardsiella tarda (strain EIB202) GN=trpS1 PE=3 SV=1	EDWTE	3	0.737904	0.0858195	1.34276	0.510505	0.990832	1.01859	0.446692	1.51356	0.672977	1.5417	0.878248
397	25.44	26.15	69.6	64.4	56	tr|D0ZBT6|D0ZBT6_EDWTE	2,3-bisphosphoglycerate-dependent phosphoglycerate mutase OS=Edwardsiella tarda (strain EIB202) GN=gpmA PE=3 SV=1	EDWTE	23	1.02802	0.878409	1.13763	0.903649	1.1695	0.963829	0.780863	1.1272	0.83946	1.08643	0.995923
1337	7.16	7.4	21.07	19.16	18.39	tr|D0ZCK6|D0ZCK6_EDWTE	Cell division protein FtsQ OS=Edwardsiella tarda (strain EIB202) GN=ftsQ PE=3 SV=1	EDWTE	5	0.972747	0.946882	1.33045	0.731139	1.2942	1.23595	0.728405	1.52757	0.809096	1.88799	1.10435
1778	3.07	3.52	15.07	6.159	4.214	tr|D0ZCS6|D0ZCS6_EDWTE	RecBCD enzyme subunit RecD OS=Edwardsiella tarda (strain EIB202) GN=recD PE=3 SV=1	EDWTE	3	0.963829	0.890145	3.56451	0.270396	3.43558	1	0.99898	2.48886	0.401791	2.48886	0.981914
1405	6.13	6.17	16.71	15.7	14.43	tr|D0ZD93|D0ZD93_EDWTE	Flavohemoprotein OS=Edwardsiella tarda (strain EIB202) GN=hmpX PE=3 SV=1	EDWTE	6	0.879022	0.737868	1.1695	0.751623	1.02802	1.07647	0.835329	1.38038	0.77983	1.48594	0.977744
289	29.96	31.74	50.92	50.66	49.08	tr|D0ZE73|D0ZE73_EDWTE	Queuine tRNA-ribosyltransferase OS=Edwardsiella tarda (strain EIB202) GN=tgt PE=3 SV=1	EDWTE	25	0.831764	0.760747	1.20226	0.679204	1	1.13763	0.481469	1.14815	0.990832	1.31826	0.984695
300	29.5	29.87	61.46	56.93	55.67	tr|D0ZFP9|D0ZFP9_EDWTE	Aminotransferase OS=Edwardsiella tarda (strain EIB202) GN=aspC PE=3 SV=1	EDWTE	31	1.15878	0.476715	1.15878	1	1.36773	1.07647	0.640096	1.18032	0.912011	1.34276	1.11762
1258	8	8.02	19.22	14.11	12.9	tr|D0ZGA5|D0ZGA5_EDWTE	Transport activator OS=Edwardsiella tarda (strain EIB202) GN=pgtA PE=4 SV=1	EDWTE	4	0.544503	0.383391	1.75388	0.18197	0.954993	0.685488	0.474683	1.75388	0.380189	1.20226	0.614995
1565	4.68	7.02	18.82	14.44	14.44	tr|D0ZGF7|D0ZGF7_EDWTE	ATP-dependent RNA helicase DbpA OS=Edwardsiella tarda (strain EIB202) GN=dbpA PE=3 SV=1	EDWTE	5	0.691831	0.62827	1.44544	0.469894	1	1.05682	0.824547	1.57036	0.672977	1.65959	0.874324
590	18.27	18.37	39.11	31.19	28.05	tr|D0ZH16|D0ZH16_EDWTE	Phosphogluconate dehydratase OS=Edwardsiella tarda (strain EIB202) GN=ETAE_1451 PE=3 SV=1	EDWTE	16	1.1272	0.541731	1.25892	0.895365	1.48594	0.648634	0.485255	1.45881	0.457088	0.946237	0.887916
798	14.19	17.89	25.93	23.46	18.72	tr|D0ZH83|D0ZH83_EDWTE	Cardiolipin synthase A OS=Edwardsiella tarda (strain EIB202) GN=clsA PE=3 SV=1	EDWTE	11	0.954993	0.824952	1.2942	0.704693	1.23595	0.717794	0.45832	1.57036	0.353183	1.1272	0.836393
1461	6	6.01	16.95	11.86	11.86	tr|M0QDD8|M0QDD8_EDWTA	RNA pyrophosphohydrolase OS=Edwardsiella tarda ATCC 15947 = NBRC 105688 GN=rppH PE=3 SV=1	EDWTA	3	0.862979	0.54566	1.27057	0.630957	1.09648	0.758578	0.5498	1.43219	0.390841	1.08643	0.810778
1331	7.27	7.39	52.54	22.6	22.6	tr|A0A0E0YWX1|A0A0E0YWX1_9ENTR	Outer membrane lipoprotein Blc OS=Edwardsiella piscicida C07-087 GN=ETAC_03825 PE=4 SV=1	9ENTR	4	2.31206	0.140003	1.80302	1.28233	12.0226	2.29087	0.0306395	1.94089	1.18032	9.12011	2.30147
159	41.06	44.96	49.46	40.96	35.55	tr|A0A146JM48|A0A146JM48_EDWTA	Exoribonuclease 2 OS=Edwardsiella tarda GN=rnb PE=3 SV=1	EDWTA	31	1.20226	0.317188	1.15878	1.03753	1.35519	0.862979	0.695191	1.1272	0.758578	0.972747	1.03262
2201	0.15	0.16	7.95	5.858	5.858	tr|D0ZAS9|D0ZAS9_EDWTE	Transcriptional regulator, TetR family OS=Edwardsiella tarda (strain EIB202) GN=ETAE_2328 PE=4 SV=1	EDWTE	1	0.224906	0.164224	2.0893	0.10666	0.469894	1.5417	0.462585	2.0893	0.737904	3.22107	0.883303
1237	8.01	8.06	36.81	36.2	33.74	tr|D0ZBW4|D0ZBW4_EDWTE	ClpXP protease specificity-enhancing factor OS=Edwardsiella tarda (strain EIB202) GN=sspB PE=4 SV=1	EDWTE	11	0.343558	0.0356466	1.85353	0.0717794	0.636796	1.33045	0.357855	1.36773	0.972747	1.8197	0.837006
721	16	16	62.18	62.18	60.9	tr|D0ZE89|D0ZE89_EDWTE	6,7-dimethyl-8-ribityllumazine synthase OS=Edwardsiella tarda (strain EIB202) GN=ribH PE=3 SV=1	EDWTE	21	0.895365	0.851177	1.20226	0.704693	1.07647	0.724436	0.588475	1.28233	0.515229	0.928966	0.8099
90	53.35	55.2	55.91	52.56	51.6	tr|D0ZEB0|D0ZEB0_EDWTE	Peptidylprolyl isomerase OS=Edwardsiella tarda (strain EIB202) GN=ppiD PE=4 SV=1	EDWTE	50	1.48594	0.0207654	1.25892	1.18032	1.90546	1.44544	0.00212498	1.18032	1.22462	1.69044	1.46569
1686	4	4	29.51	29.51	29.51	tr|D0ZF36|D0ZF36_EDWTE	Uncharacterized protein OS=Edwardsiella tarda (strain EIB202) GN=ETAE_1145 PE=4 SV=1	EDWTE	13	0.698232	0.947872	1.2942	0.37325	0.903649	0.963829	0.850399	1.34276	0.772681	1.2942	0.831031
1485	6	6	14.75	14.39	14.39	tr|D0ZHH5|D0ZHH5_EDWTE	Uncharacterized protein OS=Edwardsiella tarda (strain EIB202) GN=ETAE_3537 PE=4 SV=1	EDWTE	5	1.21339	0.787777	1.70608	0.711214	2.18776	1.77011	0.481809	1.77011	1	4.20727	1.49175
2073	1.92	2	7.801	7.801	7.801	tr|D0ZHJ3|D0ZHJ3_EDWTE	Uncharacterized protein OS=Edwardsiella tarda (strain EIB202) GN=ETAE_p028 PE=4 SV=1	EDWTE	1	0.963829	0.949661	2.0893	0.461318	2.01372	0.758578	0.618464	2.0893	0.363078	1.58489	0.861203
702	16.04	16.06	39.51	36.05	35.06	tr|D0ZHJ8|D0ZHJ8_EDWTE	ParB-like partition protein OS=Edwardsiella tarda (strain EIB202) GN=korB PE=3 SV=1	EDWTE	21	0.824138	0.559448	1.31826	0.630957	1.08643	1.45881	0.122202	1.30617	1.11686	3.01995	1.14148
1777	3.12	3.26	21.33	13.78	13.78	tr|E5L784|E5L784_EDWTA	Tetracycline repressor protein OS=Edwardsiella tarda GN=tetR PE=4 SV=1	EDWTA	2	0.855067	0.78088	1.87068	0.457088	1.59956	0.954993	0.99331	4.44631	0.214783	4.2462	0.90503
886	13.13	13.85	36.18	28.77	25.36	tr|A0A0E0Z539|A0A0E0Z539_9ENTR	Ferric iron ABC transporter, iron-binding protein OS=Edwardsiella piscicida C07-087 GN=ETAC_13335 PE=4 SV=1	9ENTR	16	1.18032	0.584696	1.23595	0.954993	1.51356	0.801678	0.723526	1.28233	0.613762	1.02802	0.991
675	16.48	16.58	48.75	44.37	37.19	tr|A0A0H3DU84|A0A0H3DU84_EDWTF	Transcriptional regulator, LysR family OS=Edwardsiella tarda (strain FL6-60) GN=ETAF_2719 PE=4 SV=1	EDWTF	11	0.263027	0.0539868	2.58226	0.138038	0.679204	0.401791	0.838844	1.78649	0.285759	0.717794	0.332409
1629	4.02	4.03	33.5	22.66	16.75	tr|D0Z7J8|D0Z7J8_EDWTE	Putative ABC transport ATP-binding subunit OS=Edwardsiella tarda (strain EIB202) GN=ETAE_1576 PE=4 SV=1	EDWTE	2	0.879022	0.683592	1.52757	0.57544	1.34276	1.09648	0.729093	1.33045	0.824138	1.45881	0.98775
356	26.54	26.56	44.21	44.21	39.81	tr|D0Z8J7|D0Z8J7_EDWTE	Periplasmic component of the Tol biopolymer transport system OS=Edwardsiella tarda (strain EIB202) GN=tolB1 PE=4 SV=1	EDWTE	23	1.10662	0.420845	1.22462	0.903649	1.40605	1	0.628877	1.24738	0.801678	1.24738	1.05331
868	13.54	13.64	24.55	17.95	14.09	tr|D0Z8M6|D0Z8M6_EDWTE	Uncharacterized protein OS=Edwardsiella tarda (strain EIB202) GN=ETAE_1938 PE=4 SV=1	EDWTE	8	0.824138	0.941578	1.36773	0.60256	1.1272	0.457088	0.389997	1.77011	0.203236	0.809096	0.640613
1576	4.47	4.52	30.68	21.59	21.59	tr|D0Z8T2|D0Z8T2_EDWTE	Sirohydrochlorin cobaltochelatase OS=Edwardsiella tarda (strain EIB202) GN=cbiK PE=3 SV=1	EDWTE	3	0.903649	0.950303	1.25892	0.717794	1.13763	1.14815	0.826412	1.69044	0.679204	1.94089	1.0259
925	12.22	12.24	51.83	51.83	47.64	tr|D0Z8Z6|D0Z8Z6_EDWTE	Uncharacterized protein OS=Edwardsiella tarda (strain EIB202) GN=ETAE_0023 PE=4 SV=1	EDWTE	19	1.55597	0.225177	1.33045	1.1695	2.26987	1.67494	0.713106	1.44544	1.15878	2.10863	1.61545
2272	0.05	0.06	7.47	3.373	1.928	tr|D0Z9W2|D0Z9W2_EDWTE	Putative Na+/H+-dicarboxylate symporter OS=Edwardsiella tarda (strain EIB202) GN=ETAE_0205 PE=4 SV=1	EDWTE	2	0.765597	0.628835	2.0893	0.366438	1.59956	1.11686	0.811857	2.0893	0.534564	2.33346	0.94123
1028	10.86	10.99	34.09	17.22	14.09	tr|D0ZA25|D0ZA25_EDWTE	Cysteine/glutathione ABC transporter OS=Edwardsiella tarda (strain EIB202) GN=cydC PE=4 SV=1	EDWTE	6	0.83946	0.685546	1.33045	0.608135	1.11686	0.636796	0.280798	1.69044	0.420727	1.07647	0.738128
242	33.61	33.66	36.75	30	28.8	tr|D0ZAA5|D0ZAA5_EDWTE	Putative molybdopterin-containing oxidoreductase OS=Edwardsiella tarda (strain EIB202) GN=ETAE_2284 PE=3 SV=1	EDWTE	20	0.954993	0.605234	1.21339	0.751623	1.15878	0.787046	0.893154	1.28233	0.608135	1.00925	0.871019
1959	2	2.01	9.763	3.43	3.43	tr|D0ZAN4|D0ZAN4_EDWTE	Epoxyqueuosine reductase OS=Edwardsiella tarda (strain EIB202) GN=queG PE=3 SV=1	EDWTE	1	0.847227	0.611869	2.0893	0.405508	1.77011	0.903649	0.783429	18.3654	0.0529663	16.5959	0.875438
783	14.54	15.42	53.57	52.68	45.54	tr|D0ZBL0|D0ZBL0_EDWTE	Uncharacterized protein OS=Edwardsiella tarda (strain EIB202) GN=ETAE_2493 PE=4 SV=1	EDWTE	14	1.34276	0.202481	1.36773	0.981748	2.42103	1.59956	0.0242843	1.34276	1.19124	2.93765	1.47116
1882	2.01	2.01	5.841	1.416	1.416	tr|D0ZC96|D0ZC96_EDWTE	Potassium-transporting ATPase potassium-binding subunit OS=Edwardsiella tarda (strain EIB202) GN=kdpA PE=3 SV=1	EDWTE	1	0.903649	0.936071	1.52757	0.591562	1.38038	1.19124	0.727903	1.40605	0.847227	1.67494	1.04745
1699	4	4	27.27	22.22	21.21	tr|D0ZCA4|D0ZCA4_EDWTE	LexA regulated protein/CopG domain protein DNA-binding domain protein OS=Edwardsiella tarda (strain EIB202) GN=ETAE_2608 PE=4 SV=1	EDWTE	2	0.737904	0.666524	1.47231	0.448745	1.08643	1.24738	0.74897	1.40605	0.887156	1.94089	0.992644
800	14.18	14.63	19.18	17.75	13.91	tr|D0ZDC9|D0ZDC9_EDWTE	Peptidase T OS=Edwardsiella tarda (strain EIB202) GN=pepT PE=3 SV=1	EDWTE	7	0.928966	0.522027	1.27057	0.717794	1.18032	1.18032	0.562125	1.27057	0.928966	1.52757	1.05464
558	19.57	19.63	36.17	34.47	32.04	tr|D0ZE03|D0ZE03_EDWTE	D-isomer specific 2-hydroxyacid dehydrogenase NAD-binding protein OS=Edwardsiella tarda (strain EIB202) GN=ETAE_2949 PE=3 SV=1	EDWTE	17	1.36773	0.687594	1.34276	1.01859	2.1677	1.35519	0.553519	1.2942	1.04713	2.0893	1.36146
183	38.68	38.73	67.01	63.45	60.15	tr|D0ZEC5|D0ZEC5_EDWTE	Efflux transporter, RND family, MFP subunit OS=Edwardsiella tarda (strain EIB202) GN=acrA PE=3 SV=1	EDWTE	47	1.5417	0.0265645	1.28233	1.20226	1.70608	1.36773	0.0377634	1.14815	1.19124	1.55597	1.45471
538	20.04	20.97	44.84	36.48	35.6	tr|D0ZEV6|D0ZEV6_EDWTE	Putative protease OS=Edwardsiella tarda (strain EIB202) GN=ETAE_1065 PE=4 SV=1	EDWTE	14	0.731139	0.411088	1.31826	0.524808	0.963829	1.08643	0.963807	1.24738	0.870964	1.40605	0.908782
769	14.82	14.88	23.19	18.12	17.21	tr|D0ZG84|D0ZG84_EDWTE	Undecaprenyl phosphate-alpha-4-amino-4-deoxy-L-arabinose arabinosyl transferase OS=Edwardsiella tarda (strain EIB202) GN=arnT PE=3 SV=1	EDWTE	10	1.11686	0.512136	1.2942	0.862979	1.52757	0.83946	0.967936	1.2942	0.597035	1.08643	0.978162
411	24.73	24.77	55.87	53.97	52.38	tr|M0Q6Y7|M0Q6Y7_EDWTA	Ribose-phosphate pyrophosphokinase OS=Edwardsiella tarda ATCC 15947 = NBRC 105688 GN=prs PE=3 SV=1	EDWTA	34	0.954993	0.766147	1.11686	0.855067	1.0666	0.928966	0.795701	1.1272	0.824138	1.04713	0.941979
351	26.85	26.91	50.72	45.82	44.67	tr|M0QA85|M0QA85_EDWTA	Rod shape-determining protein MreB OS=Edwardsiella tarda ATCC 15947 = NBRC 105688 GN=mreB PE=4 SV=1	EDWTA	27	1.07647	0.390354	1.15878	0.928966	1.25892	0.954993	0.984489	1.22462	0.824138	1.1695	1.01573
1946	2	2.02	24.74	20	17.89	tr|M0QC23|M0QC23_EDWTA	Lipopolysaccharide export system protein LptC OS=Edwardsiella tarda ATCC 15947 = NBRC 105688 GN=lptC PE=3 SV=1	EDWTA	1	0.824138	0.720225	2.0893	0.394457	1.72187	1.7378	0.385866	2.0893	0.831764	3.66438	1.28097
2192	0.17	18.19	25.4	17.08	14.45	tr|Q0VHH9|Q0VHH9_EDWTA	EsaV OS=Edwardsiella tarda GN=esaV PE=4 SV=1	EDWTA	16	0.92045	0.833126	2.0893	0.440555	1.92309	1.11686	0.738896	2.0893	0.534564	2.33346	1.01866
810	14.09	14.1	41.45	36.81	33.33	tr|A0A0E0YVE8|A0A0E0YVE8_9ENTR	tRNA-dihydrouridine(20/20a) synthase OS=Edwardsiella piscicida C07-087 GN=dusA PE=3 SV=1	9ENTR	9	0.765597	0.241502	1.41906	0.510505	1.08643	0.57544	0.0547832	1.57036	0.188799	0.903649	0.670518
1203	8.18	8.2	25.96	20.28	17.24	tr|A0A0E0Z064|A0A0E0Z064_9ENTR	Beta-barrel assembly-enhancing protease OS=Edwardsiella piscicida C07-087 GN=bepA PE=3 SV=1	9ENTR	5	1.15878	0.657384	1.40605	0.824138	1.90546	1.2942	0.286953	1.5417	0.83946	2.42103	1.22649
1387	6.3	6.52	26.05	14.35	11.26	tr|A0A0E0Z1D4|A0A0E0Z1D4_9ENTR	Acyl-coenzyme A synthetase/AMP-(Fatty) acid ligase related enzyme OS=Edwardsiella piscicida C07-087 GN=ETAC_04005 PE=4 SV=1	9ENTR	4	0.912011	0.818094	15.5597	0.0619441	14.1906	0.972747	0.956956	8.55067	0.113763	8.31764	0.942379
944	12.03	12.03	54.55	50.35	50.35	tr|D0Z8H7|D0Z8H7_EDWTE	Universal stress protein UP12 OS=Edwardsiella tarda (strain EIB202) GN=ETAE_1909 PE=3 SV=1	EDWTE	10	0.685488	0.477712	1.27057	0.390841	0.870964	0.824138	0.727758	1.22462	0.654636	1.00925	0.754813
412	24.71	26.46	39.05	37.41	35.22	tr|D0Z8L8|D0Z8L8_EDWTE	Indole-3-pyruvate decarboxylase OS=Edwardsiella tarda (strain EIB202) GN=ETAE_1930 PE=3 SV=1	EDWTE	32	0.704693	0.396746	1.20226	0.580764	0.847227	0.794328	0.481843	1.21339	0.666807	0.963829	0.749511
1960	2	2.01	4.233	4.233	4.233	tr|D0Z8T7|D0Z8T7_EDWTE	Cobalt-precorrin-6Y C(15)-methyltransferase OS=Edwardsiella tarda (strain EIB202) GN=cbiT PE=4 SV=1	EDWTE	3	0.744732	0.26877	1.52757	0.465586	1.13763	0.912011	0.59269	1.6293	0.559758	1.48594	0.828371
191	37.27	37.27	66.2	62.02	62.02	tr|D0Z933|D0Z933_EDWTE	Conserved YicC domain protein OS=Edwardsiella tarda (strain EIB202) GN=yicC PE=4 SV=1	EDWTE	25	0.461318	0.0236688	1.40605	0.366438	0.648634	0.630957	0.206042	1.23595	0.544503	0.77983	0.546137
597	18.12	19.01	35.43	25.64	21.45	tr|D0ZA01|D0ZA01_EDWTE	Putative prolyl aminopeptidase OS=Edwardsiella tarda (strain EIB202) GN=ETAE_0244 PE=4 SV=1	EDWTE	11	1.48594	0.960802	1.45881	1.01859	2.03236	1.58489	0.100015	1.35519	1.1695	2.58226	1.53541
197	36.88	37.04	64.97	59.88	59.58	tr|D0ZAP3|D0ZAP3_EDWTE	Protein HflC OS=Edwardsiella tarda (strain EIB202) GN=hflC PE=3 SV=1	EDWTE	27	2.03236	0.00653783	1.41906	1.43219	3.63078	1.90546	0.00351764	1.47231	1.2942	2.77971	1.96891
1175	8.76	9.79	33.45	21.58	21.58	tr|D0ZC50|D0ZC50_EDWTE	Co-chaperone protein DjlA OS=Edwardsiella tarda (strain EIB202) GN=djlA PE=3 SV=1	EDWTE	8	0.831764	0.561723	1.83654	0.452898	1.52757	0.685488	0.274564	1.59956	0.428549	1.09648	0.758626
753	15.22	15.39	37.35	32.41	32.41	tr|D0ZCZ6|D0ZCZ6_EDWTE	Signal peptidase I OS=Edwardsiella tarda (strain EIB202) GN=lepB PE=3 SV=1	EDWTE	11	1.51356	0.301283	1.38038	1.09648	2.12814	1.31826	0.524853	1.38038	0.954993	2.31206	1.41591
1640	4.01	4.01	15.08	6.557	6.557	tr|D0ZE98|D0ZE98_EDWTE	2-dehydropantoate 2-reductase OS=Edwardsiella tarda (strain EIB202) GN=apbA PE=3 SV=1	EDWTE	3	0.816582	0.726407	1.67494	0.474242	1.36773	0.698232	0.718092	2.03236	0.30479	1.41906	0.757407
1261	8	8.01	50.63	30	29.37	tr|D0ZF72|D0ZF72_EDWTE	Uncharacterized protein OS=Edwardsiella tarda (strain EIB202) GN=ETAE_3112 PE=4 SV=1	EDWTE	5	0.963829	0.794272	1.35519	0.744732	1.30617	1.0666	0.940063	1.28233	0.831764	1.38038	1.01521
585	18.5	18.51	33.66	32.36	32.36	tr|D0ZHF0|D0ZHF0_EDWTE	Ribokinase OS=Edwardsiella tarda (strain EIB202) GN=rbsK PE=3 SV=1	EDWTE	12	0.648634	0.415516	1.33045	0.448745	0.862979	0.862979	0.91503	1.22462	0.685488	1.05682	0.755806
1997	2	2	4.722	1.855	1.855	tr|M0Q995|M0Q995_EDWTA	L-fucose isomerase OS=Edwardsiella tarda ATCC 15947 = NBRC 105688 GN=fucI PE=3 SV=1	EDWTA	1	1.07647	0.91143	7.51623	0.143219	8.09096	1.2942	0.610527	3.0761	0.420727	3.98107	1.18533
1423	6.03	8.07	22.98	10.11	9.375	tr|A0A0E0YX06|A0A0E0YX06_9ENTR	Sensor histidine kinase DpiB OS=Edwardsiella piscicida C07-087 GN=dpiB PE=4 SV=1	9ENTR	4	0.809096	0.556323	1.92309	0.416869	1.55597	1.01859	0.947873	1.6293	0.625173	1.65959	0.913844
1781	3.04	3.42	20.81	17.84	10.54	tr|D0Z8P5|D0Z8P5_EDWTE	Putative glycosyltransferase OS=Edwardsiella tarda (strain EIB202) GN=ETAE_1957 PE=4 SV=1	EDWTE	4	0.824138	0.623876	2.58226	0.316228	2.12814	0.704693	0.367929	4.16869	0.169044	2.93765	0.764416
666	16.68	16.75	35.32	31.69	30.65	tr|D0Z952|D0Z952_EDWTE	Putative glycosyltransferase OS=Edwardsiella tarda (strain EIB202) GN=ETAE_0079 PE=4 SV=1	EDWTE	10	1.02802	0.476947	1.36773	0.751623	1.45881	1.43219	0.0357878	1.38038	1.03753	2.05116	1.2301
1382	6.39	6.45	15.03	11.52	10.85	tr|D0ZA24|D0ZA24_EDWTE	Cysteine/glutathione ABC transporter OS=Edwardsiella tarda (strain EIB202) GN=cydD PE=4 SV=1	EDWTE	6	0.794328	0.338266	1.45881	0.549541	1.15878	0.963829	0.984403	1.41906	0.679204	1.36773	0.879079
1519	5.69	5.95	26.15	19.38	17.54	tr|D0ZBY5|D0ZBY5_EDWTE	Phosphoserine phosphatase OS=Edwardsiella tarda (strain EIB202) GN=serB PE=4 SV=1	EDWTE	5	0.912011	0.911792	1.52757	0.597035	1.39316	0.981748	0.967503	1.94089	0.510505	1.90546	0.946879
281	30.22	30.29	41.95	38.52	34.36	tr|D0ZCB9|D0ZCB9_EDWTE	Asparagine synthetase B OS=Edwardsiella tarda (strain EIB202) GN=asnB PE=4 SV=1	EDWTE	24	1.80302	0.00320757	1.2942	1.39316	4.01791	2.42103	0.000203335	1.49968	1.61436	5.34564	2.11202
584	18.55	18.57	30.82	26.39	24.61	tr|D0ZCV8|D0ZCV8_EDWTE	Zinc metalloprotease OS=Edwardsiella tarda (strain EIB202) GN=ETAE_0744 PE=3 SV=1	EDWTE	10	1.1272	0.435324	1.22462	0.92045	1.45881	1.18032	0.0272143	1.23595	0.954993	1.45881	1.15376
273	31.1	31.11	62.5	60.97	56.89	tr|D0ZD70|D0ZD70_EDWTE	Outer membrane protein assembly factor BamB OS=Edwardsiella tarda (strain EIB202) GN=yfgL PE=3 SV=1	EDWTE	33	1.44544	0.391547	1.22462	1.18032	1.87068	2.07014	0.0208107	1.36773	1.51356	2.60615	1.75779
1306	7.57	9.23	22.67	12.52	8.484	tr|D0ZDU3|D0ZDU3_EDWTE	Bifunctional protein Aas OS=Edwardsiella tarda (strain EIB202) GN=aas PE=3 SV=1	EDWTE	7	0.937562	0.881186	1.31826	0.698232	1.23595	1.03753	0.795419	1.45881	0.711214	1.52757	0.987545
1109	10	10.01	41.8	39.15	39.15	tr|D0ZEN7|D0ZEN7_EDWTE	Chorismate mutase OS=Edwardsiella tarda (strain EIB202) GN=ETAE_3049 PE=4 SV=1	EDWTE	6	1.69044	0.898484	1.55597	1.08643	3.28095	0.946237	0.913037	1.65959	0.440555	1.57036	1.31834
358	26.37	26.38	52.59	49.86	47.96	tr|D0ZGK4|D0ZGK4_EDWTE	Aspartate-semialdehyde dehydrogenase OS=Edwardsiella tarda (strain EIB202) GN=asd PE=3 SV=1	EDWTE	30	1	0.588706	1.1695	0.855067	1.21339	0.816582	0.854225	1.24738	0.613762	1.01859	0.908291
1929	2	2.3	15.82	8.861	8.861	tr|M0Q682|M0Q682_EDWTA	Phosphohistidine phosphatase OS=Edwardsiella tarda ATCC 15947 = NBRC 105688 GN=sixA PE=4 SV=1	EDWTA	2	0.83946	0.597018	1.75388	0.47863	1.47231	0.946237	0.84826	2.208	0.428549	2.0893	0.892849
578	18.75	18.83	49.44	49.44	49.44	tr|M0Q6N7|M0Q6N7_EDWTA	NADH-quinone oxidoreductase subunit I OS=Edwardsiella tarda ATCC 15947 = NBRC 105688 GN=nuoI PE=3 SV=1	EDWTA	14	1.14815	0.201252	1.1272	1.01859	1.33045	1.43219	0.198432	1.20226	1.19124	1.78649	1.29017
1424	6.03	6.08	28.95	25.66	21.71	tr|M0Q7C7|M0Q7C7_EDWTA	Xanthine phosphoribosyltransferase OS=Edwardsiella tarda ATCC 15947 = NBRC 105688 GN=gpt PE=3 SV=1	EDWTA	5	0.625173	0.763266	1.41906	0.380189	0.887156	0.816582	0.987164	1.28233	0.654636	1.04713	0.720878
1875	2.01	2.02	15.6	4.16	1.932	tr|M0QBY6|M0QBY6_EDWTA	ATP-dependent DNA helicase Rep OS=Edwardsiella tarda ATCC 15947 = NBRC 105688 GN=rep PE=3 SV=1	EDWTA	1	0.928966	0.41715	1.55597	0.597035	1.44544	1.23595	0.318242	1.31826	0.937562	1.69044	1.08246
2011	2	2	37.74	7.547	7.547	tr|D0ZA29|D0ZA29_EDWTE	ATP-dependent Clp protease adapter protein ClpS OS=Edwardsiella tarda (strain EIB202) GN=clpS PE=3 SV=1	EDWTE	1	0.636796	0.42226	1.45881	0.436516	0.928966	0.831764	0.627191	1.92309	0.432514	1.59956	0.73428
1185	8.55	8.6	28.63	28.63	24.31	tr|D0ZBA3|D0ZBA3_EDWTE	DNA-binding transcriptional repressor ExuR OS=Edwardsiella tarda (strain EIB202) GN=exuR PE=4 SV=1	EDWTE	5	0.737904	0.591695	1.44544	0.452898	1.0666	1.04713	0.420315	1.47231	0.711214	1.47231	0.892516
1581	4.39	4.42	23.48	15.38	12.96	tr|D0ZC91|D0ZC91_EDWTE	GTP cyclohydrolase 1 type 2 homolog OS=Edwardsiella tarda (strain EIB202) GN=ETAE_2595 PE=3 SV=1	EDWTE	4	0.765597	0.954448	1.49969	0.432514	1.14815	0.787046	0.965971	1.61436	0.248886	1.27057	0.776321
1141	9.63	10.24	27.25	22.86	13.39	tr|D0ZEX2|D0ZEX2_EDWTE	Phosphate regulon sensor protein OS=Edwardsiella tarda (strain EIB202) GN=phoR PE=4 SV=1	EDWTE	7	0.928966	0.990356	1.30617	0.704693	1.21339	1.44544	0.105238	1.2942	1.11686	1.99526	1.1872
260	32.1	32.12	63.58	59.83	58.38	tr|D0ZEY8|D0ZEY8_EDWTE	Outer membrane protein assembly factor BamC OS=Edwardsiella tarda (strain EIB202) GN=nlpB PE=3 SV=1	EDWTE	32	1.34276	0.742267	1.23595	1.08643	1.67494	1.45881	0.182887	1.35519	1.07647	1.87068	1.40079
1660	4	4.04	12.85	10.51	8.411	tr|D0ZF82|D0ZF82_EDWTE	Voltage-gated potassium channel OS=Edwardsiella tarda (strain EIB202) GN=ETAE_3122 PE=4 SV=1	EDWTE	3	0.564937	0.486355	2.37684	0.183654	1.34276	1.97697	0.858605	2.51189	0.787046	4.87528	1.27095
2002	2	2	20.21	9.574	9.574	tr|D0ZFS4|D0ZFS4_EDWTE	Uncharacterized protein OS=Edwardsiella tarda (strain EIB202) GN=ETAE_1263 PE=4 SV=1	EDWTE	2	0.724436	0.716674	2.37684	0.301995	1.72187	1.11686	0.954085	2.14783	0.519996	2.42103	0.92065
2076	1.89	2.02	14.94	14.94	9.195	tr|D0ZG69|D0ZG69_EDWTE	Acylphosphatase OS=Edwardsiella tarda (strain EIB202) GN=ETAE_1280 PE=3 SV=1	EDWTE	1	0.731139	0.658392	1.23595	0.580764	0.903649	1.13763	0.851538	1.23595	0.92045	1.41906	0.934383
1151	9.42	9.59	22.87	21.7	19.94	tr|D0ZGT7|D0ZGT7_EDWTE	Regulatory protein CII OS=Edwardsiella tarda (strain EIB202) GN=ETAE_3427 PE=4 SV=1	EDWTE	8	1.13763	0.46515	1.33045	0.855067	1.69044	0.654636	0.374191	1.57036	0.263027	1.02802	0.896132
701	16.04	16.06	34.22	25.78	23.78	tr|D0ZHA0|D0ZHA0_EDWTE	Membrane-bound metallopeptidase OS=Edwardsiella tarda (strain EIB202) GN=ETAE_3462 PE=4 SV=1	EDWTE	13	1.1272	0.85793	1.2942	0.870964	1.51356	1.10662	0.260741	1.28233	0.862979	1.48594	1.11691
2208	0.13	0.14	5.97	3.582	0	tr|E5L727|E5L727_EDWTA	Conjugal transfer protein OS=Edwardsiella tarda GN=triE PE=4 SV=1	EDWTA	0	0.625173	0.447291	2.0893	0.296483	1.30617	0.251189	0.177094	2.10863	0.120226	0.529663	0.438181
1933	2	2.17	11.11	5.556	5.556	tr|M0Q4M6|M0Q4M6_EDWTA	Oligopeptide ABC transporter permease protein OppB OS=Edwardsiella tarda ATCC 15947 = NBRC 105688 GN=oppB PE=3 SV=1	EDWTA	2	0.862979	0.843839	1.94089	0.444631	1.67494	0.870964	0.779109	1.5417	0.570164	1.34276	0.866971
2177	0.28	0.31	19.33	6.442	2.147	tr|M0Q5P6|M0Q5P6_EDWTA	Uncharacterized protein OS=Edwardsiella tarda ATCC 15947 = NBRC 105688 GN=ET1_07_00490 PE=4 SV=1	EDWTA	1	0.972747	0.596999	1.49969	0.648634	1.45881	0.77983	0.113922	2.72898	0.288403	2.12814	0.876289
1981	2	2	7.266	5.536	4.152	tr|M0Q757|M0Q757_EDWTA	Prolipoprotein diacylglyceryl transferase OS=Edwardsiella tarda ATCC 15947 = NBRC 105688 GN=lgt PE=3 SV=1	EDWTA	2	1.0666	0.921731	1.38038	0.772681	1.47231	1.14815	0.546444	2.0893	0.549541	2.39883	1.10737
1071	10.08	10.38	28.76	25.22	25.22	tr|M0Q8S8|M0Q8S8_EDWTA	Uncharacterized protein OS=Edwardsiella tarda ATCC 15947 = NBRC 105688 GN=ET1_14_00230 PE=4 SV=1	EDWTA	10	0.928966	0.915674	1.45881	0.505825	1.35519	1.65959	0.101429	1.36773	1.21339	3.66438	1.29428
1016	11.24	11.7	26.57	22.56	18.8	tr|A0A0E0YX01|A0A0E0YX01_9ENTR	Guanine deaminase OS=Edwardsiella piscicida C07-087 GN=ETAC_04090 PE=4 SV=1	9ENTR	7	0.586138	0.337578	1.39316	0.376704	0.816582	0.751623	0.626057	1.25893	0.60256	0.946237	0.668881
344	27.2	27.34	39.9	34.02	32.99	tr|D0Z8D8|D0Z8D8_EDWTE	ABC transporter, periplasmic peptide binding protein OS=Edwardsiella tarda (strain EIB202) GN=sapA PE=4 SV=1	EDWTE	16	0.744732	0.0124893	1.23595	0.586138	0.92045	1.00925	0.294661	1.25893	0.801678	1.25893	0.876992
1197	8.23	9.33	29.73	28.72	22.64	tr|D0Z8N0|D0Z8N0_EDWTE	Uncharacterized protein OS=Edwardsiella tarda (strain EIB202) GN=ETAE_1942 PE=4 SV=1	EDWTE	7	1.27057	0.856334	1.35519	0.937562	1.94089	1.43219	0.487752	1.47231	0.972747	2.55859	1.35138
681	16.28	17.83	39.94	31.17	31.17	tr|D0Z8N2|D0Z8N2_EDWTE	Putative glycosyltransferase OS=Edwardsiella tarda (strain EIB202) GN=yfdH PE=4 SV=1	EDWTE	13	0.654636	0.767861	1.33045	0.436516	0.870964	0.448745	0.127777	1.58489	0.280543	0.711214	0.551691
1287	7.9	8.1	22.45	22.45	22.45	tr|D0Z9T9|D0Z9T9_EDWTE	Uncharacterized protein OS=Edwardsiella tarda (strain EIB202) GN=ETAE_0182 PE=4 SV=1	EDWTE	5	0.787046	0.918871	1.33045	0.619441	1.04713	0.937562	0.781549	1.28233	0.731139	1.20226	0.862304
388	25.68	25.96	68.46	65.1	65.1	tr|D0Z9Y2|D0Z9Y2_EDWTE	Citrate lyase beta subunit OS=Edwardsiella tarda (strain EIB202) GN=citE PE=3 SV=1	EDWTE	26	0.862979	0.377563	1.13763	0.751623	0.981748	0.92045	0.50623	1.13763	0.809096	1.04713	0.891714
1840	2.13	2.14	18.67	18.67	14.67	tr|D0ZAD9|D0ZAD9_EDWTE	UPF0352 protein ETAE_2318 OS=Edwardsiella tarda (strain EIB202) GN=ETAE_2318 PE=3 SV=1	EDWTE	1	0.580764	0.303688	1.64437	0.283139	0.954993	1.30617	0.661652	1.48594	0.879023	2.208	0.943468
1479	6	6	27.81	27.22	27.22	tr|D0ZCJ6|D0ZCJ6_EDWTE	N5-carboxyaminoimidazole ribonucleotide mutase OS=Edwardsiella tarda (strain EIB202) GN=purE PE=3 SV=1	EDWTE	6	0.363078	0.224911	1.59956	0.0698232	0.580764	0.496592	0.340516	1.43219	0.353183	0.711214	0.429835
169	40	40	62.12	59.12	52.42	tr|D0ZD79|D0ZD79_EDWTE	Aminopeptidase B OS=Edwardsiella tarda (strain EIB202) GN=pepB PE=3 SV=1	EDWTE	45	0.691831	0.401401	1.18032	0.586138	0.816582	0.912011	0.972521	1.1272	0.824138	1.02802	0.801921
1591	4.22	4.25	23.85	14.68	10.09	tr|D0ZER0|D0ZER0_EDWTE	Uncharacterized protein OS=Edwardsiella tarda (strain EIB202) GN=ETAE_3072 PE=4 SV=1	EDWTE	2	0.691831	0.228019	1.47231	0.416869	1.01859	1.41906	0.991662	1.55597	0.912011	2.18776	1.05544
114	48.38	48.39	40.44	34.48	31.27	tr|D0ZFQ3|D0ZFQ3_EDWTE	Aminopeptidase N OS=Edwardsiella tarda (strain EIB202) GN=pepN PE=4 SV=1	EDWTE	29	0.928966	0.950352	1.11686	0.809096	1.03753	0.895365	0.522673	1.14815	0.77983	1.02802	0.912166
544	20	20.03	48.2	41	37.95	tr|D0ZFZ3|D0ZFZ3_EDWTE	3-dehydroquinate synthase OS=Edwardsiella tarda (strain EIB202) GN=aroB PE=3 SV=1	EDWTE	14	1.25892	0.680172	1.38038	0.912011	1.70608	0.879023	0.0386945	1.58489	0.642688	1.39316	1.06897
1976	2	2	14.48	4.29	3.217	tr|D0ZG58|D0ZG58_EDWTE	Putative regulatory protein OS=Edwardsiella tarda (strain EIB202) GN=ETAE_3325 PE=4 SV=1	EDWTE	1	0.981748	0.977626	2.0893	0.465586	2.05116	0.487529	0.31946	2.0893	0.231206	1.01859	0.734638
1721	4	4	25.71	25.71	25.71	tr|D0ZGJ3|D0ZGJ3_EDWTE	Uncharacterized protein OS=Edwardsiella tarda (strain EIB202) GN=ETAE_3333 PE=4 SV=1	EDWTE	2	0.870964	0.867895	1.5417	0.564937	1.34276	1.1695	0.788288	1.28233	0.912011	1.49968	1.02023
627	17.83	17.86	43.49	41.12	41.12	tr|D0ZGW7|D0ZGW7_EDWTE	Glycerol-3-phosphate dehydrogenase [NAD(P)+] OS=Edwardsiella tarda (strain EIB202) GN=gpsA PE=3 SV=1	NAD(P)+	11	0.787046	0.526948	1.30617	0.534564	1.02802	1.22462	0.815362	1.31826	0.928966	2.18776	1.00583
630	17.76	17.82	58.76	53.11	49.15	tr|D0ZHG8|D0ZHG8_EDWTE	ATP synthase subunit delta OS=Edwardsiella tarda (strain EIB202) GN=atpH PE=3 SV=1	EDWTE	16	0.60256	0.996767	1.38038	0.390841	0.831764	0.870964	0.713704	1.18032	0.654636	1.02802	0.736762
1406	6.13	6.15	30.26	20.61	15.79	tr|Q84IF7|Q84IF7_EDWTA	Fimbrial chaperon protein OS=Edwardsiella tarda GN=etfB PE=3 SV=1	EDWTA	6	0.912011	0.73175	1.22462	0.698232	1.11686	1.24738	0.543777	1.27057	0.981748	2.03236	1.0797
855	13.85	13.96	72.78	58.33	58.33	tr|D0Z8F5|D0Z8F5_EDWTE	UPF0227 protein ETAE_1887 OS=Edwardsiella tarda (strain EIB202) GN=ETAE_1887 PE=3 SV=1	EDWTE	16	1.13763	0.981159	1.22462	0.928966	1.51356	0.666807	0.196535	1.48594	0.316228	0.990832	0.902217
500	21.54	21.64	34.97	34.97	31.42	tr|D0Z8J3|D0Z8J3_EDWTE	DNA polymerase III subunit beta OS=Edwardsiella tarda (strain EIB202) GN=dnaN PE=4 SV=1	EDWTE	16	0.758578	0.248165	1.23595	0.608135	0.937562	0.912011	0.747724	1.22462	0.744732	1.11686	0.835294
767	14.85	15.03	50	46.22	41.6	tr|D0Z998|D0Z998_EDWTE	Uncharacterized protein OS=Edwardsiella tarda (strain EIB202) GN=ETAE_0125 PE=4 SV=1	EDWTE	10	0.534564	0.44759	1.49969	0.380189	0.801678	0.870964	0.390137	1.27057	0.630957	1.10662	0.702764
1062	10.19	10.21	35.27	26.74	21.32	tr|D0Z9I3|D0Z9I3_EDWTE	ABC transporter-related protein OS=Edwardsiella tarda (strain EIB202) GN=ETAE_2124 PE=4 SV=1	EDWTE	13	0.42462	0.0963872	1.40605	0.291072	0.597035	0.398107	0.0727399	1.90546	0.201372	0.758578	0.411363
421	24.05	24.18	69.8	61.22	61.22	tr|D0ZAA1|D0ZAA1_EDWTE	1-(5-phosphoribosyl)-5-[(5-phosphoribosylamino)methylideneamino] imidazole-4-carboxamide isomerase OS=Edwardsiella tarda (strain EIB202) GN=hisA PE=3 SV=1	EDWTE	15	0.794328	0.399323	1.23595	0.630957	0.981748	1.0666	0.168214	1.19124	0.895365	1.30617	0.930462
1501	6	6	13.93	13.93	13.93	tr|D0ZB57|D0ZB57_EDWTE	Octaprenyl diphosphate synthase OS=Edwardsiella tarda (strain EIB202) GN=ispB PE=3 SV=1	EDWTE	4	0.724436	0.546209	1.41906	0.409261	1.02802	0.895365	0.941189	1.48594	0.60256	1.33045	0.8099
586	18.46	18.54	52.23	49.55	49.11	tr|D0ZB90|D0ZB90_EDWTE	Uncharacterized protein OS=Edwardsiella tarda (strain EIB202) GN=ETAE_0421 PE=4 SV=1	EDWTE	12	0.515229	0.51363	1.48594	0.161436	0.765597	0.648634	0.551201	1.43219	0.49204	0.928966	0.581932
1127	9.91	10.03	26.37	26.37	26.37	tr|D0ZCG9|D0ZCG9_EDWTE	Uncharacterized protein OS=Edwardsiella tarda (strain EIB202) GN=ETAE_2673 PE=4 SV=1	EDWTE	8	0.765597	0.308601	1.31826	0.580764	1.00925	0.524807	0.159027	1.69044	0.369828	0.887156	0.645202
1064	10.17	10.19	31.62	29.49	26.07	tr|D0ZD53|D0ZD53_EDWTE	GCN5-related N-acetyltransferase OS=Edwardsiella tarda (strain EIB202) GN=ETAE_2782 PE=4 SV=1	EDWTE	6	0.765597	0.727397	1.28233	0.524808	0.981748	1.11686	0.685992	1.24738	0.895365	1.58489	0.94123
1472	6	6	21.12	17.13	13.94	tr|D0ZD97|D0ZD97_EDWTE	Hydroxyacylglutathione hydrolase OS=Edwardsiella tarda (strain EIB202) GN=gloB PE=3 SV=1	EDWTE	4	0.77983	0.632518	1.23595	0.591562	0.963829	1.1695	0.814052	1.25893	0.928966	1.58489	0.974665
694	16.08	16.08	34.48	27.3	27.3	tr|D0ZDT1|D0ZDT1_EDWTE	tRNA pseudouridine synthase D OS=Edwardsiella tarda (strain EIB202) GN=truD PE=3 SV=1	EDWTE	9	0.928966	0.845335	1.18032	0.787046	1.09648	1.10662	0.837382	1.21339	0.912011	1.34276	1.0178
1083	10.02	10.02	40	23.67	23.67	tr|D0ZE16|D0ZE16_EDWTE	Conjugal transfer surface exclusion protein OS=Edwardsiella tarda (strain EIB202) GN=traT PE=4 SV=1	EDWTE	5	1.43219	0.219376	1.30617	1.09648	1.99526	2.01372	0.0765186	1.44544	1.39316	4.01791	1.72296
1503	5.93	6.1	33.56	24.16	24.16	tr|D0ZF59|D0ZF59_EDWTE	DNA polymerase III subunit chi OS=Edwardsiella tarda (strain EIB202) GN=holC PE=4 SV=1	EDWTE	4	0.751623	0.537426	1.2942	0.519996	0.972747	1.10662	0.495386	1.55597	0.711214	1.75388	0.929123
1520	5.69	5.86	32.03	24.84	19.61	tr|D0ZF84|D0ZF84_EDWTE	Aspartate carbamoyltransferase regulatory chain OS=Edwardsiella tarda (strain EIB202) GN=pyrI PE=3 SV=1	EDWTE	6	0.648634	0.233803	1.30617	0.398107	0.847227	0.83946	0.639766	1.61436	0.510505	1.35519	0.744047
1572	4.56	7.18	48.68	28.95	28.95	tr|D0ZFS7|D0ZFS7_EDWTE	Macrodomain Ter protein OS=Edwardsiella tarda (strain EIB202) GN=matP PE=3 SV=1	EDWTE	5	1.36773	0.0720719	1.57036	0.870964	2.39883	1.0666	0.517226	1.6293	0.654636	1.8197	1.21716
1327	7.32	9.57	15.95	11.51	11.51	tr|D0ZFX7|D0ZFX7_EDWTE	Glutathione-regulated potassium-efflux system protein KefB OS=Edwardsiella tarda (strain EIB202) GN=kefB PE=3 SV=1	EDWTE	5	1.03753	0.84705	1.45881	0.711214	1.59956	1.41906	0.196781	1.75388	0.809096	2.53513	1.22829
2042	2	2	4.029	3.663	3.663	tr|D0ZG47|D0ZG47_EDWTE	Predicted intramembrane serine protease OS=Edwardsiella tarda (strain EIB202) GN=glpG PE=3 SV=1	EDWTE	1	0.666807	0.492147	2.0893	0.319154	1.39316	0.92045	0.878523	12.0226	0.0765597	11.0662	0.793628
203	36.37	38.43	45.16	42.04	40.39	tr|D0ZHH4|D0ZHH4_EDWTE	Glutamine--fructose-6-phosphate aminotransferase [isomerizing] OS=Edwardsiella tarda (strain EIB202) GN=glmS PE=3 SV=1	EDWTE	26	1.51356	0.136764	1.2942	1.1695	1.88799	1.49968	0.101358	1.2942	1.15878	1.85353	1.50662
2235	0.08	8.33	28.42	28.42	22.6	tr|M0Q6T2|M0Q6T2_EDWTA	Xanthine dehydrogenase FAD-binding subunit OS=Edwardsiella tarda ATCC 15947 = NBRC 105688 GN=xdhB PE=4 SV=1	EDWTA	7	1.04713	0.914666	2.0893	0.501187	2.18776	0.704693	0.548004	2.10863	0.337287	1.48594	0.875911
2016	2	2	15.22	7.065	7.065	tr|M0Q9B1|M0Q9B1_EDWTA	Uncharacterized protein OS=Edwardsiella tarda ATCC 15947 = NBRC 105688 GN=ET1_14_02340 PE=4 SV=1	EDWTA	1	1.1695	0.75134	2.10863	0.554626	2.44343	1.36773	0.559278	2.0893	0.654636	2.85759	1.26861
1601	4.11	4.12	36.16	36.16	36.16	tr|Q84IF8|Q84IF8_EDWTA	Major fimbrial subunit protein OS=Edwardsiella tarda GN=etfA PE=4 SV=1	EDWTA	3	0.77983	0.339764	1.92309	0.413047	1.49969	0.654636	0.843738	2.01372	0.270396	1.31826	0.717233
1524	5.64	6.11	44.78	41.04	41.04	tr|D0Z8S5|D0Z8S5_EDWTE	Bacterial pre-peptidase C-terminal domain protein OS=Edwardsiella tarda (strain EIB202) GN=ETAE_1987 PE=4 SV=1	EDWTE	6	1.23595	0.900954	1.35519	0.912011	1.67494	1.33045	0.350726	1.31826	1.00925	1.85353	1.2832
372	26.04	27.07	39.03	30.94	29.32	tr|D0ZA33|D0ZA33_EDWTE	Uncharacterized protein OS=Edwardsiella tarda (strain EIB202) GN=ETAE_2212 PE=4 SV=1	EDWTE	20	0.946237	0.647595	1.15878	0.816582	1.09648	0.847227	0.423098	1.1695	0.731139	0.990832	0.896732
1633	4.01	6.01	14.78	12.93	10.29	tr|D0ZBU6|D0ZBU6_EDWTE	Cytochrome D ubiquinol oxidase subunit II OS=Edwardsiella tarda (strain EIB202) GN=cydB PE=4 SV=1	EDWTE	3	1.48594	0.408873	1.28233	1.15878	2.48886	1.02802	0.979776	1.48594	0.691831	1.39316	1.25698
214	35.84	35.87	35.83	30.57	28.95	tr|D0ZD69|D0ZD69_EDWTE	GTPase Der OS=Edwardsiella tarda (strain EIB202) GN=engA PE=3 SV=1	EDWTE	32	0.691831	0.321257	1.25892	0.529663	0.870964	1	0.716356	1.14815	0.870964	1.14815	0.845915
864	13.61	13.75	29.02	26.72	26.72	tr|D0ZDC3|D0ZDC3_EDWTE	FAD:protein FMN transferase OS=Edwardsiella tarda (strain EIB202) GN=apbE PE=3 SV=1	EDWTE	8	0.801678	0.755027	1.36773	0.580764	1.09648	1.10662	0.236359	1.49968	0.737904	1.47231	0.954151
1790	2.79	3.12	19.6	13.95	9.635	tr|D0ZE94|D0ZE94_EDWTE	Geranylgeranyl pyrophosphate synthase OS=Edwardsiella tarda (strain EIB202) GN=ispA PE=3 SV=1	EDWTE	3	0.666807	0.106073	1.80302	0.205116	1.20226	1.24738	0.459425	1.7378	0.717794	2.29087	0.957095
843	14	14.01	34.17	29.15	29.15	tr|D0ZFM5|D0ZFM5_EDWTE	Uncharacterized protein OS=Edwardsiella tarda (strain EIB202) GN=ETAE_1214 PE=4 SV=1	EDWTE	7	1.41906	0.957722	1.40605	1.00925	1.95885	1.97697	0.243584	1.5417	1.28233	3.37287	1.69801
669	16.61	17.83	36.92	32.76	29.83	tr|D0ZHM1|D0ZHM1_EDWTE	Type IV secretory pathway component OS=Edwardsiella tarda (strain EIB202) GN=ETAE_p003 PE=4 SV=1	EDWTE	11	1.47231	0.627424	1.49969	0.981748	2.05116	1.41906	0.72692	1.39316	1.01859	2.12814	1.44568
1632	4.01	40.53	33.96	27.26	26.87	tr|M0Q8I2|M0Q8I2_EDWTA	Formate dehydrogenase O alpha subunit OS=Edwardsiella tarda ATCC 15947 = NBRC 105688 GN=fdoG PE=3 SV=1	EDWTA	32	1.19124	0.716354	2.0893	0.570164	2.48886	1.0666	0.875963	2.0893	0.510505	2.22844	1.12892
1832	2.17	2.19	50	33.97	33.97	tr|Q0VHH6|Q0VHH6_EDWTA	Putative uncharacterized protein OS=Edwardsiella tarda PE=4 SV=1	EDWTA	2	0.92045	0.97118	1.8197	0.505825	1.67494	1.19124	0.123966	1.69044	0.704693	2.01372	1.05585
1553	4.89	7.18	17.72	16.14	12.97	tr|A0A0E0YWN0|A0A0E0YWN0_9ENTR	Magnesium transport protein CorA OS=Edwardsiella piscicida C07-087 GN=corA PE=3 SV=1	9ENTR	4	1.0666	0.701376	1.18032	0.903649	1.30617	1.39316	0.17572	1.23595	1.1272	2.12814	1.22988
1859	2.03	2.04	16.17	14.52	4.62	tr|D0Z7F8|D0Z7F8_EDWTE	Uncharacterized protein OS=Edwardsiella tarda (strain EIB202) GN=ETAE_1536 PE=4 SV=1	EDWTE	1	0.672977	0.484354	2.0893	0.322107	1.40605	1.02802	0.861901	1.57036	0.654636	1.61436	0.850497
361	26.23	26.26	46.87	46.26	43.43	tr|D0Z7Z8|D0Z7Z8_EDWTE	Dipeptidase OS=Edwardsiella tarda (strain EIB202) GN=ETAE_1728 PE=4 SV=1	EDWTE	21	0.549541	0.138751	1.31826	0.346737	0.724436	0.666807	0.301199	1.23595	0.505825	0.824138	0.608174
247	33.01	33.11	45.43	35.43	30.71	tr|D0Z8P0|D0Z8P0_EDWTE	Putative capsulatr polysaccharide biosynthesis OS=Edwardsiella tarda (strain EIB202) GN=ETAE_1952 PE=4 SV=1	EDWTE	18	0.990832	0.448753	1.31826	0.772681	1.30617	1.47231	0.215303	1.38038	1.0666	1.92309	1.23157
[truncated: 552 more rows]
