# Supplementary material for: Alanine Enhances Aminoglycosides-Induced ROS Production as Revealed by Proteomic Analysis
Source: Front Microbiol. 2018 Jan 30;9:29. doi: 10.3389/fmicb.2018.00029 (PMC5797687; doi:10.3389/fmicb.2018.00029)
Supplement: TABLE S2 — Lists of altered metabolites with alanine treatment. [file Table_2.xlsx]

## Sheet: Sheet1
		CK 1	CK 2	CK 3	CK 4	CK 5	CK 6	CK 7	CK 8	CK 9	CK 10	Ala 1	Ala 2	Ala 3	Ala 4	Ala 5	Ala 6	Ala 7	Ala 8	Ala 9	Ala 10	p-value
	Maltose	-0.0216306	-0.0584982	0	0	-0.0945923	-0.0281949	-0.0702023	-0.124707	0	-0.0798873	-0.275171	-0.496041	-0.423127	-0.394631	-0.428762	-0.372505	-0.350787	-0.268118	-0.361895	-0.465713	1.08251e-05
	N-Acetyl glucosamine	0.15267	0.128666	0.208151	0.206851	0.144775	0.204534	0.156812	0.162089	0.0403636	0.0752986	0.0123635	-0.14197	0	0	-0.00169803	-0.0446668	0.000839151	0	-0.0791996	-0.149059	1.08251e-05
	Arabinofuranose	-0.200925	-0.122971	-0.241281	-0.244545	-0.330335	-0.25157	-0.234405	-0.183126	-0.253259	-0.338001	-0.658488	-0.854151	-0.797922	-0.746842	-0.75588	-0.750353	-0.628846	-0.510939	-0.51801	-0.676617	1.08251e-05
	Creatinine	-0.218794	-0.240655	-0.0466485	-0.0535996	-0.146097	-0.126947	0.255953	0.114307	-0.0767452	-0.0410615	-0.542829	-0.751508	-0.675009	-0.64568	-0.669664	-0.62282	-0.598364	-0.479816	-0.502576	-0.610956	1.08251e-05
	Cytidine	-0.310979	-0.353884	-0.294147	-0.255367	-0.357195	-0.289289	-0.376078	-0.433406	-0.372603	-0.423725	-0.469835	-0.60841	-0.676908	-0.650523	-0.594124	-0.523913	-0.566997	-0.476215	-0.465873	-0.550328	1.08251e-05
	Decanedioic acid	-0.306815	-0.340586	-0.292522	-0.255169	-0.324958	-0.198686	-0.272161	-0.312609	-0.319394	-0.351258	-0.577947	-0.725279	-0.752409	-0.697288	-0.531553	-0.549468	-0.533208	-0.459365	-0.498035	-0.597255	1.08251e-05
	D-Galactose	-0.240158	-0.243138	-0.113896	-0.154478	-0.281668	-0.131751	-0.274767	-0.310293	-0.262017	-0.213915	-0.607392	-0.745837	-0.630392	-0.512394	-0.578544	-0.599689	-0.580281	-0.462807	-0.492455	-0.591254	1.08251e-05
	D-Gluconic acid	-0.105951	-0.155912	-0.140129	-0.112554	-0.12379	-0.0611266	-0.195203	-0.117721	-0.0549627	-0.133913	-0.298871	-0.422285	-0.43657	-0.46589	-0.333545	-0.322958	-0.454468	-0.352838	-0.435763	-0.504158	1.08251e-05
	Ethanedioic acid	8.06657	8.45348	7.20624	9.39374	8.63597	8.89705	10.5682	9.53942	11.0253	10.0375	5.44157	5.71236	5.4315	5.73407	5.26599	5.27476	4.929	4.90885	5.19887	5.8349	1.08251e-05
	L-Alanine	1.12859	1.33631	1.34496	1.01689	1.34735	1.22632	1.3313	1.53638	1.13079	1.22409	2.23602	2.08873	2.46606	2.02492	2.43335	2.44792	1.68549	1.80367	1.79541	1.94219	1.08251e-05
	Melibiose	-0.0707014	-0.0636545	-0.0509583	-0.0623977	-0.0630855	-0.00508401	-0.0918956	-0.0590596	-0.11599	-0.0707162	-0.268365	-0.464187	-0.277888	-0.260882	-0.264169	-0.271663	-0.281745	-0.183606	-0.156932	-0.251379	1.08251e-05
	Octadecanoic acid	90.7396	99.7277	98.1721	92.9299	91.2453	91.3695	94.4778	100.534	100.663	99.9499	62.7163	65.6544	56.4913	67.3604	60.7143	58.1884	66.2992	54.6388	56.1111	49.2698	1.08251e-05
	Oleic acid	14.3627	16.1186	21.4454	19.012	17.4757	19.8749	20.2711	19.0605	15.8276	17.5891	32.142	34.5279	30.4258	25.985	39.2805	37.2387	27.2497	25.7183	27.396	32.2966	1.08251e-05
	Lactic acid	4.89338	7.80506	9.28637	7.3093	5.74822	5.33226	5.44015	8.68752	6.22505	5.60417	16.8718	18.3678	18.3256	16.4442	14.0347	14.0236	14.5762	12.3849	13.3087	13.3916	1.08251e-05
	Putrescine	-0.296955	-0.34547	-0.258585	-0.229999	-0.322181	-0.211783	-0.313217	-0.405032	-0.316889	-0.371627	-0.647984	-0.83471	-0.740426	-0.687917	-0.717522	-0.704185	-0.573691	-0.457438	-0.511756	-0.64866	1.08251e-05
	Tetradecanoic acid	3.20084	3.59843	2.83786	3.59119	3.01013	2.73074	3.34388	3.80155	2.9858	3.26339	5.47806	5.73914	5.68564	5.09476	7.04326	6.87667	4.71908	4.48016	4.63295	5.97169	1.08251e-05
	L-Aspartic acid	-0.0337439	-0.0500095	-0.0870383	-0.117479	0.0318821	-0.015656	-0.0889026	-0.0111464	-0.0711751	0.0403864	-0.00398049	0.187027	0.166389	0.824531	0.185583	0.305794	0.226353	0.504792	0.64554	0.424717	4.33004e-05
	L-Glutamic aicd	0.718084	0.715108	0.732789	0.772671	0.566876	0.627252	0.69137	0.646404	0.624965	0.60217	0.588612	0.427793	0.570342	0.412742	0.528389	0.542512	0.395974	0.526923	0.343339	0.316335	4.33004e-05
	Phosphoric acid	38.2305	42.7262	44.4004	41.4088	39.3126	38.7832	43.4017	45.3767	43.2632	44.0805	30.0864	31.0475	38.7962	34.726	32.7734	33.3629	30.3814	31.2208	32.6019	30.7199	4.33004e-05
	L-Asparagine	-0.280082	-0.308485	-0.276004	-0.239665	-0.311806	-0.222584	-0.344471	-0.380821	-0.231986	-0.327391	-0.459237	-0.588455	-0.501346	-0.503246	-0.536444	-0.513958	-0.451163	-0.343194	-0.363098	-0.523074	7.57756e-05
	Nicotinate	-0.266512	-0.235775	-0.263805	-0.254413	-0.32121	-0.278719	-0.349234	-0.373129	-0.333605	-0.399461	-0.482081	-0.677679	-0.595026	-0.558842	-0.559938	-0.572617	-0.478374	-0.368449	-0.388879	-0.53732	7.57756e-05
	Hexadecanoic acid	66.6013	54.854	74.5049	54.9174	70.6248	63.2174	59.2618	90.5596	78.9766	49.5982	97.9814	102.32	107.78	98.8633	101.285	101.874	82.1774	81.0026	78.5232	87.3283	0.000205677
	Urea	1.23989	1.36331	1.68432	1.77225	2.09782	2.23499	1.82438	2.0756	2.0507	2.1998	3.29283	3.05916	3.14498	2.81562	2.91705	2.61733	2.21468	2.02345	2.31763	2.45066	0.000324753
	Palmitelaidic acid	1.39801	1.56471	1.44871	1.38386	1.33385	1.41067	1.88399	1.92607	1.56667	1.52844	1.81133	1.80058	1.90858	2.47096	2.05397	2.07225	2.12262	2.26906	2.00126	1.72205	0.000487129
	Butanoic acid	0.0406353	0.0585932	0.13379	0.151082	0.054853	0.079727	0.123136	0.0730165	0.0988535	0.0456156	-0.00584329	0.00454831	0.00803401	-0.0442656	-0.0999511	0.0123831	0.0742962	0.0653807	0	0.00739205	0.00105003
	D-Fructose	-0.154153	-0.195143	-0.163455	-0.129693	-0.175131	-0.126707	-0.205539	-0.219038	-0.182733	-0.236119	-0.38072	-0.230901	-0.263032	-0.453079	-0.303137	-0.442373	-0.288518	-0.147812	-0.308763	-0.284548	0.00105003
	D-Xylofuranose	-0.273469	-0.279639	-0.149016	-0.226791	-0.280054	-0.216374	-0.277041	-0.277438	-0.215873	-0.348152	-0.257978	-0.563739	-0.422069	-0.431019	-0.473747	-0.296709	-0.43853	-0.29272	-0.349445	-0.28796	0.00105003
	Myo-Inositol	0.251214	0.256198	0.270064	0.256573	0.212122	0.343866	0.250342	0.199074	0.254466	0.271704	0.315242	0.0869374	0.0732138	0.133163	0.123062	0	0.139449	0.118376	0.0723553	0.0303933	0.00105003
	Glucuronolactone	0.373519	0.372619	0.38844	0.341383	0.252748	0.338539	0.41001	0.189955	0.159085	0.17656	0.348559	0.111731	0.102318	0.11657	0.155449	0.191699	0.0585455	0.116682	0.103993	0.179288	0.00208924
	Glycerol	11.4978	13.4588	14.874	14.5053	17.28	15.8897	17.484	19.1735	17.1452	20.3622	18.789	22.581	17.27	22.3832	23.4373	22.4188	19.574	19.9497	19.6463	19.1154	0.00208924
	Galactonic acid	-0.310864	-0.357678	-0.287254	-0.276709	-0.323079	-0.244721	-0.326704	-0.393451	-0.320819	-0.361829	-0.233823	-0.471096	-0.21394	-0.155638	-0.233693	-0.286255	-0.228637	-0.179282	-0.216173	-0.163083	0.00287947
	L-Homoserine	-0.29539	-0.336394	-0.257662	-0.266075	-0.313217	-0.2124	-0.345816	-0.356013	-0.338646	-0.346972	-0.31865	-0.542656	-0.356135	-0.384723	-0.29357	-0.510431	-0.495941	-0.384503	-0.468808	-0.508607	0.00287947
	Pyrimidine	-0.230203	-0.259187	-0.187742	-0.127993	-0.244567	-0.183419	-0.296728	-0.340146	-0.288475	-0.338027	-0.503008	-0.599039	-0.558824	-0.418492	-0.430925	-0.486304	-0.396935	-0.222314	-0.24968	-0.446585	0.00287947
	L-Valine	-0.310434	-0.367493	-0.305246	-0.276185	-0.350303	-0.284192	-0.368883	-0.416481	-0.318955	-0.398286	-0.354609	-0.536091	-0.562639	-0.477245	-0.592752	-0.645323	-0.497041	-0.39598	-0.30971	-0.434902	0.00388621
	D-Mannose	-0.314335	-0.366684	-0.279789	-0.274458	-0.364208	-0.294906	-0.390025	-0.444625	-0.373113	-0.422405	-0.325616	-0.51701	-0.446705	-0.380026	-0.387234	-0.447522	-0.51889	-0.417639	-0.428164	-0.499122	0.00684146
	L-Serine	-0.0531991	-0.0708061	-0.0540799	-0.0122393	-0.0612964	-0.0386832	-0.127761	-0.130558	-0.0772316	-0.135298	-0.112698	-0.2904	-0.120324	-0.204389	-0.195952	-0.171635	-0.153986	-0.0745794	-0.0627443	-0.20339	0.00684146
	Eicosanoic acid	0.30859	0.34494	0.091498	0.143731	0.31701	0.353876	0.397254	0.344697	0.283605	0.347965	0.119215	0.0791534	0.0963604	0.306341	0.282737	0.315275	0.191368	0.244992	0.128143	0	0.0089307
	L-Tyrosine	0.0528656	0.102749	0.192256	0.240635	0.192033	0.267842	0.293432	0.239943	0.234758	0.177392	0.151305	0.123376	0.0975234	0.162854	0.0664256	0.087096	0.0543005	0.120289	0.18088	0.112131	0.0114962
	Pentanedioic acid	-0.0646473	-0.118142	-0.121646	-0.0269214	-0.102662	0	-0.161282	-0.0475819	-0.132256	-0.240918	-0.0984375	-0.132422	0.0815643	-0.0104078	0	0.0015257	0	-0.0768327	0.039411	0.00864248	0.0146896
	L-Isoleucine	0	0.0253183	0.0477962	0.0498792	-0.0318851	-0.0104757	-0.0688641	-0.0890275	-0.0380414	0.0234269	-0.0179675	-0.23602	-0.0252363	-0.0993634	-0.0793509	-0.120701	-0.0757579	-0.0248686	-0.0340752	-0.0840317	0.0146896
	Fumarate	0.0811328	0	-0.137499	-0.0293681	0.0894131	0.158706	0.0748052	0	0.0482677	-0.0983975	0.152946	0	0.296626	0.167025	0.143887	0.0410596	0.107748	0.177907	0.18903	0.0353083	0.0185434
	Succinate	-0.212107	-0.235098	-0.201179	-0.162628	-0.251293	-0.202022	-0.302788	-0.333804	-0.21952	-0.280612	-0.0939496	-0.270216	-0.144865	-0.179038	-0.215253	-0.235979	-0.118614	-0.0822498	-0.134104	-0.167784	0.0185434
	Glycine	0.817143	0.801099	0.906774	0.894177	0.744018	0.840253	0.749523	0.76056	1.05616	1.10543	1.09054	0.34039	0.741913	0.583305	0.1947	0.475292	0.619163	0.818875	0.760082	0.807064	0.0232306
	Malic acid	0.160534	0.214171	0.21202	0.122169	0.164371	0.265336	0.107226	0.215594	0.118914	0.087239	0.297249	0.0772102	0.340074	0.348246	0.171612	0.139816	0.307035	0.345142	0.38538	0.234246	0.0288056
	n-Pentadecanoic acid	0.106715	0.0972287	0.091324	0.0940576	0.061122	0.166061	0.0271433	0.0175219	0.125562	0.0919651	0.204576	0.0514753	-0.000668785	-0.0696903	0.0233291	0.0432861	0.0229785	0.0751111	0.0084773	0.0363275	0.0288056
	Adenosine	1.86393	2.143	1.89323	1.94854	2.13142	2.06429	2.25009	2.30222	2.1052	2.10425	2.33227	2.28972	2.04595	1.82561	1.22923	1.06841	1.29069	1.23179	1.26347	1.30871	0.035463
	Palmitoleic acid	0.405216	0.532451	0.610635	0.451547	0.493403	0.540088	0.481375	0.419167	0.454827	0.47082	0.383459	0.253115	0.496867	0.436339	0.525392	0.475032	0.240862	0.359422	0.3845	0.410545	0.035463
	L-threonine	-0.25655	-0.324514	-0.242126	-0.247623	-0.26965	-0.185896	-0.32278	-0.332023	-0.196869	-0.291343	-0.0263569	-0.2107	-0.0953898	-0.178288	-0.300424	-0.27668	-0.296421	-0.143177	-0.101828	-0.195363	0.0432571
